# Supplementary material for: A comprehensive survey and analysis of international drinking water regulations for inorganic chemicals with comparisons to the World Health Organization’s drinking-water guidelines
Source: PLoS One. 2023 Nov 1;18(11):e0287937. doi: 10.1371/journal.pone.0287937 (PMC10619874; doi:10.1371/journal.pone.0287937)
Supplement: S1 File — (XLSX) [file pone.0287937.s001.xlsx]

## Sheet: Regulations
CountryCode	Country2	Contaminant	ContaminantName	Species	Value	ValueType	Comments	Converted	ConvertedNumerical	Both	Typo	Secondary	WHOGV	WHOHBV	WHOAV	MeetsWHOGV	MeetsWHOHBV	MeetsWHOAV	AboveGV	AboveHBV	AboveAV	NoReg	Table	Population2	GDP2	WHOLinked	RegulatoryLink	RegYear
1	Afghanistan	Al	Aluminum		0.2	M								0.9	0.2		Y	Y		N	N	N	HBV	38928341	2.01161e+10			2013
1	Afghanistan	NH3	Ammonia												1.5							Y	Other1	38928341	2.01161e+10			2013
1	Afghanistan	NH4	Ammonium																			Y	Other1	38928341	2.01161e+10			2013
1	Afghanistan	Sb	Antimony		0.02	M							0.02	0.02		Y	Y		N	N		N	GV	38928341	2.01161e+10			2013
1	Afghanistan	As	Arsenic		0.05	M							0.01			N			Y			N	GV	38928341	2.01161e+10			2013
1	Afghanistan	Ba	Barium		0.7	M							1.3	1.3		Y	Y		N	N		N	GV	38928341	2.01161e+10			2013
1	Afghanistan	Be	Beryllium											0.012								Y	HBV	38928341	2.01161e+10			2013
1	Afghanistan	HCO3	Bicarbonate																			Y	Other2	38928341	2.01161e+10			2013
1	Afghanistan	Bi	Bismuth																			Y	Other2	38928341	2.01161e+10			2013
1	Afghanistan	BO3	Borate																			Y	Other2	38928341	2.01161e+10			2013
1	Afghanistan	B	Boron		2.4	M							2.4	2.4		Y	Y		N	N		N	GV	38928341	2.01161e+10			2013
1	Afghanistan	Cd	Cadmium		0.003	M							0.003	0.003		Y	Y		N	N		N	GV	38928341	2.01161e+10			2013
1	Afghanistan	Ca	Calcium		75	M																N	Other1	38928341	2.01161e+10			2013
1	Afghanistan	Ce	Cerium																			Y	Other2	38928341	2.01161e+10			2013
1	Afghanistan	Chloride	Chloride		250	M									250			Y			N	N	Other1	38928341	2.01161e+10			2013
1	Afghanistan	Cr	Chromium		0.05	M							0.05	0.05		Y	Y		N	N		N	GV	38928341	2.01161e+10			2013
1	Afghanistan	Co	Cobalt																			Y	Other1	38928341	2.01161e+10			2013
1	Afghanistan	Cu	Copper		2	M							2	2	5	Y	Y	Y	N	N	N	N	GV	38928341	2.01161e+10			2013
1	Afghanistan	CN	Cyanide		0.05	M								0.5			Y			N		N	HBV	38928341	2.01161e+10			2013
1	Afghanistan	O2	Dissolved oxygen																			Y	None	38928341	2.01161e+10			2013
1	Afghanistan	Eu	Europium																			Y	Other2	38928341	2.01161e+10			2013
1	Afghanistan	F	Fluoride		1.5	M							1.5	1.5		Y	Y		N	N		N	GV	38928341	2.01161e+10			2013
1	Afghanistan	Fluorine	Fluorine																			Y	Other2	38928341	2.01161e+10			2013
1	Afghanistan	Au	Gold																			Y	Other2	38928341	2.01161e+10			2013
1	Afghanistan	H2S	Hydrogen Sulfide												0.1							Y	Other1	38928341	2.01161e+10			2013
1	Afghanistan	HSminus	Hydrosulfide																			Y	Other2	38928341	2.01161e+10			2013
1	Afghanistan	In	Indium																			Y	Other2	38928341	2.01161e+10			2013
1	Afghanistan	Iodide	Iodide																			Y	Other2	38928341	2.01161e+10			2013
1	Afghanistan	Iodine	Iodine																			Y	Other2	38928341	2.01161e+10			2013
1	Afghanistan	Fe	Iron		0.3	M								2	0.3		Y	Y		N	N	N	HBV	38928341	2.01161e+10			2013
1	Afghanistan	La	Lanthanum																			Y	Other2	38928341	2.01161e+10			2013
1	Afghanistan	Pb	Lead		0.01	M							0.01			Y			N			N	GV	38928341	2.01161e+10			2013
1	Afghanistan	Li	Lithium																			Y	Other2	38928341	2.01161e+10			2013
1	Afghanistan	Mg	Magnesium		30	M																N	Other1	38928341	2.01161e+10			2013
1	Afghanistan	Mn	Manganese		0.3	M							0.08	0.08	0.02	N	N	N	Y	Y	Y	N	GV	38928341	2.01161e+10			2013
1	Afghanistan	Hg	Mercury										0.006	0.006								Y	GV	38928341	2.01161e+10			2013
1	Afghanistan	Mo	Molybdenum											0.07								Y	HBV	38928341	2.01161e+10			2013
1	Afghanistan	Ni	Nickle		0.07	M							0.07	0.08		Y	Y		N	N		N	GV	38928341	2.01161e+10			2013
1	Afghanistan	Nb	Niobium																			Y	Other2	38928341	2.01161e+10			2013
1	Afghanistan	NO3	Nitrate		50	M	There are 2 regulations for "Nitrate". 1 says 50 mg/L of NO3−. The is for "Nitrate Nitrogen" and says 11 mg/L of NO3−-N/L. These values are not mathematically equivalent. It is impossible to determine which value was intended.						50	50		Y	Y		N	N		N	GV	38928341	2.01161e+10			2013
1	Afghanistan	NO2	Nitrite		3	M							3	3		Y	Y		N	N		N	GV	38928341	2.01161e+10			2013
1	Afghanistan	Nitrogen	Nitrogen		11	M																N	Other	38928341	2.01161e+10			2013
1	Afghanistan	O3	Ozone																			Y	Other1	38928341	2.01161e+10			2013
1	Afghanistan	PO43	Phosphate																			Y	Other1	38928341	2.01161e+10			2013
1	Afghanistan	Phosphorus	Phosphorus																			Y	Other1	38928341	2.01161e+10			2013
1	Afghanistan	K	Potassium																			Y	Other1	38928341	2.01161e+10			2013
1	Afghanistan	Rh	Rhodium																			Y	Other2	38928341	2.01161e+10			2013
1	Afghanistan	Rb	Rubidium																			Y	Other2	38928341	2.01161e+10			2013
1	Afghanistan	Sm	Samarium																			Y	Other	38928341	2.01161e+10			2013
1	Afghanistan	Se	Selenium		0.04	M							0.04	0.04		Y	Y		N	N		N	GV	38928341	2.01161e+10			2013
1	Afghanistan	SiO2	Silicon dioxide																			Y	Other2	38928341	2.01161e+10			2013
1	Afghanistan	Ag	Silver											0.1								Y	HBV	38928341	2.01161e+10			2013
1	Afghanistan	Na	Sodium		200	M									200			Y			N	N	Other1	38928341	2.01161e+10			2013
1	Afghanistan	NaCl	Sodium chloride																			Y	Other2	38928341	2.01161e+10			2013
1	Afghanistan	Sr	Strontium																			Y	Other1	38928341	2.01161e+10			2013
1	Afghanistan	SO42	Sulfate		250	M									250			Y			N	N	Other1	38928341	2.01161e+10			2013
1	Afghanistan	S2	Sulfide																			Y	Other1	38928341	2.01161e+10			2013
1	Afghanistan	Te	Tellurium																			Y	Other2	38928341	2.01161e+10			2013
1	Afghanistan	Tl	Thallium																			Y	Other1	38928341	2.01161e+10			2013
1	Afghanistan	Sn	Tin																			Y	Other2	38928341	2.01161e+10			2013
1	Afghanistan	Ti	Titanium																			Y	Other2	38928341	2.01161e+10			2013
1	Afghanistan	W	Tungsten																			Y	Other2	38928341	2.01161e+10			2013
1	Afghanistan	U	Uranium										0.03	0.03								Y	GV	38928341	2.01161e+10			2013
1	Afghanistan	V	Vanadium																			Y	Other1	38928341	2.01161e+10			2013
1	Afghanistan	Zn	Zinc		3	M									5			Y			N	N	Other1	38928341	2.01161e+10			2013
2	Albania	Al	Aluminum		0.2	I								0.9	0.2		Y	Y		N	N	N	HBV	2837743	1.48876e+10			2016
2	Albania	NH3	Ammonia												1.5							Y	Other1	2837743	1.48876e+10			2016
2	Albania	NH4	Ammonium		0.1	I																N	Other1	2837743	1.48876e+10			2016
2	Albania	Sb	Antimony										0.02	0.02								Y	GV	2837743	1.48876e+10			2016
2	Albania	As	Arsenic		0.05	M	0.01 after 12/31/24						0.01			N			Y			N	GV	2837743	1.48876e+10			2016
2	Albania	Ba	Barium										1.3	1.3								Y	GV	2837743	1.48876e+10			2016
2	Albania	Be	Beryllium											0.012								Y	HBV	2837743	1.48876e+10			2016
2	Albania	HCO3	Bicarbonate																			Y	Other2	2837743	1.48876e+10			2016
2	Albania	Bi	Bismuth																			Y	Other2	2837743	1.48876e+10			2016
2	Albania	BO3	Borate																			Y	Other2	2837743	1.48876e+10			2016
2	Albania	B	Boron		1	M							2.4	2.4		Y	Y		N	N		N	GV	2837743	1.48876e+10			2016
2	Albania	Cd	Cadmium		0.005	M							0.003	0.003		N	N		Y	Y		N	GV	2837743	1.48876e+10			2016
2	Albania	Ca	Calcium		200	I																N	Other1	2837743	1.48876e+10			2016
2	Albania	Ce	Cerium																			Y	Other2	2837743	1.48876e+10			2016
2	Albania	Chloride	Chloride		250	I									250			Y			N	N	Other1	2837743	1.48876e+10			2016
2	Albania	Cr	Chromium		0.05	M							0.05	0.05		Y	Y		N	N		N	GV	2837743	1.48876e+10			2016
2	Albania	Co	Cobalt																			Y	Other1	2837743	1.48876e+10			2016
2	Albania	Cu	Copper		2	M							2	2	5	Y	Y	Y	N	N	N	N	GV	2837743	1.48876e+10			2016
2	Albania	CN	Cyanide		0.05	M								0.5			Y			N		N	HBV	2837743	1.48876e+10			2016
2	Albania	O2	Dissolved oxygen			I	Minimum of 8 mg/L															N	None	2837743	1.48876e+10			2016
2	Albania	Eu	Europium																			Y	Other2	2837743	1.48876e+10			2016
2	Albania	F	Fluoride		1.5	M							1.5	1.5		Y	Y		N	N		N	GV	2837743	1.48876e+10			2016
2	Albania	Fluorine	Fluorine																			Y	Other2	2837743	1.48876e+10			2016
2	Albania	Au	Gold																			Y	Other2	2837743	1.48876e+10			2016
2	Albania	H2S	Hydrogen Sulfide												0.1							Y	Other1	2837743	1.48876e+10			2016
2	Albania	HSminus	Hydrosulfide																			Y	Other2	2837743	1.48876e+10			2016
2	Albania	In	Indium																			Y	Other2	2837743	1.48876e+10			2016
2	Albania	Iodide	Iodide																			Y	Other2	2837743	1.48876e+10			2016
2	Albania	Iodine	Iodine																			Y	Other2	2837743	1.48876e+10			2016
2	Albania	Fe	Iron		0.3	I	0.2 after 12/31/24							2	0.3		Y	Y		N	N	N	HBV	2837743	1.48876e+10			2016
2	Albania	La	Lanthanum																			Y	Other2	2837743	1.48876e+10			2016
2	Albania	Pb	Lead		0.025	M	0.01 after 12/31/24						0.01			N			Y			N	GV	2837743	1.48876e+10			2016
2	Albania	Li	Lithium																			Y	Other2	2837743	1.48876e+10			2016
2	Albania	Mg	Magnesium		50	I																N	Other1	2837743	1.48876e+10			2016
2	Albania	Mn	Manganese		0.05	I							0.08	0.08	0.02	Y	Y	N	N	N	Y	N	GV	2837743	1.48876e+10			2016
2	Albania	Hg	Mercury		0.001	M							0.006	0.006		Y	Y		N	N		N	GV	2837743	1.48876e+10			2016
2	Albania	Mo	Molybdenum											0.07								Y	HBV	2837743	1.48876e+10			2016
2	Albania	Ni	Nickle		0.02	M							0.07	0.08		Y	Y		N	N		N	GV	2837743	1.48876e+10			2016
2	Albania	Nb	Niobium																			Y	Other2	2837743	1.48876e+10			2016
2	Albania	NO3	Nitrate		50	M							50	50		Y	Y		N	N		N	GV	2837743	1.48876e+10			2016
2	Albania	NO2	Nitrite		0.5	M							3	3		Y	Y		N	N		N	GV	2837743	1.48876e+10			2016
2	Albania	Nitrogen	Nitrogen																			Y	Other	2837743	1.48876e+10			2016
2	Albania	O3	Ozone																			Y	Other1	2837743	1.48876e+10			2016
2	Albania	PO43	Phosphate																			Y	Other1	2837743	1.48876e+10			2016
2	Albania	Phosphorus	Phosphorus																			Y	Other1	2837743	1.48876e+10			2016
2	Albania	K	Potassium		12	I																N	Other1	2837743	1.48876e+10			2016
2	Albania	Rh	Rhodium																			Y	Other2	2837743	1.48876e+10			2016
2	Albania	Rb	Rubidium																			Y	Other2	2837743	1.48876e+10			2016
2	Albania	Sm	Samarium																			Y	Other2	2837743	1.48876e+10			2016
2	Albania	Se	Selenium		0.01	M							0.04	0.04		Y	Y		N	N		N	GV	2837743	1.48876e+10			2016
2	Albania	SiO2	Silicon dioxide																			Y	Other2	2837743	1.48876e+10			2016
2	Albania	Ag	Silver		0.01	M								0.1			Y			N		N	HBV	2837743	1.48876e+10			2016
2	Albania	Na	Sodium		200	I									200			Y			N	N	Other1	2837743	1.48876e+10			2016
2	Albania	NaCl	Sodium chloride																			Y	Other2	2837743	1.48876e+10			2016
2	Albania	Sr	Strontium																			Y	Other1	2837743	1.48876e+10			2016
2	Albania	SO42	Sulfate		250	I									250			Y			N	N	Other1	2837743	1.48876e+10			2016
2	Albania	S2	Sulfide																			Y	Other1	2837743	1.48876e+10			2016
2	Albania	Te	Tellurium																			Y	Other2	2837743	1.48876e+10			2016
2	Albania	Tl	Thallium																			Y	Other1	2837743	1.48876e+10			2016
2	Albania	Sn	Tin																			Y	Other2	2837743	1.48876e+10			2016
2	Albania	Ti	Titanium																			Y	Other2	2837743	1.48876e+10			2016
2	Albania	W	Tungsten																			Y	Other2	2837743	1.48876e+10			2016
2	Albania	U	Uranium										0.03	0.03								Y	GV	2837743	1.48876e+10			2016
2	Albania	V	Vanadium																			Y	Other1	2837743	1.48876e+10			2016
2	Albania	Zn	Zinc		3	M									5			Y			N	N	Other1	2837743	1.48876e+10			2016
3	Algeria	Al	Aluminum		0.2	M								0.9	0.2		Y	Y		N	N	N	HBV	43851043	1.45009e+11			2011
3	Algeria	NH3	Ammonia												1.5							Y	Other1	43851043	1.45009e+11			2011
3	Algeria	NH4	Ammonium		0.5	M																N	Other1	43851043	1.45009e+11			2011
3	Algeria	Sb	Antimony		0.02	M							0.02	0.02		Y	Y		N	N		N	GV	43851043	1.45009e+11			2011
3	Algeria	As	Arsenic		0.01	M							0.01			Y			N			N	GV	43851043	1.45009e+11			2011
3	Algeria	Ba	Barium		0.7	M							1.3	1.3		Y	Y		N	N		N	GV	43851043	1.45009e+11			2011
3	Algeria	Be	Beryllium											0.012								Y	HBV	43851043	1.45009e+11			2011
3	Algeria	HCO3	Bicarbonate																			Y	Other2	43851043	1.45009e+11			2011
3	Algeria	Bi	Bismuth																			Y	Other2	43851043	1.45009e+11			2011
3	Algeria	BO3	Borate																			Y	Other2	43851043	1.45009e+11			2011
3	Algeria	B	Boron		1	M							2.4	2.4		Y	Y		N	N		N	GV	43851043	1.45009e+11			2011
3	Algeria	Cd	Cadmium		0.003	M							0.003	0.003		Y	Y		N	N		N	GV	43851043	1.45009e+11			2011
3	Algeria	Ca	Calcium		80	I	Original regulation states "Calcium" at 200 mg/L CaCO3. This equals 80 mg/L of C.															N	Other1	43851043	1.45009e+11			2011
3	Algeria	Ce	Cerium																			Y	Other2	43851043	1.45009e+11			2011
3	Algeria	Chloride	Chloride		500	I									250			N			Y	N	Other1	43851043	1.45009e+11			2011
3	Algeria	Cr	Chromium		0.05	M							0.05	0.05		Y	Y		N	N		N	GV	43851043	1.45009e+11			2011
3	Algeria	Co	Cobalt																			Y	Other1	43851043	1.45009e+11			2011
3	Algeria	Cu	Copper		2	M							2	2	5	Y	Y	Y	N	N	N	N	GV	43851043	1.45009e+11			2011
3	Algeria	CN	Cyanide		0.07	M								0.5			Y			N		N	HBV	43851043	1.45009e+11			2011
3	Algeria	O2	Dissolved oxygen																			Y	None	43851043	1.45009e+11			2011
3	Algeria	Eu	Europium																			Y	Other2	43851043	1.45009e+11			2011
3	Algeria	F	Fluoride		1.5	M							1.5	1.5		Y	Y		N	N		N	GV	43851043	1.45009e+11			2011
3	Algeria	Fluorine	Fluorine																			Y	Other2	43851043	1.45009e+11			2011
3	Algeria	Au	Gold																			Y	Other2	43851043	1.45009e+11			2011
3	Algeria	H2S	Hydrogen Sulfide												0.1							Y	Other1	43851043	1.45009e+11			2011
3	Algeria	HSminus	Hydrosulfide																			Y	Other2	43851043	1.45009e+11			2011
3	Algeria	In	Indium																			Y	Other2	43851043	1.45009e+11			2011
3	Algeria	Iodide	Iodide																			Y	Other2	43851043	1.45009e+11			2011
3	Algeria	Iodine	Iodine																			Y	Other2	43851043	1.45009e+11			2011
3	Algeria	Fe	Iron		0.3	M	total							2	0.3		Y	Y		N	N	N	HBV	43851043	1.45009e+11			2011
3	Algeria	La	Lanthanum																			Y	Other2	43851043	1.45009e+11			2011
3	Algeria	Pb	Lead		0.01	M							0.01			Y			N			N	GV	43851043	1.45009e+11			2011
3	Algeria	Li	Lithium																			Y	Other2	43851043	1.45009e+11			2011
3	Algeria	Mg	Magnesium																			Y	Other1	43851043	1.45009e+11			2011
3	Algeria	Mn	Manganese		0.05	M							0.08	0.08	0.02	Y	Y	N	N	N	Y	N	GV	43851043	1.45009e+11			2011
3	Algeria	Hg	Mercury		0.006	M							0.006	0.006		Y	Y		N	N		N	GV	43851043	1.45009e+11			2011
3	Algeria	Mo	Molybdenum											0.07								Y	HBV	43851043	1.45009e+11			2011
3	Algeria	Ni	Nickle		0.07	M							0.07	0.08		Y	Y		N	N		N	GV	43851043	1.45009e+11			2011
3	Algeria	Nb	Niobium																			Y	Other2	43851043	1.45009e+11			2011
3	Algeria	NO3	Nitrate		50	M							50	50		Y	Y		N	N		N	GV	43851043	1.45009e+11			2011
3	Algeria	NO2	Nitrite		0.2	M							3	3		Y	Y		N	N		N	GV	43851043	1.45009e+11			2011
3	Algeria	Nitrogen	Nitrogen																			Y	Other	43851043	1.45009e+11			2011
3	Algeria	O3	Ozone																			Y	Other1	43851043	1.45009e+11			2011
3	Algeria	PO43	Phosphate																			Y	Other1	43851043	1.45009e+11			2011
3	Algeria	Phosphorus	Phosphorus		5	M																N	Other1	43851043	1.45009e+11			2011
3	Algeria	K	Potassium		12	I																N	Other1	43851043	1.45009e+11			2011
3	Algeria	Rh	Rhodium																			Y	Other2	43851043	1.45009e+11			2011
3	Algeria	Rb	Rubidium																			Y	Other2	43851043	1.45009e+11			2011
3	Algeria	Sm	Samarium																			Y	Other2	43851043	1.45009e+11			2011
3	Algeria	Se	Selenium		0.01	M							0.04	0.04		Y	Y		N	N		N	GV	43851043	1.45009e+11			2011
3	Algeria	SiO2	Silicon dioxide																			Y	Other2	43851043	1.45009e+11			2011
3	Algeria	Ag	Silver		0.1	M								0.1			Y			N		N	HBV	43851043	1.45009e+11			2011
3	Algeria	Na	Sodium		200	I									200			Y			N	N	Other1	43851043	1.45009e+11			2011
3	Algeria	NaCl	Sodium chloride																			Y	Other2	43851043	1.45009e+11			2011
3	Algeria	Sr	Strontium																			Y	Other1	43851043	1.45009e+11			2011
3	Algeria	SO42	Sulfate		400	I									250			N			Y	N	Other1	43851043	1.45009e+11			2011
3	Algeria	S2	Sulfide																			Y	Other1	43851043	1.45009e+11			2011
3	Algeria	Te	Tellurium																			Y	Other2	43851043	1.45009e+11			2011
3	Algeria	Tl	Thallium																			Y	Other1	43851043	1.45009e+11			2011
3	Algeria	Sn	Tin																			Y	Other2	43851043	1.45009e+11			2011
3	Algeria	Ti	Titanium																			Y	Other2	43851043	1.45009e+11			2011
3	Algeria	W	Tungsten																			Y	Other2	43851043	1.45009e+11			2011
3	Algeria	U	Uranium		0.015	M							0.03	0.03		Y	Y		N	N		N	GV	43851043	1.45009e+11			2011
3	Algeria	V	Vanadium																			Y	Other1	43851043	1.45009e+11			2011
3	Algeria	Zn	Zinc		5	M									5			Y			N	N	Other1	43851043	1.45009e+11			2011
4	Andorra	Al	Aluminum		0.2	I								0.9	0.2		Y	Y		N	N	N	HBV	77265				2007
4	Andorra	NH3	Ammonia												1.5							Y	Other1	77265				2007
4	Andorra	NH4	Ammonium		0.5	I																N	Other1	77265				2007
4	Andorra	Sb	Antimony		0.02	M							0.02	0.02		Y	Y		N	N		N	GV	77265				2007
4	Andorra	As	Arsenic		0.01	M	0.05 may allowed depending on analytical capability						0.01			Y			N			N	GV	77265				2007
4	Andorra	Ba	Barium										1.3	1.3								Y	GV	77265				2007
4	Andorra	Be	Beryllium											0.012								Y	HBV	77265				2007
4	Andorra	HCO3	Bicarbonate																			Y	Other2	77265				2007
4	Andorra	Bi	Bismuth																			Y	Other2	77265				2007
4	Andorra	BO3	Borate																			Y	Other2	77265				2007
4	Andorra	B	Boron		1	M							2.4	2.4		Y	Y		N	N		N	GV	77265				2007
4	Andorra	Cd	Cadmium		0.005	M							0.003	0.003		N	N		Y	Y		N	GV	77265				2007
4	Andorra	Ca	Calcium																			Y	Other1	77265				2007
4	Andorra	Ce	Cerium																			Y	Other2	77265				2007
4	Andorra	Chloride	Chloride		250	I									250			Y			N	N	Other1	77265				2007
4	Andorra	Cr	Chromium		0.05	M							0.05	0.05		Y	Y		N	N		N	GV	77265				2007
4	Andorra	Co	Cobalt																			Y	Other1	77265				2007
4	Andorra	Cu	Copper		2	M							2	2	5	Y	Y	Y	N	N	N	N	GV	77265				2007
4	Andorra	CN	Cyanide		0.05	M								0.5			Y			N		N	HBV	77265				2007
4	Andorra	O2	Dissolved oxygen																			Y	None	77265				2007
4	Andorra	Eu	Europium																			Y	Other2	77265				2007
4	Andorra	F	Fluoride		1.5	M							1.5	1.5		Y	Y		N	N		N	GV	77265				2007
4	Andorra	Fluorine	Fluorine																			Y	Other2	77265				2007
4	Andorra	Au	Gold																			Y	Other2	77265				2007
4	Andorra	H2S	Hydrogen Sulfide												0.1							Y	Other1	77265				2007
4	Andorra	HSminus	Hydrosulfide																			Y	Other2	77265				2007
4	Andorra	In	Indium																			Y	Other2	77265				2007
4	Andorra	Iodide	Iodide																			Y	Other2	77265				2007
4	Andorra	Iodine	Iodine																			Y	Other2	77265				2007
4	Andorra	Fe	Iron		0.2	I								2	0.3		Y	Y		N	N	N	HBV	77265				2007
4	Andorra	La	Lanthanum																			Y	Other2	77265				2007
4	Andorra	Pb	Lead		0.01	M							0.01			Y			N			N	GV	77265				2007
4	Andorra	Li	Lithium																			Y	Other2	77265				2007
4	Andorra	Mg	Magnesium																			Y	Other1	77265				2007
4	Andorra	Mn	Manganese		0.05	I							0.08	0.08	0.02	Y	Y	N	N	N	Y	N	GV	77265				2007
4	Andorra	Hg	Mercury		0.001	M							0.006	0.006		Y	Y		N	N		N	GV	77265				2007
4	Andorra	Mo	Molybdenum											0.07								Y	HBV	77265				2007
4	Andorra	Ni	Nickle		0.07	M							0.07	0.08		Y	Y		N	N		N	GV	77265				2007
4	Andorra	Nb	Niobium																			Y	Other2	77265				2007
4	Andorra	NO3	Nitrate		50	M							50	50		Y	Y		N	N		N	GV	77265				2007
4	Andorra	NO2	Nitrite		0.1	M	0.5 at distribution						3	3		Y	Y		N	N		N	GV	77265				2007
4	Andorra	Nitrogen	Nitrogen																			Y	Other	77265				2007
4	Andorra	O3	Ozone																			Y	Other1	77265				2007
4	Andorra	PO43	Phosphate																			Y	Other1	77265				2007
4	Andorra	Phosphorus	Phosphorus																			Y	Other1	77265				2007
4	Andorra	K	Potassium																			Y	Other1	77265				2007
4	Andorra	Rh	Rhodium																			Y	Other2	77265				2007
4	Andorra	Rb	Rubidium																			Y	Other2	77265				2007
4	Andorra	Sm	Samarium																			Y	Other2	77265				2007
4	Andorra	Se	Selenium		0.01	M							0.04	0.04		Y	Y		N	N		N	GV	77265				2007
4	Andorra	SiO2	Silicon dioxide																			Y	Other2	77265				2007
4	Andorra	Ag	Silver											0.1								Y	HBV	77265				2007
4	Andorra	Na	Sodium		200	I									200			Y			N	N	Other1	77265				2007
4	Andorra	NaCl	Sodium chloride																			Y	Other2	77265				2007
4	Andorra	Sr	Strontium																			Y	Other1	77265				2007
4	Andorra	SO42	Sulfate		250	I									250			Y			N	N	Other1	77265				2007
4	Andorra	S2	Sulfide																			Y	Other1	77265				2007
4	Andorra	Te	Tellurium																			Y	Other2	77265				2007
4	Andorra	Tl	Thallium																			Y	Other1	77265				2007
4	Andorra	Sn	Tin																			Y	Other2	77265				2007
4	Andorra	Ti	Titanium																			Y	Other2	77265				2007
4	Andorra	W	Tungsten																			Y	Other2	77265				2007
4	Andorra	U	Uranium										0.03	0.03								Y	GV	77265				2007
4	Andorra	V	Vanadium																			Y	Other1	77265				2007
4	Andorra	Zn	Zinc												5							Y	Other1	77265				2007
5	Angola	Al	Aluminum											0.9	0.2							Y	HBV	32866268	5.8376e+10			2011
5	Angola	NH3	Ammonia												1.5							Y	Other1	32866268	5.8376e+10			2011
5	Angola	NH4	Ammonium																			Y	Other1	32866268	5.8376e+10			2011
5	Angola	Sb	Antimony										0.02	0.02								Y	GV	32866268	5.8376e+10			2011
5	Angola	As	Arsenic		0.05	M							0.01			N			Y			N	GV	32866268	5.8376e+10			2011
5	Angola	Ba	Barium		0.1	M							1.3	1.3		Y	Y		N	N		N	GV	32866268	5.8376e+10			2011
5	Angola	Be	Beryllium											0.012								Y	HBV	32866268	5.8376e+10			2011
5	Angola	HCO3	Bicarbonate																			Y	Other2	32866268	5.8376e+10			2011
5	Angola	Bi	Bismuth																			Y	Other2	32866268	5.8376e+10			2011
5	Angola	BO3	Borate																			Y	Other2	32866268	5.8376e+10			2011
5	Angola	B	Boron										2.4	2.4								Y	GV	32866268	5.8376e+10			2011
5	Angola	Cd	Cadmium		0.005	M							0.003	0.003		N	N		Y	Y		N	GV	32866268	5.8376e+10			2011
5	Angola	Ca	Calcium																			Y	Other1	32866268	5.8376e+10			2011
5	Angola	Ce	Cerium																			Y	Other2	32866268	5.8376e+10			2011
5	Angola	Chloride	Chloride												250							Y	Other1	32866268	5.8376e+10			2011
5	Angola	Cr	Chromium		0.05	M							0.05	0.05		Y	Y		N	N		N	GV	32866268	5.8376e+10			2011
5	Angola	Co	Cobalt																			Y	Other1	32866268	5.8376e+10			2011
5	Angola	Cu	Copper		0.05	M							2	2	5	Y	Y	Y	N	N	N	N	GV	32866268	5.8376e+10			2011
5	Angola	CN	Cyanide		0.05	M								0.5			Y			N		N	HBV	32866268	5.8376e+10			2011
5	Angola	O2	Dissolved oxygen			M	70% saturation															N	None	32866268	5.8376e+10			2011
5	Angola	Eu	Europium																			Y	Other2	32866268	5.8376e+10			2011
5	Angola	F	Fluoride		1.5	M							1.5	1.5		Y	Y		N	N		N	GV	32866268	5.8376e+10			2011
5	Angola	Fluorine	Fluorine																			Y	Other2	32866268	5.8376e+10			2011
5	Angola	Au	Gold																			Y	Other2	32866268	5.8376e+10			2011
5	Angola	H2S	Hydrogen Sulfide												0.1							Y	Other1	32866268	5.8376e+10			2011
5	Angola	HSminus	Hydrosulfide																			Y	Other2	32866268	5.8376e+10			2011
5	Angola	In	Indium																			Y	Other2	32866268	5.8376e+10			2011
5	Angola	Iodide	Iodide																			Y	Other2	32866268	5.8376e+10			2011
5	Angola	Iodine	Iodine																			Y	Other2	32866268	5.8376e+10			2011
5	Angola	Fe	Iron		0.3	M								2	0.3		Y	Y		N	N	N	HBV	32866268	5.8376e+10			2011
5	Angola	La	Lanthanum																			Y	Other2	32866268	5.8376e+10			2011
5	Angola	Pb	Lead		0.05	M							0.01			N			Y			N	GV	32866268	5.8376e+10			2011
5	Angola	Li	Lithium																			Y	Other2	32866268	5.8376e+10			2011
5	Angola	Mg	Magnesium																			Y	Other1	32866268	5.8376e+10			2011
5	Angola	Mn	Manganese										0.08	0.08	0.02							Y	GV	32866268	5.8376e+10			2011
5	Angola	Hg	Mercury		0.001	M							0.006	0.006		Y	Y		N	N		N	GV	32866268	5.8376e+10			2011
5	Angola	Mo	Molybdenum											0.07								Y	HBV	32866268	5.8376e+10			2011
5	Angola	Ni	Nickle										0.07	0.08								Y	GV	32866268	5.8376e+10			2011
5	Angola	Nb	Niobium																			Y	Other2	32866268	5.8376e+10			2011
5	Angola	NO3	Nitrate		50	M							50	50		Y	Y		N	N		N	GV	32866268	5.8376e+10			2011
5	Angola	NO2	Nitrite										3	3								Y	GV	32866268	5.8376e+10			2011
5	Angola	Nitrogen	Nitrogen																			Y	Other	32866268	5.8376e+10			2011
5	Angola	O3	Ozone																			Y	Other1	32866268	5.8376e+10			2011
5	Angola	PO43	Phosphate				Typos: VMR (Max recommended value) of 0.4 mg/L as "P2O3"; no value listed as VMA (Max admissable value).															Y	Other1	32866268	5.8376e+10			2011
5	Angola	Phosphorus	Phosphorus																			Y	Other1	32866268	5.8376e+10			2011
5	Angola	K	Potassium																			Y	Other1	32866268	5.8376e+10			2011
5	Angola	Rh	Rhodium																			Y	Other2	32866268	5.8376e+10			2011
5	Angola	Rb	Rubidium																			Y	Other2	32866268	5.8376e+10			2011
5	Angola	Sm	Samarium																			Y	Other2	32866268	5.8376e+10			2011
5	Angola	Se	Selenium		0.01	M							0.04	0.04		Y	Y		N	N		N	GV	32866268	5.8376e+10			2011
5	Angola	SiO2	Silicon dioxide																			Y	Other2	32866268	5.8376e+10			2011
5	Angola	Ag	Silver											0.1								Y	HBV	32866268	5.8376e+10			2011
5	Angola	Na	Sodium												200							Y	Other1	32866268	5.8376e+10			2011
5	Angola	NaCl	Sodium chloride																			Y	Other2	32866268	5.8376e+10			2011
5	Angola	Sr	Strontium																			Y	Other1	32866268	5.8376e+10			2011
5	Angola	SO42	Sulfate		250	M									250			Y			N	N	Other1	32866268	5.8376e+10			2011
5	Angola	S2	Sulfide																			Y	Other1	32866268	5.8376e+10			2011
5	Angola	Te	Tellurium																			Y	Other2	32866268	5.8376e+10			2011
5	Angola	Tl	Thallium																			Y	Other1	32866268	5.8376e+10			2011
5	Angola	Sn	Tin																			Y	Other2	32866268	5.8376e+10			2011
5	Angola	Ti	Titanium																			Y	Other2	32866268	5.8376e+10			2011
5	Angola	W	Tungsten																			Y	Other2	32866268	5.8376e+10			2011
5	Angola	U	Uranium										0.03	0.03								Y	GV	32866268	5.8376e+10			2011
5	Angola	V	Vanadium																			Y	Other1	32866268	5.8376e+10			2011
5	Angola	Zn	Zinc		3	M									5			Y			N	N	Other1	32866268	5.8376e+10			2011
6	Antigua and Barbuda	Al	Aluminum		0.2	I								0.9	0.2		Y	Y		N	N	N	HBV	97928	1.37028e+09		CARICOM	2003
6	Antigua and Barbuda	NH3	Ammonia												1.5							Y	Other1	97928	1.37028e+09		CARICOM	2003
6	Antigua and Barbuda	NH4	Ammonium		0.5	I																N	Other1	97928	1.37028e+09		CARICOM	2003
6	Antigua and Barbuda	Sb	Antimony		0.005	M							0.02	0.02		Y	Y		N	N		N	GV	97928	1.37028e+09		CARICOM	2003
6	Antigua and Barbuda	As	Arsenic		0.01	M							0.01			Y			N			N	GV	97928	1.37028e+09		CARICOM	2003
6	Antigua and Barbuda	Ba	Barium										1.3	1.3								Y	GV	97928	1.37028e+09		CARICOM	2003
6	Antigua and Barbuda	Be	Beryllium											0.012								Y	HBV	97928	1.37028e+09		CARICOM	2003
6	Antigua and Barbuda	HCO3	Bicarbonate																			Y	Other2	97928	1.37028e+09		CARICOM	2003
6	Antigua and Barbuda	Bi	Bismuth																			Y	Other2	97928	1.37028e+09		CARICOM	2003
6	Antigua and Barbuda	BO3	Borate																			Y	Other2	97928	1.37028e+09		CARICOM	2003
6	Antigua and Barbuda	B	Boron		1	M							2.4	2.4		Y	Y		N	N		N	GV	97928	1.37028e+09		CARICOM	2003
6	Antigua and Barbuda	Cd	Cadmium		0.005	M							0.003	0.003		N	N		Y	Y		N	GV	97928	1.37028e+09		CARICOM	2003
6	Antigua and Barbuda	Ca	Calcium																			Y	Other1	97928	1.37028e+09		CARICOM	2003
6	Antigua and Barbuda	Ce	Cerium																			Y	Other2	97928	1.37028e+09		CARICOM	2003
6	Antigua and Barbuda	Chloride	Chloride		250	I									250			Y			N	N	Other1	97928	1.37028e+09		CARICOM	2003
6	Antigua and Barbuda	Cr	Chromium		0.05	M							0.05	0.05		Y	Y		N	N		N	GV	97928	1.37028e+09		CARICOM	2003
6	Antigua and Barbuda	Co	Cobalt																			Y	Other1	97928	1.37028e+09		CARICOM	2003
6	Antigua and Barbuda	Cu	Copper		2	M							2	2	5	Y	Y	Y	N	N	N	N	GV	97928	1.37028e+09		CARICOM	2003
6	Antigua and Barbuda	CN	Cyanide		0.05	M								0.5			Y			N		N	HBV	97928	1.37028e+09		CARICOM	2003
6	Antigua and Barbuda	O2	Dissolved oxygen																			Y	None	97928	1.37028e+09		CARICOM	2003
6	Antigua and Barbuda	Eu	Europium																			Y	Other2	97928	1.37028e+09		CARICOM	2003
6	Antigua and Barbuda	F	Fluoride		1.5	M							1.5	1.5		Y	Y		N	N		N	GV	97928	1.37028e+09		CARICOM	2003
6	Antigua and Barbuda	Fluorine	Fluorine																			Y	Other2	97928	1.37028e+09		CARICOM	2003
6	Antigua and Barbuda	Au	Gold																			Y	Other2	97928	1.37028e+09		CARICOM	2003
6	Antigua and Barbuda	H2S	Hydrogen Sulfide												0.1							Y	Other1	97928	1.37028e+09		CARICOM	2003
6	Antigua and Barbuda	HSminus	Hydrosulfide																			Y	Other2	97928	1.37028e+09		CARICOM	2003
6	Antigua and Barbuda	In	Indium																			Y	Other2	97928	1.37028e+09		CARICOM	2003
6	Antigua and Barbuda	Iodide	Iodide																			Y	Other2	97928	1.37028e+09		CARICOM	2003
6	Antigua and Barbuda	Iodine	Iodine																			Y	Other2	97928	1.37028e+09		CARICOM	2003
6	Antigua and Barbuda	Fe	Iron		0.2	I								2	0.3		Y	Y		N	N	N	HBV	97928	1.37028e+09		CARICOM	2003
6	Antigua and Barbuda	La	Lanthanum																			Y	Other2	97928	1.37028e+09		CARICOM	2003
6	Antigua and Barbuda	Pb	Lead		0.01	M							0.01			Y			N			N	GV	97928	1.37028e+09		CARICOM	2003
6	Antigua and Barbuda	Li	Lithium																			Y	Other2	97928	1.37028e+09		CARICOM	2003
6	Antigua and Barbuda	Mg	Magnesium																			Y	Other1	97928	1.37028e+09		CARICOM	2003
6	Antigua and Barbuda	Mn	Manganese		0.05	I							0.08	0.08	0.02	Y	Y	N	N	N	Y	N	GV	97928	1.37028e+09		CARICOM	2003
6	Antigua and Barbuda	Hg	Mercury		0.001	M							0.006	0.006		Y	Y		N	N		N	GV	97928	1.37028e+09		CARICOM	2003
6	Antigua and Barbuda	Mo	Molybdenum											0.07								Y	HBV	97928	1.37028e+09		CARICOM	2003
6	Antigua and Barbuda	Ni	Nickle		0.02	M							0.07	0.08		Y	Y		N	N		N	GV	97928	1.37028e+09		CARICOM	2003
6	Antigua and Barbuda	Nb	Niobium																			Y	Other2	97928	1.37028e+09		CARICOM	2003
6	Antigua and Barbuda	NO3	Nitrate		50	M							50	50		Y	Y		N	N		N	GV	97928	1.37028e+09		CARICOM	2003
6	Antigua and Barbuda	NO2	Nitrite		0.5	M	distribution						3	3		Y	Y		N	N		N	GV	97928	1.37028e+09		CARICOM	2003
6	Antigua and Barbuda	Nitrogen	Nitrogen																			Y	Other	97928	1.37028e+09		CARICOM	2003
6	Antigua and Barbuda	O3	Ozone																			Y	Other1	97928	1.37028e+09		CARICOM	2003
6	Antigua and Barbuda	PO43	Phosphate																			Y	Other1	97928	1.37028e+09		CARICOM	2003
6	Antigua and Barbuda	Phosphorus	Phosphorus																			Y	Other1	97928	1.37028e+09		CARICOM	2003
6	Antigua and Barbuda	K	Potassium																			Y	Other1	97928	1.37028e+09		CARICOM	2003
6	Antigua and Barbuda	Rh	Rhodium																			Y	Other2	97928	1.37028e+09		CARICOM	2003
6	Antigua and Barbuda	Rb	Rubidium																			Y	Other2	97928	1.37028e+09		CARICOM	2003
6	Antigua and Barbuda	Sm	Samarium																			Y	Other2	97928	1.37028e+09		CARICOM	2003
6	Antigua and Barbuda	Se	Selenium		0.01	M							0.04	0.04		Y	Y		N	N		N	GV	97928	1.37028e+09		CARICOM	2003
6	Antigua and Barbuda	SiO2	Silicon dioxide																			Y	Other2	97928	1.37028e+09		CARICOM	2003
6	Antigua and Barbuda	Ag	Silver											0.1								Y	HBV	97928	1.37028e+09		CARICOM	2003
6	Antigua and Barbuda	Na	Sodium		200	I									200			Y			N	N	Other1	97928	1.37028e+09		CARICOM	2003
6	Antigua and Barbuda	NaCl	Sodium chloride																			Y	Other2	97928	1.37028e+09		CARICOM	2003
6	Antigua and Barbuda	Sr	Strontium																			Y	Other1	97928	1.37028e+09		CARICOM	2003
6	Antigua and Barbuda	SO42	Sulfate		250	I									250			Y			N	N	Other1	97928	1.37028e+09		CARICOM	2003
6	Antigua and Barbuda	S2	Sulfide																			Y	Other1	97928	1.37028e+09		CARICOM	2003
6	Antigua and Barbuda	Te	Tellurium																			Y	Other2	97928	1.37028e+09		CARICOM	2003
6	Antigua and Barbuda	Tl	Thallium																			Y	Other1	97928	1.37028e+09		CARICOM	2003
6	Antigua and Barbuda	Sn	Tin																			Y	Other2	97928	1.37028e+09		CARICOM	2003
6	Antigua and Barbuda	Ti	Titanium																			Y	Other2	97928	1.37028e+09		CARICOM	2003
6	Antigua and Barbuda	W	Tungsten																			Y	Other2	97928	1.37028e+09		CARICOM	2003
6	Antigua and Barbuda	U	Uranium										0.03	0.03								Y	GV	97928	1.37028e+09		CARICOM	2003
6	Antigua and Barbuda	V	Vanadium																			Y	Other1	97928	1.37028e+09		CARICOM	2003
6	Antigua and Barbuda	Zn	Zinc												5							Y	Other1	97928	1.37028e+09		CARICOM	2003
7	Argentina	Al	Aluminum		0.2	M								0.9	0.2		Y	Y		N	N	N	HBV	45376763	3.89288e+11			2019
7	Argentina	NH3	Ammonia												1.5							Y	Other1	45376763	3.89288e+11			2019
7	Argentina	NH4	Ammonium		0.2	M																N	Other1	45376763	3.89288e+11			2019
7	Argentina	Sb	Antimony		0.02	M							0.02	0.02		Y	Y		N	N		N	GV	45376763	3.89288e+11			2019
7	Argentina	As	Arsenic		0.01	M							0.01			Y			N			N	GV	45376763	3.89288e+11			2019
7	Argentina	Ba	Barium										1.3	1.3								Y	GV	45376763	3.89288e+11			2019
7	Argentina	Be	Beryllium											0.012								Y	HBV	45376763	3.89288e+11			2019
7	Argentina	HCO3	Bicarbonate																			Y	Other2	45376763	3.89288e+11			2019
7	Argentina	Bi	Bismuth																			Y	Other2	45376763	3.89288e+11			2019
7	Argentina	BO3	Borate																			Y	Other2	45376763	3.89288e+11			2019
7	Argentina	B	Boron		0.5	M							2.4	2.4		Y	Y		N	N		N	GV	45376763	3.89288e+11			2019
7	Argentina	Cd	Cadmium		0.005	M							0.003	0.003		N	N		Y	Y		N	GV	45376763	3.89288e+11			2019
7	Argentina	Ca	Calcium																			Y	Other1	45376763	3.89288e+11			2019
7	Argentina	Ce	Cerium																			Y	Other2	45376763	3.89288e+11			2019
7	Argentina	Chloride	Chloride		350	M									250			N			Y	N	Other1	45376763	3.89288e+11			2019
7	Argentina	Cr	Chromium		0.05	M							0.05	0.05		Y	Y		N	N		N	GV	45376763	3.89288e+11			2019
7	Argentina	Co	Cobalt																			Y	Other1	45376763	3.89288e+11			2019
7	Argentina	Cu	Copper		1	M							2	2	5	Y	Y	Y	N	N	N	N	GV	45376763	3.89288e+11			2019
7	Argentina	CN	Cyanide		0.1	M								0.5			Y			N		N	HBV	45376763	3.89288e+11			2019
7	Argentina	O2	Dissolved oxygen																			Y	None	45376763	3.89288e+11			2019
7	Argentina	Eu	Europium																			Y	Other2	45376763	3.89288e+11			2019
7	Argentina	F	Fluoride		1.7	M	maximum value depends on temperature						1.5	1.5		N	N		Y	Y		N	GV	45376763	3.89288e+11			2019
7	Argentina	Fluorine	Fluorine																			Y	Other2	45376763	3.89288e+11			2019
7	Argentina	Au	Gold																			Y	Other2	45376763	3.89288e+11			2019
7	Argentina	H2S	Hydrogen Sulfide												0.1							Y	Other1	45376763	3.89288e+11			2019
7	Argentina	HSminus	Hydrosulfide																			Y	Other2	45376763	3.89288e+11			2019
7	Argentina	In	Indium																			Y	Other2	45376763	3.89288e+11			2019
7	Argentina	Iodide	Iodide																			Y	Other2	45376763	3.89288e+11			2019
7	Argentina	Iodine	Iodine																			Y	Other2	45376763	3.89288e+11			2019
7	Argentina	Fe	Iron		0.3	M								2	0.3		Y	Y		N	N	N	HBV	45376763	3.89288e+11			2019
7	Argentina	La	Lanthanum																			Y	Other2	45376763	3.89288e+11			2019
7	Argentina	Pb	Lead		0.05	M							0.01			N			Y			N	GV	45376763	3.89288e+11			2019
7	Argentina	Li	Lithium																			Y	Other2	45376763	3.89288e+11			2019
7	Argentina	Mg	Magnesium																			Y	Other1	45376763	3.89288e+11			2019
7	Argentina	Mn	Manganese		0.1	M							0.08	0.08	0.02	N	N	N	Y	Y	Y	N	GV	45376763	3.89288e+11			2019
7	Argentina	Hg	Mercury		0.001	M							0.006	0.006		Y	Y		N	N		N	GV	45376763	3.89288e+11			2019
7	Argentina	Mo	Molybdenum											0.07								Y	HBV	45376763	3.89288e+11			2019
7	Argentina	Ni	Nickle		0.02	M							0.07	0.08		Y	Y		N	N		N	GV	45376763	3.89288e+11			2019
7	Argentina	Nb	Niobium																			Y	Other2	45376763	3.89288e+11			2019
7	Argentina	NO3	Nitrate		45	M							50	50		Y	Y		N	N		N	GV	45376763	3.89288e+11			2019
7	Argentina	NO2	Nitrite		0.1	M							3	3		Y	Y		N	N		N	GV	45376763	3.89288e+11			2019
7	Argentina	Nitrogen	Nitrogen																			Y	Other	45376763	3.89288e+11			2019
7	Argentina	O3	Ozone																			Y	Other1	45376763	3.89288e+11			2019
7	Argentina	PO43	Phosphate																			Y	Other1	45376763	3.89288e+11			2019
7	Argentina	Phosphorus	Phosphorus																			Y	Other1	45376763	3.89288e+11			2019
7	Argentina	K	Potassium																			Y	Other1	45376763	3.89288e+11			2019
7	Argentina	Rh	Rhodium																			Y	Other2	45376763	3.89288e+11			2019
7	Argentina	Rb	Rubidium																			Y	Other2	45376763	3.89288e+11			2019
7	Argentina	Sm	Samarium																			Y	Other2	45376763	3.89288e+11			2019
7	Argentina	Se	Selenium		0.01	M							0.04	0.04		Y	Y		N	N		N	GV	45376763	3.89288e+11			2019
7	Argentina	SiO2	Silicon dioxide																			Y	Other2	45376763	3.89288e+11			2019
7	Argentina	Ag	Silver		0.05	M								0.1			Y			N		N	HBV	45376763	3.89288e+11			2019
7	Argentina	Na	Sodium												200							Y	Other1	45376763	3.89288e+11			2019
7	Argentina	NaCl	Sodium chloride																			Y	Other2	45376763	3.89288e+11			2019
7	Argentina	Sr	Strontium																			Y	Other1	45376763	3.89288e+11			2019
7	Argentina	SO42	Sulfate		400	M									250			N			Y	N	Other1	45376763	3.89288e+11			2019
7	Argentina	S2	Sulfide																			Y	Other1	45376763	3.89288e+11			2019
7	Argentina	Te	Tellurium																			Y	Other2	45376763	3.89288e+11			2019
7	Argentina	Tl	Thallium																			Y	Other1	45376763	3.89288e+11			2019
7	Argentina	Sn	Tin																			Y	Other2	45376763	3.89288e+11			2019
7	Argentina	Ti	Titanium																			Y	Other2	45376763	3.89288e+11			2019
7	Argentina	W	Tungsten																			Y	Other2	45376763	3.89288e+11			2019
7	Argentina	U	Uranium										0.03	0.03								Y	GV	45376763	3.89288e+11			2019
7	Argentina	V	Vanadium																			Y	Other1	45376763	3.89288e+11			2019
7	Argentina	Zn	Zinc		5	M									5			Y			N	N	Other1	45376763	3.89288e+11			2019
8	Armenia	Al	Aluminum											0.9	0.2							Y	HBV	2963234	1.26412e+10			2005
8	Armenia	NH3	Ammonia		3	M									1.5			N			Y	N	Other1	2963234	1.26412e+10			2005
8	Armenia	NH4	Ammonium																			Y	Other1	2963234	1.26412e+10			2005
8	Armenia	Sb	Antimony										0.02	0.02								Y	GV	2963234	1.26412e+10			2005
8	Armenia	As	Arsenic		0.05	M							0.01			N			Y			N	GV	2963234	1.26412e+10			2005
8	Armenia	Ba	Barium										1.3	1.3								Y	GV	2963234	1.26412e+10			2005
8	Armenia	Be	Beryllium											0.012								Y	HBV	2963234	1.26412e+10			2005
8	Armenia	HCO3	Bicarbonate																			Y	Other2	2963234	1.26412e+10			2005
8	Armenia	Bi	Bismuth																			Y	Other2	2963234	1.26412e+10			2005
8	Armenia	BO3	Borate																			Y	Other2	2963234	1.26412e+10			2005
8	Armenia	B	Boron										2.4	2.4								Y	GV	2963234	1.26412e+10			2005
8	Armenia	Cd	Cadmium										0.003	0.003								Y	GV	2963234	1.26412e+10			2005
8	Armenia	Ca	Calcium																			Y	Other1	2963234	1.26412e+10			2005
8	Armenia	Ce	Cerium																			Y	Other2	2963234	1.26412e+10			2005
8	Armenia	Chloride	Chloride		350	M									250			N			Y	N	Other1	2963234	1.26412e+10			2005
8	Armenia	Cr	Chromium										0.05	0.05								Y	GV	2963234	1.26412e+10			2005
8	Armenia	Co	Cobalt																			Y	Other1	2963234	1.26412e+10			2005
8	Armenia	Cu	Copper										2	2	5							Y	GV	2963234	1.26412e+10			2005
8	Armenia	CN	Cyanide											0.5								Y	HBV	2963234	1.26412e+10			2005
8	Armenia	O2	Dissolved oxygen																			Y	None	2963234	1.26412e+10			2005
8	Armenia	Eu	Europium																			Y	Other2	2963234	1.26412e+10			2005
8	Armenia	F	Fluoride		1.5	M							1.5	1.5		Y	Y		N	N		N	GV	2963234	1.26412e+10			2005
8	Armenia	Fluorine	Fluorine																			Y	Other2	2963234	1.26412e+10			2005
8	Armenia	Au	Gold																			Y	Other2	2963234	1.26412e+10			2005
8	Armenia	H2S	Hydrogen Sulfide												0.1							Y	Other1	2963234	1.26412e+10			2005
8	Armenia	HSminus	Hydrosulfide																			Y	Other2	2963234	1.26412e+10			2005
8	Armenia	In	Indium																			Y	Other2	2963234	1.26412e+10			2005
8	Armenia	Iodide	Iodide																			Y	Other2	2963234	1.26412e+10			2005
8	Armenia	Iodine	Iodine																			Y	Other2	2963234	1.26412e+10			2005
8	Armenia	Fe	Iron		0.3	M								2	0.3		Y	Y		N	N	N	HBV	2963234	1.26412e+10			2005
8	Armenia	La	Lanthanum																			Y	Other2	2963234	1.26412e+10			2005
8	Armenia	Pb	Lead		0.03	M							0.01			N			Y			N	GV	2963234	1.26412e+10			2005
8	Armenia	Li	Lithium																			Y	Other2	2963234	1.26412e+10			2005
8	Armenia	Mg	Magnesium																			Y	Other1	2963234	1.26412e+10			2005
8	Armenia	Mn	Manganese										0.08	0.08	0.02							Y	GV	2963234	1.26412e+10			2005
8	Armenia	Hg	Mercury										0.006	0.006								Y	GV	2963234	1.26412e+10			2005
8	Armenia	Mo	Molybdenum											0.07								Y	HBV	2963234	1.26412e+10			2005
8	Armenia	Ni	Nickle										0.07	0.08								Y	GV	2963234	1.26412e+10			2005
8	Armenia	Nb	Niobium																			Y	Other2	2963234	1.26412e+10			2005
8	Armenia	NO3	Nitrate			M	NO2+NO3<=45 mg/L						50	50								N	GV	2963234	1.26412e+10			2005
8	Armenia	NO2	Nitrite			M	NO2+NO3<=45 mg/L						3	3								N	GV	2963234	1.26412e+10			2005
8	Armenia	Nitrogen	Nitrogen																			Y	Other	2963234	1.26412e+10			2005
8	Armenia	O3	Ozone																			Y	Other1	2963234	1.26412e+10			2005
8	Armenia	PO43	Phosphate																			Y	Other1	2963234	1.26412e+10			2005
8	Armenia	Phosphorus	Phosphorus																			Y	Other1	2963234	1.26412e+10			2005
8	Armenia	K	Potassium																			Y	Other1	2963234	1.26412e+10			2005
8	Armenia	Rh	Rhodium																			Y	Other2	2963234	1.26412e+10			2005
8	Armenia	Rb	Rubidium																			Y	Other2	2963234	1.26412e+10			2005
8	Armenia	Sm	Samarium																			Y	Other2	2963234	1.26412e+10			2005
8	Armenia	Se	Selenium										0.04	0.04								Y	GV	2963234	1.26412e+10			2005
8	Armenia	SiO2	Silicon dioxide																			Y	Other2	2963234	1.26412e+10			2005
8	Armenia	Ag	Silver											0.1								Y	HBV	2963234	1.26412e+10			2005
8	Armenia	Na	Sodium												200							Y	Other1	2963234	1.26412e+10			2005
8	Armenia	NaCl	Sodium chloride																			Y	Other2	2963234	1.26412e+10			2005
8	Armenia	Sr	Strontium																			Y	Other1	2963234	1.26412e+10			2005
8	Armenia	SO42	Sulfate		500	M									250			N			Y	N	Other1	2963234	1.26412e+10			2005
8	Armenia	S2	Sulfide																			Y	Other1	2963234	1.26412e+10			2005
8	Armenia	Te	Tellurium																			Y	Other2	2963234	1.26412e+10			2005
8	Armenia	Tl	Thallium																			Y	Other1	2963234	1.26412e+10			2005
8	Armenia	Sn	Tin																			Y	Other2	2963234	1.26412e+10			2005
8	Armenia	Ti	Titanium																			Y	Other2	2963234	1.26412e+10			2005
8	Armenia	W	Tungsten																			Y	Other2	2963234	1.26412e+10			2005
8	Armenia	U	Uranium										0.03	0.03								Y	GV	2963234	1.26412e+10			2005
8	Armenia	V	Vanadium																			Y	Other1	2963234	1.26412e+10			2005
8	Armenia	Zn	Zinc												5							Y	Other1	2963234	1.26412e+10			2005
9	Australia	Al	Aluminum		0.2	I								0.9	0.2		Y	Y		N	N	N	HBV	25687041	1.32784e+12			2017
9	Australia	NH3	Ammonia		0.5	I									1.5			Y			N	N	Other1	25687041	1.32784e+12			2017
9	Australia	NH4	Ammonium																			Y	Other1	25687041	1.32784e+12			2017
9	Australia	Sb	Antimony		0.003	M							0.02	0.02		Y	Y		N	N		N	GV	25687041	1.32784e+12			2017
9	Australia	As	Arsenic		0.01	M							0.01			Y			N			N	GV	25687041	1.32784e+12			2017
9	Australia	Ba	Barium		2	M							1.3	1.3		N	N		Y	Y		N	GV	25687041	1.32784e+12			2017
9	Australia	Be	Beryllium		0.06	M								0.012			N			Y		N	HBV	25687041	1.32784e+12			2017
9	Australia	HCO3	Bicarbonate																			Y	Other2	25687041	1.32784e+12			2017
9	Australia	Bi	Bismuth																			Y	Other2	25687041	1.32784e+12			2017
9	Australia	BO3	Borate																			Y	Other2	25687041	1.32784e+12			2017
9	Australia	B	Boron		4	M							2.4	2.4		N	N		Y	Y		N	GV	25687041	1.32784e+12			2017
9	Australia	Cd	Cadmium		0.002	M							0.003	0.003		Y	Y		N	N		N	GV	25687041	1.32784e+12			2017
9	Australia	Ca	Calcium																			Y	Other1	25687041	1.32784e+12			2017
9	Australia	Ce	Cerium																			Y	Other2	25687041	1.32784e+12			2017
9	Australia	Chloride	Chloride		250	I									250			Y			N	N	Other1	25687041	1.32784e+12			2017
9	Australia	Cr	Chromium	Hexavalent	0.05	M	Hexavalent						0.05	0.05		Y	Y		N	N		N	GV	25687041	1.32784e+12			2017
9	Australia	Co	Cobalt																			Y	Other1	25687041	1.32784e+12			2017
9	Australia	Cu	Copper		1	I				Y		Y	2	2	5	Y	Y	Y	N	N	N	N	GV	25687041	1.32784e+12			2017
9	Australia	Cu	Copper		2	M							2	2	5	Y	Y	Y	N	N	N	N	GV	25687041	1.32784e+12			2017
9	Australia	CN	Cyanide		0.08	M								0.5			Y			N		N	HBV	25687041	1.32784e+12			2017
9	Australia	O2	Dissolved oxygen			I	Minimum of 85% saturation															N	None	25687041	1.32784e+12			2017
9	Australia	Eu	Europium																			Y	Other2	25687041	1.32784e+12			2017
9	Australia	F	Fluoride		1.5	M							1.5	1.5		Y	Y		N	N		N	GV	25687041	1.32784e+12			2017
9	Australia	Fluorine	Fluorine																			Y	Other2	25687041	1.32784e+12			2017
9	Australia	Au	Gold																			Y	Other2	25687041	1.32784e+12			2017
9	Australia	H2S	Hydrogen Sulfide		0.05	I									0.1			Y			N	N	Other1	25687041	1.32784e+12			2017
9	Australia	HSminus	Hydrosulfide																			Y	Other2	25687041	1.32784e+12			2017
9	Australia	In	Indium																			Y	Other2	25687041	1.32784e+12			2017
9	Australia	Iodide	Iodide		0.5	M																N	Other2	25687041	1.32784e+12			2017
9	Australia	Iodine	Iodine																			Y	Other2	25687041	1.32784e+12			2017
9	Australia	Fe	Iron		0.3	I								2	0.3		Y	Y		N	N	N	HBV	25687041	1.32784e+12			2017
9	Australia	La	Lanthanum		0.002	M																N	Other2	25687041	1.32784e+12			2017
9	Australia	Pb	Lead		0.01	M							0.01			Y			N			N	GV	25687041	1.32784e+12			2017
9	Australia	Li	Lithium																			Y	Other2	25687041	1.32784e+12			2017
9	Australia	Mg	Magnesium																			Y	Other1	25687041	1.32784e+12			2017
9	Australia	Mn	Manganese		0.1	I				Y		Y	0.08	0.08	0.02	N	N	N	Y	Y	Y	N	GV	25687041	1.32784e+12			2017
9	Australia	Mn	Manganese		0.5	M							0.08	0.08	0.02	N	N	N	Y	Y	Y	N	GV	25687041	1.32784e+12			2017
9	Australia	Hg	Mercury		0.001	M							0.006	0.006		Y	Y		N	N		N	GV	25687041	1.32784e+12			2017
9	Australia	Mo	Molybdenum		0.05	M								0.07			Y			N		N	HBV	25687041	1.32784e+12			2017
9	Australia	Ni	Nickle		0.02	M							0.07	0.08		Y	Y		N	N		N	GV	25687041	1.32784e+12			2017
9	Australia	Nb	Niobium																			Y	Other2	25687041	1.32784e+12			2017
9	Australia	NO3	Nitrate		50	M							50	50		Y	Y		N	N		N	GV	25687041	1.32784e+12			2017
9	Australia	NO2	Nitrite		3	M							3	3		Y	Y		N	N		N	GV	25687041	1.32784e+12			2017
9	Australia	Nitrogen	Nitrogen																			Y	Other	25687041	1.32784e+12			2017
9	Australia	O3	Ozone																			Y	Other1	25687041	1.32784e+12			2017
9	Australia	PO43	Phosphate																			Y	Other1	25687041	1.32784e+12			2017
9	Australia	Phosphorus	Phosphorus																			Y	Other1	25687041	1.32784e+12			2017
9	Australia	K	Potassium																			Y	Other1	25687041	1.32784e+12			2017
9	Australia	Rh	Rhodium																			Y	Other2	25687041	1.32784e+12			2017
9	Australia	Rb	Rubidium																			Y	Other2	25687041	1.32784e+12			2017
9	Australia	Sm	Samarium																			Y	Other2	25687041	1.32784e+12			2017
9	Australia	Se	Selenium		0.01	M							0.04	0.04		Y	Y		N	N		N	GV	25687041	1.32784e+12			2017
9	Australia	SiO2	Silicon dioxide		80	I																N	Other2	25687041	1.32784e+12			2017
9	Australia	Ag	Silver		0.1	M								0.1			Y			N		N	HBV	25687041	1.32784e+12			2017
9	Australia	Na	Sodium		180	I									200			Y			N	N	Other1	25687041	1.32784e+12			2017
9	Australia	NaCl	Sodium chloride																			Y	Other2	25687041	1.32784e+12			2017
9	Australia	Sr	Strontium																			Y	Other1	25687041	1.32784e+12			2017
9	Australia	SO42	Sulfate		250	I									250			Y			N	N	Other1	25687041	1.32784e+12			2017
9	Australia	S2	Sulfide																			Y	Other1	25687041	1.32784e+12			2017
9	Australia	Te	Tellurium																			Y	Other2	25687041	1.32784e+12			2017
9	Australia	Tl	Thallium																			Y	Other1	25687041	1.32784e+12			2017
9	Australia	Sn	Tin																			Y	Other2	25687041	1.32784e+12			2017
9	Australia	Ti	Titanium																			Y	Other2	25687041	1.32784e+12			2017
9	Australia	W	Tungsten																			Y	Other2	25687041	1.32784e+12			2017
9	Australia	U	Uranium		0.017	M							0.03	0.03		Y	Y		N	N		N	GV	25687041	1.32784e+12			2017
9	Australia	V	Vanadium																			Y	Other1	25687041	1.32784e+12			2017
9	Australia	Zn	Zinc		3	I									5			Y			N	N	Other1	25687041	1.32784e+12			2017
10	Austria	Al	Aluminum		0.2	I								0.9	0.2		Y	Y		N	N	N	HBV	8917205	4.33258e+11		EU	2001
10	Austria	NH3	Ammonia												1.5							Y	Other1	8917205	4.33258e+11		EU	2001
10	Austria	NH4	Ammonium		0.5	I																N	Other1	8917205	4.33258e+11		EU	2001
10	Austria	Sb	Antimony		0.005	M							0.02	0.02		Y	Y		N	N		N	GV	8917205	4.33258e+11		EU	2001
10	Austria	As	Arsenic		0.01	M							0.01			Y			N			N	GV	8917205	4.33258e+11		EU	2001
10	Austria	Ba	Barium										1.3	1.3								Y	GV	8917205	4.33258e+11		EU	2001
10	Austria	Be	Beryllium											0.012								Y	HBV	8917205	4.33258e+11		EU	2001
10	Austria	HCO3	Bicarbonate																			Y	Other2	8917205	4.33258e+11		EU	2001
10	Austria	Bi	Bismuth																			Y	Other2	8917205	4.33258e+11		EU	2001
10	Austria	BO3	Borate																			Y	Other2	8917205	4.33258e+11		EU	2001
10	Austria	B	Boron		1	M							2.4	2.4		Y	Y		N	N		N	GV	8917205	4.33258e+11		EU	2001
10	Austria	Cd	Cadmium		0.005	M							0.003	0.003		N	N		Y	Y		N	GV	8917205	4.33258e+11		EU	2001
10	Austria	Ca	Calcium																			Y	Other1	8917205	4.33258e+11		EU	2001
10	Austria	Ce	Cerium																			Y	Other2	8917205	4.33258e+11		EU	2001
10	Austria	Chloride	Chloride		200	I									250			Y			N	N	Other1	8917205	4.33258e+11		EU	2001
10	Austria	Cr	Chromium		0.05	M							0.05	0.05		Y	Y		N	N		N	GV	8917205	4.33258e+11		EU	2001
10	Austria	Co	Cobalt																			Y	Other1	8917205	4.33258e+11		EU	2001
10	Austria	Cu	Copper		2	M							2	2	5	Y	Y	Y	N	N	N	N	GV	8917205	4.33258e+11		EU	2001
10	Austria	CN	Cyanide		0.05	M								0.5			Y			N		N	HBV	8917205	4.33258e+11		EU	2001
10	Austria	O2	Dissolved oxygen																			Y	None	8917205	4.33258e+11		EU	2001
10	Austria	Eu	Europium																			Y	Other2	8917205	4.33258e+11		EU	2001
10	Austria	F	Fluoride		1.5	M							1.5	1.5		Y	Y		N	N		N	GV	8917205	4.33258e+11		EU	2001
10	Austria	Fluorine	Fluorine																			Y	Other2	8917205	4.33258e+11		EU	2001
10	Austria	Au	Gold																			Y	Other2	8917205	4.33258e+11		EU	2001
10	Austria	H2S	Hydrogen Sulfide												0.1							Y	Other1	8917205	4.33258e+11		EU	2001
10	Austria	HSminus	Hydrosulfide																			Y	Other2	8917205	4.33258e+11		EU	2001
10	Austria	In	Indium																			Y	Other2	8917205	4.33258e+11		EU	2001
10	Austria	Iodide	Iodide																			Y	Other2	8917205	4.33258e+11		EU	2001
10	Austria	Iodine	Iodine																			Y	Other2	8917205	4.33258e+11		EU	2001
10	Austria	Fe	Iron		0.2	I								2	0.3		Y	Y		N	N	N	HBV	8917205	4.33258e+11		EU	2001
10	Austria	La	Lanthanum																			Y	Other2	8917205	4.33258e+11		EU	2001
10	Austria	Pb	Lead		0.01	M							0.01			Y			N			N	GV	8917205	4.33258e+11		EU	2001
10	Austria	Li	Lithium																			Y	Other2	8917205	4.33258e+11		EU	2001
10	Austria	Mg	Magnesium																			Y	Other1	8917205	4.33258e+11		EU	2001
10	Austria	Mn	Manganese		0.05	I							0.08	0.08	0.02	Y	Y	N	N	N	Y	N	GV	8917205	4.33258e+11		EU	2001
10	Austria	Hg	Mercury		0.001	M							0.006	0.006		Y	Y		N	N		N	GV	8917205	4.33258e+11		EU	2001
10	Austria	Mo	Molybdenum											0.07								Y	HBV	8917205	4.33258e+11		EU	2001
10	Austria	Ni	Nickle		0.02	M							0.07	0.08		Y	Y		N	N		N	GV	8917205	4.33258e+11		EU	2001
10	Austria	Nb	Niobium																			Y	Other2	8917205	4.33258e+11		EU	2001
10	Austria	NO3	Nitrate		50	M							50	50		Y	Y		N	N		N	GV	8917205	4.33258e+11		EU	2001
10	Austria	NO2	Nitrite		0.1	M							3	3		Y	Y		N	N		N	GV	8917205	4.33258e+11		EU	2001
10	Austria	Nitrogen	Nitrogen																			Y	Other	8917205	4.33258e+11		EU	2001
10	Austria	O3	Ozone																			Y	Other1	8917205	4.33258e+11		EU	2001
10	Austria	PO43	Phosphate																			Y	Other1	8917205	4.33258e+11		EU	2001
10	Austria	Phosphorus	Phosphorus																			Y	Other1	8917205	4.33258e+11		EU	2001
10	Austria	K	Potassium																			Y	Other1	8917205	4.33258e+11		EU	2001
10	Austria	Rh	Rhodium																			Y	Other2	8917205	4.33258e+11		EU	2001
10	Austria	Rb	Rubidium																			Y	Other2	8917205	4.33258e+11		EU	2001
10	Austria	Sm	Samarium																			Y	Other2	8917205	4.33258e+11		EU	2001
10	Austria	Se	Selenium		0.01	M							0.04	0.04		Y	Y		N	N		N	GV	8917205	4.33258e+11		EU	2001
10	Austria	SiO2	Silicon dioxide																			Y	Other2	8917205	4.33258e+11		EU	2001
10	Austria	Ag	Silver											0.1								Y	HBV	8917205	4.33258e+11		EU	2001
10	Austria	Na	Sodium		200	I									200			Y			N	N	Other1	8917205	4.33258e+11		EU	2001
10	Austria	NaCl	Sodium chloride																			Y	Other2	8917205	4.33258e+11		EU	2001
10	Austria	Sr	Strontium																			Y	Other1	8917205	4.33258e+11		EU	2001
10	Austria	SO42	Sulfate		250	I									250			Y			N	N	Other1	8917205	4.33258e+11		EU	2001
10	Austria	S2	Sulfide																			Y	Other1	8917205	4.33258e+11		EU	2001
10	Austria	Te	Tellurium																			Y	Other2	8917205	4.33258e+11		EU	2001
10	Austria	Tl	Thallium																			Y	Other1	8917205	4.33258e+11		EU	2001
10	Austria	Sn	Tin																			Y	Other2	8917205	4.33258e+11		EU	2001
10	Austria	Ti	Titanium																			Y	Other2	8917205	4.33258e+11		EU	2001
10	Austria	W	Tungsten																			Y	Other2	8917205	4.33258e+11		EU	2001
10	Austria	U	Uranium										0.03	0.03								Y	GV	8917205	4.33258e+11		EU	2001
10	Austria	V	Vanadium																			Y	Other1	8917205	4.33258e+11		EU	2001
10	Austria	Zn	Zinc												5							Y	Other1	8917205	4.33258e+11		EU	2001
11	Azerbaijan	Al	Aluminum		0.5	M								0.9	0.2		Y	N		N	Y	N	HBV	10093121	4.26072e+10		CIS	1985
11	Azerbaijan	NH3	Ammonia												1.5							Y	Other1	10093121	4.26072e+10		CIS	1985
11	Azerbaijan	NH4	Ammonium																			Y	Other1	10093121	4.26072e+10		CIS	1985
11	Azerbaijan	Sb	Antimony										0.02	0.02								Y	GV	10093121	4.26072e+10		CIS	1985
11	Azerbaijan	As	Arsenic		0.05	M							0.01			N			Y			N	GV	10093121	4.26072e+10		CIS	1985
11	Azerbaijan	Ba	Barium		0.1	M							1.3	1.3		Y	Y		N	N		N	GV	10093121	4.26072e+10		CIS	1985
11	Azerbaijan	Be	Beryllium		0.0002	M								0.012			Y			N		N	HBV	10093121	4.26072e+10		CIS	1985
11	Azerbaijan	HCO3	Bicarbonate																			Y	Other2	10093121	4.26072e+10		CIS	1985
11	Azerbaijan	Bi	Bismuth																			Y	Other2	10093121	4.26072e+10		CIS	1985
11	Azerbaijan	BO3	Borate																			Y	Other2	10093121	4.26072e+10		CIS	1985
11	Azerbaijan	B	Boron		0.5	M							2.4	2.4		Y	Y		N	N		N	GV	10093121	4.26072e+10		CIS	1985
11	Azerbaijan	Cd	Cadmium		0.001	M							0.003	0.003		Y	Y		N	N		N	GV	10093121	4.26072e+10		CIS	1985
11	Azerbaijan	Ca	Calcium		250	M																N	Other1	10093121	4.26072e+10		CIS	1985
11	Azerbaijan	Ce	Cerium																			Y	Other2	10093121	4.26072e+10		CIS	1985
11	Azerbaijan	Chloride	Chloride		350	M									250			N			Y	N	Other1	10093121	4.26072e+10		CIS	1985
11	Azerbaijan	Cr	Chromium										0.05	0.05								Y	GV	10093121	4.26072e+10		CIS	1985
11	Azerbaijan	Co	Cobalt																			Y	Other1	10093121	4.26072e+10		CIS	1985
11	Azerbaijan	Cu	Copper		1	M							2	2	5	Y	Y	Y	N	N	N	N	GV	10093121	4.26072e+10		CIS	1985
11	Azerbaijan	CN	Cyanide		0.035	M								0.5			Y			N		N	HBV	10093121	4.26072e+10		CIS	1985
11	Azerbaijan	O2	Dissolved oxygen																			Y	None	10093121	4.26072e+10		CIS	1985
11	Azerbaijan	Eu	Europium																			Y	Other2	10093121	4.26072e+10		CIS	1985
11	Azerbaijan	F	Fluoride										1.5	1.5								Y	GV	10093121	4.26072e+10		CIS	1985
11	Azerbaijan	Fluorine	Fluorine																			Y	Other2	10093121	4.26072e+10		CIS	1985
11	Azerbaijan	Au	Gold																			Y	Other2	10093121	4.26072e+10		CIS	1985
11	Azerbaijan	H2S	Hydrogen Sulfide		0.03	M									0.1			Y			N	N	Other1	10093121	4.26072e+10		CIS	1985
11	Azerbaijan	HSminus	Hydrosulfide		3	M																N	Other2	10093121	4.26072e+10		CIS	1985
11	Azerbaijan	In	Indium																			Y	Other2	10093121	4.26072e+10		CIS	1985
11	Azerbaijan	Iodide	Iodide																			Y	Other2	10093121	4.26072e+10		CIS	1985
11	Azerbaijan	Iodine	Iodine																			Y	Other2	10093121	4.26072e+10		CIS	1985
11	Azerbaijan	Fe	Iron		0.3	M								2	0.3		Y	Y		N	N	N	HBV	10093121	4.26072e+10		CIS	1985
11	Azerbaijan	La	Lanthanum																			Y	Other2	10093121	4.26072e+10		CIS	1985
11	Azerbaijan	Pb	Lead		0.03	M							0.01			N			Y			N	GV	10093121	4.26072e+10		CIS	1985
11	Azerbaijan	Li	Lithium																			Y	Other2	10093121	4.26072e+10		CIS	1985
11	Azerbaijan	Mg	Magnesium		50	M																N	Other1	10093121	4.26072e+10		CIS	1985
11	Azerbaijan	Mn	Manganese		0.1	M	Regulation has 0.5 mg/L in parentheses with no explanation						0.08	0.08	0.02	N	N	N	Y	Y	Y	N	GV	10093121	4.26072e+10		CIS	1985
11	Azerbaijan	Hg	Mercury										0.006	0.006								Y	GV	10093121	4.26072e+10		CIS	1985
11	Azerbaijan	Mo	Molybdenum		0.25	M								0.07			N			Y		N	HBV	10093121	4.26072e+10		CIS	1985
11	Azerbaijan	Ni	Nickle		0.1	M							0.07	0.08		N	N		Y	Y		N	GV	10093121	4.26072e+10		CIS	1985
11	Azerbaijan	Nb	Niobium																			Y	Other2	10093121	4.26072e+10		CIS	1985
11	Azerbaijan	NO3	Nitrate		45	M							50	50		Y	Y		N	N		N	GV	10093121	4.26072e+10		CIS	1985
11	Azerbaijan	NO2	Nitrite		3	M							3	3		Y	Y		N	N		N	GV	10093121	4.26072e+10		CIS	1985
11	Azerbaijan	Nitrogen	Nitrogen																			Y	Other	10093121	4.26072e+10		CIS	1985
11	Azerbaijan	O3	Ozone																			Y	Other1	10093121	4.26072e+10		CIS	1985
11	Azerbaijan	PO43	Phosphate		3.5	M																N	Other1	10093121	4.26072e+10		CIS	1985
11	Azerbaijan	Phosphorus	Phosphorus																			Y	Other1	10093121	4.26072e+10		CIS	1985
11	Azerbaijan	K	Potassium																			Y	Other1	10093121	4.26072e+10		CIS	1985
11	Azerbaijan	Rh	Rhodium																			N	Other2	10093121	4.26072e+10		CIS	1985
11	Azerbaijan	Rb	Rubidium																			N	Other2	10093121	4.26072e+10		CIS	1985
11	Azerbaijan	Sm	Samarium																			Y	Other2	10093121	4.26072e+10		CIS	1985
11	Azerbaijan	Se	Selenium		0.01	M							0.04	0.04		Y	Y		N	N		N	GV	10093121	4.26072e+10		CIS	1985
11	Azerbaijan	SiO2	Silicon dioxide																			Y	Other2	10093121	4.26072e+10		CIS	1985
11	Azerbaijan	Ag	Silver		0.05	M								0.1			Y			N		N	HBV	10093121	4.26072e+10		CIS	1985
11	Azerbaijan	Na	Sodium		200	M									200			Y			N	N	Other1	10093121	4.26072e+10		CIS	1985
11	Azerbaijan	NaCl	Sodium chloride																			Y	Other2	10093121	4.26072e+10		CIS	1985
11	Azerbaijan	Sr	Strontium		7	M																N	Other1	10093121	4.26072e+10		CIS	1985
11	Azerbaijan	SO42	Sulfate		500	M									250			N			Y	N	Other1	10093121	4.26072e+10		CIS	1985
11	Azerbaijan	S2	Sulfide																			Y	Other1	10093121	4.26072e+10		CIS	1985
11	Azerbaijan	Te	Tellurium																			Y	Other2	10093121	4.26072e+10		CIS	1985
11	Azerbaijan	Tl	Thallium																			Y	Other1	10093121	4.26072e+10		CIS	1985
11	Azerbaijan	Sn	Tin																			Y	Other2	10093121	4.26072e+10		CIS	1985
11	Azerbaijan	Ti	Titanium																			Y	Other2	10093121	4.26072e+10		CIS	1985
11	Azerbaijan	W	Tungsten																			Y	Other2	10093121	4.26072e+10		CIS	1985
11	Azerbaijan	U	Uranium										0.03	0.03								Y	GV	10093121	4.26072e+10		CIS	1985
11	Azerbaijan	V	Vanadium																			Y	Other1	10093121	4.26072e+10		CIS	1985
11	Azerbaijan	Zn	Zinc		5	M									5			Y			N	N	Other1	10093121	4.26072e+10		CIS	1985
12	Bahamas	Al	Aluminum		0.2	M								0.9	0.2		Y	Y		N	N	N	HBV	393248	9907500000		CARICOM	2010
12	Bahamas	NH3	Ammonia												1.5							Y	Other1	393248	9907500000		CARICOM	2010
12	Bahamas	NH4	Ammonium																			Y	Other1	393248	9907500000		CARICOM	2010
12	Bahamas	Sb	Antimony		0.005	M							0.02	0.02		Y	Y		N	N		N	GV	393248	9907500000		CARICOM	2010
12	Bahamas	As	Arsenic		0.01	M							0.01			Y			N			N	GV	393248	9907500000		CARICOM	2010
12	Bahamas	Ba	Barium		0.7	M							1.3	1.3		Y	Y		N	N		N	GV	393248	9907500000		CARICOM	2010
12	Bahamas	Be	Beryllium											0.012								Y	HBV	393248	9907500000		CARICOM	2010
12	Bahamas	HCO3	Bicarbonate																			Y	Other2	393248	9907500000		CARICOM	2010
12	Bahamas	Bi	Bismuth																			Y	Other2	393248	9907500000		CARICOM	2010
12	Bahamas	BO3	Borate		0.2	M																N	Other2	393248	9907500000		CARICOM	2010
12	Bahamas	B	Boron										2.4	2.4								Y	GV	393248	9907500000		CARICOM	2010
12	Bahamas	Cd	Cadmium		0.003	M							0.003	0.003		Y	Y		N	N		N	GV	393248	9907500000		CARICOM	2010
12	Bahamas	Ca	Calcium																			Y	Other1	393248	9907500000		CARICOM	2010
12	Bahamas	Ce	Cerium																			Y	Other2	393248	9907500000		CARICOM	2010
12	Bahamas	Chloride	Chloride		0.7	M					Y				250			Y			N	N	Other1	393248	9907500000		CARICOM	2010
12	Bahamas	Cr	Chromium	Hexavalent	0.05	M	Hexavalent						0.05	0.05		Y	Y		N	N		N	GV	393248	9907500000		CARICOM	2010
12	Bahamas	Co	Cobalt																			Y	Other1	393248	9907500000		CARICOM	2010
12	Bahamas	Cu	Copper		1	M							2	2	5	Y	Y	Y	N	N	N	N	GV	393248	9907500000		CARICOM	2010
12	Bahamas	CN	Cyanide		0.005	M								0.5			Y			N		N	HBV	393248	9907500000		CARICOM	2010
12	Bahamas	O2	Dissolved oxygen																			Y	None	393248	9907500000		CARICOM	2010
12	Bahamas	Eu	Europium																			Y	Other2	393248	9907500000		CARICOM	2010
12	Bahamas	F	Fluoride		0.01	M	Calculated as As [sic]				Y		1.5	1.5		Y	Y		N	N		N	GV	393248	9907500000		CARICOM	2010
12	Bahamas	Fluorine	Fluorine																			Y	Other2	393248	9907500000		CARICOM	2010
12	Bahamas	Au	Gold																			Y	Other2	393248	9907500000		CARICOM	2010
12	Bahamas	H2S	Hydrogen Sulfide		0.05	M									0.1			Y			N	N	Other1	393248	9907500000		CARICOM	2010
12	Bahamas	HSminus	Hydrosulfide																			Y	Other2	393248	9907500000		CARICOM	2010
12	Bahamas	In	Indium																			Y	Other2	393248	9907500000		CARICOM	2010
12	Bahamas	Iodide	Iodide																			Y	Other2	393248	9907500000		CARICOM	2010
12	Bahamas	Iodine	Iodine																			Y	Other2	393248	9907500000		CARICOM	2010
12	Bahamas	Fe	Iron											2	0.3							Y	HBV	393248	9907500000		CARICOM	2010
12	Bahamas	La	Lanthanum																			Y	Other2	393248	9907500000		CARICOM	2010
12	Bahamas	Pb	Lead		0.01	M							0.01			Y			N			N	GV	393248	9907500000		CARICOM	2010
12	Bahamas	Li	Lithium																			Y	Other2	393248	9907500000		CARICOM	2010
12	Bahamas	Mg	Magnesium																			Y	Other1	393248	9907500000		CARICOM	2010
12	Bahamas	Mn	Manganese		0.4	M							0.08	0.08	0.02	N	N	N	Y	Y	Y	N	GV	393248	9907500000		CARICOM	2010
12	Bahamas	Hg	Mercury		0.001	M							0.006	0.006		Y	Y		N	N		N	GV	393248	9907500000		CARICOM	2010
12	Bahamas	Mo	Molybdenum											0.07								Y	HBV	393248	9907500000		CARICOM	2010
12	Bahamas	Ni	Nickle		0.02	M							0.07	0.08		Y	Y		N	N		N	GV	393248	9907500000		CARICOM	2010
12	Bahamas	Nb	Niobium																			Y	Other2	393248	9907500000		CARICOM	2010
12	Bahamas	NO3	Nitrate		44	M	Regulation states 10.0 mg of NO3-N/L						50	50		Y	Y		N	N		N	GV	393248	9907500000		CARICOM	2010
12	Bahamas	NO2	Nitrite		3.3	M	Regulation states 1.0 mg of NO2-N/L						3	3		N	N		Y	Y		N	GV	393248	9907500000		CARICOM	2010
12	Bahamas	Nitrogen	Nitrogen																			Y	Other	393248	9907500000		CARICOM	2010
12	Bahamas	O3	Ozone																			Y	Other1	393248	9907500000		CARICOM	2010
12	Bahamas	PO43	Phosphate																			Y	Other1	393248	9907500000		CARICOM	2010
12	Bahamas	Phosphorus	Phosphorus																			Y	Other1	393248	9907500000		CARICOM	2010
12	Bahamas	K	Potassium																			Y	Other1	393248	9907500000		CARICOM	2010
12	Bahamas	Rh	Rhodium																			Y	Other2	393248	9907500000		CARICOM	2010
12	Bahamas	Rb	Rubidium																			Y	Other2	393248	9907500000		CARICOM	2010
12	Bahamas	Sm	Samarium																			Y	Other2	393248	9907500000		CARICOM	2010
12	Bahamas	Se	Selenium		0.01	M							0.04	0.04		Y	Y		N	N		N	GV	393248	9907500000		CARICOM	2010
12	Bahamas	SiO2	Silicon dioxide																			Y	Other2	393248	9907500000		CARICOM	2010
12	Bahamas	Ag	Silver											0.1								Y	HBV	393248	9907500000		CARICOM	2010
12	Bahamas	Na	Sodium												200							Y	Other1	393248	9907500000		CARICOM	2010
12	Bahamas	NaCl	Sodium chloride																			Y	Other2	393248	9907500000		CARICOM	2010
12	Bahamas	Sr	Strontium																			Y	Other1	393248	9907500000		CARICOM	2010
12	Bahamas	SO42	Sulfate												250							Y	Other1	393248	9907500000		CARICOM	2010
12	Bahamas	S2	Sulfide																			Y	Other1	393248	9907500000		CARICOM	2010
12	Bahamas	Te	Tellurium																			Y	Other2	393248	9907500000		CARICOM	2010
12	Bahamas	Tl	Thallium		0.002	M																N	Other1	393248	9907500000		CARICOM	2010
12	Bahamas	Sn	Tin																			Y	Other2	393248	9907500000		CARICOM	2010
12	Bahamas	Ti	Titanium																			Y	Other2	393248	9907500000		CARICOM	2010
12	Bahamas	W	Tungsten																			Y	Other2	393248	9907500000		CARICOM	2010
12	Bahamas	U	Uranium										0.03	0.03								Y	GV	393248	9907500000		CARICOM	2010
12	Bahamas	V	Vanadium																			Y	Other1	393248	9907500000		CARICOM	2010
12	Bahamas	Zn	Zinc		5	M									5			Y			N	N	Other1	393248	9907500000		CARICOM	2010
13	Bahrain	Al	Aluminum		0.2	M								0.9	0.2		Y	Y		N	N	N	HBV	1701583	3.47292e+10		GCC	2012
13	Bahrain	NH3	Ammonia												1.5							Y	Other1	1701583	3.47292e+10		GCC	2012
13	Bahrain	NH4	Ammonium		0.5	M																N	Other1	1701583	3.47292e+10		GCC	2012
13	Bahrain	Sb	Antimony		0.005	M							0.02	0.02		Y	Y		N	N		N	GV	1701583	3.47292e+10		GCC	2012
13	Bahrain	As	Arsenic		0.05	M							0.01			N			Y			N	GV	1701583	3.47292e+10		GCC	2012
13	Bahrain	Ba	Barium		0.7	M							1.3	1.3		Y	Y		N	N		N	GV	1701583	3.47292e+10		GCC	2012
13	Bahrain	Be	Beryllium											0.012								Y	HBV	1701583	3.47292e+10		GCC	2012
13	Bahrain	HCO3	Bicarbonate																			Y	Other2	1701583	3.47292e+10		GCC	2012
13	Bahrain	Bi	Bismuth																			Y	Other2	1701583	3.47292e+10		GCC	2012
13	Bahrain	BO3	Borate																			Y	Other2	1701583	3.47292e+10		GCC	2012
13	Bahrain	B	Boron		2	M							2.4	2.4		Y	Y		N	N		N	GV	1701583	3.47292e+10		GCC	2012
13	Bahrain	Cd	Cadmium		0.005	M							0.003	0.003		N	N		Y	Y		N	GV	1701583	3.47292e+10		GCC	2012
13	Bahrain	Ca	Calcium		25	M																N	Other1	1701583	3.47292e+10		GCC	2012
13	Bahrain	Ce	Cerium																			Y	Other2	1701583	3.47292e+10		GCC	2012
13	Bahrain	Chloride	Chloride		250	M									250			Y			N	N	Other1	1701583	3.47292e+10		GCC	2012
13	Bahrain	Cr	Chromium		0.05	M							0.05	0.05		Y	Y		N	N		N	GV	1701583	3.47292e+10		GCC	2012
13	Bahrain	Co	Cobalt																			Y	Other1	1701583	3.47292e+10		GCC	2012
13	Bahrain	Cu	Copper		1	M							2	2	5	Y	Y	Y	N	N	N	N	GV	1701583	3.47292e+10		GCC	2012
13	Bahrain	CN	Cyanide		0.05	M								0.5			Y			N		N	HBV	1701583	3.47292e+10		GCC	2012
13	Bahrain	O2	Dissolved oxygen																			Y	None	1701583	3.47292e+10		GCC	2012
13	Bahrain	Eu	Europium																			Y	Other2	1701583	3.47292e+10		GCC	2012
13	Bahrain	F	Fluoride										1.5	1.5								Y	GV	1701583	3.47292e+10		GCC	2012
13	Bahrain	Fluorine	Fluorine																			Y	Other2	1701583	3.47292e+10		GCC	2012
13	Bahrain	Au	Gold																			Y	Other2	1701583	3.47292e+10		GCC	2012
13	Bahrain	H2S	Hydrogen Sulfide												0.1							Y	Other1	1701583	3.47292e+10		GCC	2012
13	Bahrain	HSminus	Hydrosulfide																			Y	Other2	1701583	3.47292e+10		GCC	2012
13	Bahrain	In	Indium																			Y	Other2	1701583	3.47292e+10		GCC	2012
13	Bahrain	Iodide	Iodide																			Y	Other2	1701583	3.47292e+10		GCC	2012
13	Bahrain	Iodine	Iodine																			Y	Other2	1701583	3.47292e+10		GCC	2012
13	Bahrain	Fe	Iron		0.2	M								2	0.3		Y	Y		N	N	N	HBV	1701583	3.47292e+10		GCC	2012
13	Bahrain	La	Lanthanum																			Y	Other2	1701583	3.47292e+10		GCC	2012
13	Bahrain	Pb	Lead		0.01	M							0.01			Y			N			N	GV	1701583	3.47292e+10		GCC	2012
13	Bahrain	Li	Lithium																			Y	Other2	1701583	3.47292e+10		GCC	2012
13	Bahrain	Mg	Magnesium		30	M																N	Other1	1701583	3.47292e+10		GCC	2012
13	Bahrain	Mn	Manganese		0.4	M							0.08	0.08	0.02	N	N	N	Y	Y	Y	N	GV	1701583	3.47292e+10		GCC	2012
13	Bahrain	Hg	Mercury		0.001	M							0.006	0.006		Y	Y		N	N		N	GV	1701583	3.47292e+10		GCC	2012
13	Bahrain	Mo	Molybdenum											0.07								Y	HBV	1701583	3.47292e+10		GCC	2012
13	Bahrain	Ni	Nickle										0.07	0.08								Y	GV	1701583	3.47292e+10		GCC	2012
13	Bahrain	Nb	Niobium																			Y	Other2	1701583	3.47292e+10		GCC	2012
13	Bahrain	NO3	Nitrate		2	M							50	50		Y	Y		N	N		N	GV	1701583	3.47292e+10		GCC	2012
13	Bahrain	NO2	Nitrite		0.1	M							3	3		Y	Y		N	N		N	GV	1701583	3.47292e+10		GCC	2012
13	Bahrain	Nitrogen	Nitrogen																			Y	Other	1701583	3.47292e+10		GCC	2012
13	Bahrain	O3	Ozone																			Y	Other1	1701583	3.47292e+10		GCC	2012
13	Bahrain	PO43	Phosphate																			Y	Other1	1701583	3.47292e+10		GCC	2012
13	Bahrain	Phosphorus	Phosphorus		2.2	M																N	Other1	1701583	3.47292e+10		GCC	2012
13	Bahrain	K	Potassium		10	M																N	Other1	1701583	3.47292e+10		GCC	2012
13	Bahrain	Rh	Rhodium																			Y	Other2	1701583	3.47292e+10		GCC	2012
13	Bahrain	Rb	Rubidium																			Y	Other2	1701583	3.47292e+10		GCC	2012
13	Bahrain	Sm	Samarium																			Y	Other2	1701583	3.47292e+10		GCC	2012
13	Bahrain	Se	Selenium		0.01	M							0.04	0.04		Y	Y		N	N		N	GV	1701583	3.47292e+10		GCC	2012
13	Bahrain	SiO2	Silicon dioxide																			Y	Other2	1701583	3.47292e+10		GCC	2012
13	Bahrain	Ag	Silver											0.1								Y	HBV	1701583	3.47292e+10		GCC	2012
13	Bahrain	Na	Sodium		200	M									200			Y			N	N	Other1	1701583	3.47292e+10		GCC	2012
13	Bahrain	NaCl	Sodium chloride																			Y	Other2	1701583	3.47292e+10		GCC	2012
13	Bahrain	Sr	Strontium																			Y	Other1	1701583	3.47292e+10		GCC	2012
13	Bahrain	SO42	Sulfate		50	M									250			Y			N	N	Other1	1701583	3.47292e+10		GCC	2012
13	Bahrain	S2	Sulfide																			Y	Other1	1701583	3.47292e+10		GCC	2012
13	Bahrain	Te	Tellurium																			Y	Other2	1701583	3.47292e+10		GCC	2012
13	Bahrain	Tl	Thallium																			Y	Other1	1701583	3.47292e+10		GCC	2012
13	Bahrain	Sn	Tin																			Y	Other2	1701583	3.47292e+10		GCC	2012
13	Bahrain	Ti	Titanium																			Y	Other2	1701583	3.47292e+10		GCC	2012
13	Bahrain	W	Tungsten																			Y	Other2	1701583	3.47292e+10		GCC	2012
13	Bahrain	U	Uranium										0.03	0.03								Y	GV	1701583	3.47292e+10		GCC	2012
13	Bahrain	V	Vanadium																			Y	Other1	1701583	3.47292e+10		GCC	2012
13	Bahrain	Zn	Zinc		0.5	M									5			Y			N	N	Other1	1701583	3.47292e+10		GCC	2012
14	Bangladesh	Al	Aluminum		0.2	M								0.9	0.2		Y	Y		N	N	N	HBV	164689383	3.23057e+11			2019
14	Bangladesh	NH3	Ammonia		0.5	M									1.5			Y			N	N	Other1	164689383	3.23057e+11			2019
14	Bangladesh	NH4	Ammonium																			Y	Other1	164689383	3.23057e+11			2019
14	Bangladesh	Sb	Antimony										0.02	0.02								Y	GV	164689383	3.23057e+11			2019
14	Bangladesh	As	Arsenic		0.05	M							0.01			N			Y			N	GV	164689383	3.23057e+11			2019
14	Bangladesh	Ba	Barium		0.01	M					Y		1.3	1.3		Y	Y		N	N		N	GV	164689383	3.23057e+11			2019
14	Bangladesh	Be	Beryllium											0.012								Y	HBV	164689383	3.23057e+11			2019
14	Bangladesh	HCO3	Bicarbonate																			Y	Other2	164689383	3.23057e+11			2019
14	Bangladesh	Bi	Bismuth																			Y	Other2	164689383	3.23057e+11			2019
14	Bangladesh	BO3	Borate																			Y	Other2	164689383	3.23057e+11			2019
14	Bangladesh	B	Boron		1	M							2.4	2.4		Y	Y		N	N		N	GV	164689383	3.23057e+11			2019
14	Bangladesh	Cd	Cadmium		0.005	M							0.003	0.003		N	N		Y	Y		N	GV	164689383	3.23057e+11			2019
14	Bangladesh	Ca	Calcium		75	M																N	Other1	164689383	3.23057e+11			2019
14	Bangladesh	Ce	Cerium																			Y	Other2	164689383	3.23057e+11			2019
14	Bangladesh	Chloride	Chloride		600	M	150-600								250			N			Y	N	Other1	164689383	3.23057e+11			2019
14	Bangladesh	Cr	Chromium	Hexavalent	0.05	M	Hexavalent; total 0.5 M						0.05	0.05		Y	Y		N	N		N	GV	164689383	3.23057e+11			2019
14	Bangladesh	Co	Cobalt																			Y	Other1	164689383	3.23057e+11			2019
14	Bangladesh	Cu	Copper		1	M							2	2	5	Y	Y	Y	N	N	N	N	GV	164689383	3.23057e+11			2019
14	Bangladesh	CN	Cyanide		0.1	M								0.5			Y			N		N	HBV	164689383	3.23057e+11			2019
14	Bangladesh	O2	Dissolved oxygen		6	M																N	None	164689383	3.23057e+11			2019
14	Bangladesh	Eu	Europium																			Y	Other2	164689383	3.23057e+11			2019
14	Bangladesh	F	Fluoride		1	M							1.5	1.5		Y	Y		N	N		N	GV	164689383	3.23057e+11			2019
14	Bangladesh	Fluorine	Fluorine																			Y	Other2	164689383	3.23057e+11			2019
14	Bangladesh	Au	Gold																			Y	Other2	164689383	3.23057e+11			2019
14	Bangladesh	H2S	Hydrogen Sulfide												0.1							Y	Other1	164689383	3.23057e+11			2019
14	Bangladesh	HSminus	Hydrosulfide																			Y	Other2	164689383	3.23057e+11			2019
14	Bangladesh	In	Indium																			Y	Other2	164689383	3.23057e+11			2019
14	Bangladesh	Iodide	Iodide																			Y	Other2	164689383	3.23057e+11			2019
14	Bangladesh	Iodine	Iodine		500	M	200-500															N	Other2	164689383	3.23057e+11			2019
14	Bangladesh	Fe	Iron		1	M	.3-1							2	0.3		Y	N		N	Y	N	HBV	164689383	3.23057e+11			2019
14	Bangladesh	La	Lanthanum																			Y	Other2	164689383	3.23057e+11			2019
14	Bangladesh	Pb	Lead		0.05	M							0.01			N			Y			N	GV	164689383	3.23057e+11			2019
14	Bangladesh	Li	Lithium																			Y	Other2	164689383	3.23057e+11			2019
14	Bangladesh	Mg	Magnesium		35	M	30-35															N	Other1	164689383	3.23057e+11			2019
14	Bangladesh	Mn	Manganese		0.1	M							0.08	0.08	0.02	N	N	N	Y	Y	Y	N	GV	164689383	3.23057e+11			2019
14	Bangladesh	Hg	Mercury		0.001	M							0.006	0.006		Y	Y		N	N		N	GV	164689383	3.23057e+11			2019
14	Bangladesh	Mo	Molybdenum											0.07								Y	HBV	164689383	3.23057e+11			2019
14	Bangladesh	Ni	Nickle		0.1	M							0.07	0.08		N	N		Y	Y		N	GV	164689383	3.23057e+11			2019
14	Bangladesh	Nb	Niobium																			Y	Other2	164689383	3.23057e+11			2019
14	Bangladesh	NO3	Nitrate		10	M							50	50		Y	Y		N	N		N	GV	164689383	3.23057e+11			2019
14	Bangladesh	NO2	Nitrite		1	M							3	3		Y	Y		N	N		N	GV	164689383	3.23057e+11			2019
14	Bangladesh	Nitrogen	Nitrogen		1	M	Kjelhl nitrogen total															N	Other	164689383	3.23057e+11			2019
14	Bangladesh	O3	Ozone																			Y	Other1	164689383	3.23057e+11			2019
14	Bangladesh	PO43	Phosphate		6	M																N	Other1	164689383	3.23057e+11			2019
14	Bangladesh	Phosphorus	Phosphorus		0	M																N	Other1	164689383	3.23057e+11			2019
14	Bangladesh	K	Potassium		12	M																N	Other1	164689383	3.23057e+11			2019
14	Bangladesh	Rh	Rhodium																			Y	Other2	164689383	3.23057e+11			2019
14	Bangladesh	Rb	Rubidium																			Y	Other2	164689383	3.23057e+11			2019
14	Bangladesh	Sm	Samarium																			Y	Other2	164689383	3.23057e+11			2019
14	Bangladesh	Se	Selenium		0.01	M							0.04	0.04		Y	Y		N	N		N	GV	164689383	3.23057e+11			2019
14	Bangladesh	SiO2	Silicon dioxide																			Y	Other2	164689383	3.23057e+11			2019
14	Bangladesh	Ag	Silver		0.02	M								0.1			Y			N		N	HBV	164689383	3.23057e+11			2019
14	Bangladesh	Na	Sodium		200	M									200			Y			N	N	Other1	164689383	3.23057e+11			2019
14	Bangladesh	NaCl	Sodium chloride																			Y	Other2	164689383	3.23057e+11			2019
14	Bangladesh	Sr	Strontium																			Y	Other1	164689383	3.23057e+11			2019
14	Bangladesh	SO42	Sulfate		400	M									250			N			Y	N	Other1	164689383	3.23057e+11			2019
14	Bangladesh	S2	Sulfide		0	M																N	Other1	164689383	3.23057e+11			2019
14	Bangladesh	Te	Tellurium																			Y	Other2	164689383	3.23057e+11			2019
14	Bangladesh	Tl	Thallium																			Y	Other1	164689383	3.23057e+11			2019
14	Bangladesh	Sn	Tin		2	M																N	Other2	164689383	3.23057e+11			2019
14	Bangladesh	Ti	Titanium																			Y	Other2	164689383	3.23057e+11			2019
14	Bangladesh	W	Tungsten																			Y	Other2	164689383	3.23057e+11			2019
14	Bangladesh	U	Uranium										0.03	0.03								Y	GV	164689383	3.23057e+11			2019
14	Bangladesh	V	Vanadium																			Y	Other1	164689383	3.23057e+11			2019
14	Bangladesh	Zn	Zinc		5	M									5			Y			N	N	Other1	164689383	3.23057e+11			2019
15	Barbados	Al	Aluminum											0.9	0.2							Y	HBV	287371	4418000000		CARICOM	2017
15	Barbados	NH3	Ammonia												1.5							Y	Other1	287371	4418000000		CARICOM	2017
15	Barbados	NH4	Ammonium																			Y	Other1	287371	4418000000		CARICOM	2017
15	Barbados	Sb	Antimony		0.02	M							0.02	0.02		Y	Y		N	N		N	GV	287371	4418000000		CARICOM	2017
15	Barbados	As	Arsenic		0.01	M							0.01			Y			N			N	GV	287371	4418000000		CARICOM	2017
15	Barbados	Ba	Barium		0.7	M							1.3	1.3		Y	Y		N	N		N	GV	287371	4418000000		CARICOM	2017
15	Barbados	Be	Beryllium											0.012								Y	HBV	287371	4418000000		CARICOM	2017
15	Barbados	HCO3	Bicarbonate																			Y	Other2	287371	4418000000		CARICOM	2017
15	Barbados	Bi	Bismuth																			Y	Other2	287371	4418000000		CARICOM	2017
15	Barbados	BO3	Borate																			Y	Other2	287371	4418000000		CARICOM	2017
15	Barbados	B	Boron		2.4	M							2.4	2.4		Y	Y		N	N		N	GV	287371	4418000000		CARICOM	2017
15	Barbados	Cd	Cadmium		0.003	M							0.003	0.003		Y	Y		N	N		N	GV	287371	4418000000		CARICOM	2017
15	Barbados	Ca	Calcium																			Y	Other1	287371	4418000000		CARICOM	2017
15	Barbados	Ce	Cerium																			Y	Other2	287371	4418000000		CARICOM	2017
15	Barbados	Chloride	Chloride												250							Y	Other1	287371	4418000000		CARICOM	2017
15	Barbados	Cr	Chromium		0.05	M							0.05	0.05		Y	Y		N	N		N	GV	287371	4418000000		CARICOM	2017
15	Barbados	Co	Cobalt																			Y	Other1	287371	4418000000		CARICOM	2017
15	Barbados	Cu	Copper		2	M							2	2	5	Y	Y	Y	N	N	N	N	GV	287371	4418000000		CARICOM	2017
15	Barbados	CN	Cyanide											0.5								Y	HBV	287371	4418000000		CARICOM	2017
15	Barbados	O2	Dissolved oxygen																			Y	None	287371	4418000000		CARICOM	2017
15	Barbados	Eu	Europium																			Y	Other2	287371	4418000000		CARICOM	2017
15	Barbados	F	Fluoride		1.5	M							1.5	1.5		Y	Y		N	N		N	GV	287371	4418000000		CARICOM	2017
15	Barbados	Fluorine	Fluorine																			Y	Other2	287371	4418000000		CARICOM	2017
15	Barbados	Au	Gold																			Y	Other2	287371	4418000000		CARICOM	2017
15	Barbados	H2S	Hydrogen Sulfide												0.1							Y	Other1	287371	4418000000		CARICOM	2017
15	Barbados	HSminus	Hydrosulfide																			Y	Other2	287371	4418000000		CARICOM	2017
15	Barbados	In	Indium																			Y	Other2	287371	4418000000		CARICOM	2017
15	Barbados	Iodide	Iodide																			Y	Other2	287371	4418000000		CARICOM	2017
15	Barbados	Iodine	Iodine																			Y	Other2	287371	4418000000		CARICOM	2017
15	Barbados	Fe	Iron											2	0.3							Y	HBV	287371	4418000000		CARICOM	2017
15	Barbados	La	Lanthanum																			Y	Other2	287371	4418000000		CARICOM	2017
15	Barbados	Pb	Lead		0.01	M							0.01			Y			N			N	GV	287371	4418000000		CARICOM	2017
15	Barbados	Li	Lithium																			Y	Other2	287371	4418000000		CARICOM	2017
15	Barbados	Mg	Magnesium																			Y	Other1	287371	4418000000		CARICOM	2017
15	Barbados	Mn	Manganese										0.08	0.08	0.02							Y	GV	287371	4418000000		CARICOM	2017
15	Barbados	Hg	Mercury		0.006	M							0.006	0.006		Y	Y		N	N		N	GV	287371	4418000000		CARICOM	2017
15	Barbados	Mo	Molybdenum											0.07								Y	HBV	287371	4418000000		CARICOM	2017
15	Barbados	Ni	Nickle		0.07	M							0.07	0.08		Y	Y		N	N		N	GV	287371	4418000000		CARICOM	2017
15	Barbados	Nb	Niobium																			Y	Other2	287371	4418000000		CARICOM	2017
15	Barbados	NO3	Nitrate		50	M							50	50		Y	Y		N	N		N	GV	287371	4418000000		CARICOM	2017
15	Barbados	NO2	Nitrite		3	M							3	3		Y	Y		N	N		N	GV	287371	4418000000		CARICOM	2017
15	Barbados	Nitrogen	Nitrogen																			Y	Other	287371	4418000000		CARICOM	2017
15	Barbados	O3	Ozone																			Y	Other1	287371	4418000000		CARICOM	2017
15	Barbados	PO43	Phosphate																			Y	Other1	287371	4418000000		CARICOM	2017
15	Barbados	Phosphorus	Phosphorus																			Y	Other1	287371	4418000000		CARICOM	2017
15	Barbados	K	Potassium																			Y	Other1	287371	4418000000		CARICOM	2017
15	Barbados	Rh	Rhodium																			Y	Other2	287371	4418000000		CARICOM	2017
15	Barbados	Rb	Rubidium																			Y	Other2	287371	4418000000		CARICOM	2017
15	Barbados	Sm	Samarium																			Y	Other2	287371	4418000000		CARICOM	2017
15	Barbados	Se	Selenium		0.04	M							0.04	0.04		Y	Y		N	N		N	GV	287371	4418000000		CARICOM	2017
15	Barbados	SiO2	Silicon dioxide																			Y	Other2	287371	4418000000		CARICOM	2017
15	Barbados	Ag	Silver											0.1								Y	HBV	287371	4418000000		CARICOM	2017
15	Barbados	Na	Sodium		50	M									200			Y			N	N	Other1	287371	4418000000		CARICOM	2017
15	Barbados	NaCl	Sodium chloride																			Y	Other2	287371	4418000000		CARICOM	2017
15	Barbados	Sr	Strontium																			Y	Other1	287371	4418000000		CARICOM	2017
15	Barbados	SO42	Sulfate												250							Y	Other1	287371	4418000000		CARICOM	2017
15	Barbados	S2	Sulfide																			Y	Other1	287371	4418000000		CARICOM	2017
15	Barbados	Te	Tellurium																			Y	Other2	287371	4418000000		CARICOM	2017
15	Barbados	Tl	Thallium																			Y	Other1	287371	4418000000		CARICOM	2017
15	Barbados	Sn	Tin																			Y	Other2	287371	4418000000		CARICOM	2017
15	Barbados	Ti	Titanium																			Y	Other2	287371	4418000000		CARICOM	2017
15	Barbados	W	Tungsten																			Y	Other2	287371	4418000000		CARICOM	2017
15	Barbados	U	Uranium		0.03	M							0.03	0.03		Y	Y		N	N		N	GV	287371	4418000000		CARICOM	2017
15	Barbados	V	Vanadium																			Y	Other1	287371	4418000000		CARICOM	2017
15	Barbados	Zn	Zinc												5							Y	Other1	287371	4418000000		CARICOM	2017
16	Belarus	Al	Aluminum		0.5	M								0.9	0.2		Y	N		N	Y	N	HBV	9379952	6.02582e+10			2015
16	Belarus	NH3	Ammonia		2.4	M	Regulation states Аммиак (по азоту) as 2 mg/L								1.5			N			Y	N	Other1	9379952	6.02582e+10			2015
16	Belarus	NH4	Ammonium																			Y	Other1	9379952	6.02582e+10			2015
16	Belarus	Sb	Antimony		0.05	M							0.02	0.02		N	N		Y	Y		N	GV	9379952	6.02582e+10			2015
16	Belarus	As	Arsenic		0.05	M							0.01			N			Y			N	GV	9379952	6.02582e+10			2015
16	Belarus	Ba	Barium		0.1	M							1.3	1.3		Y	Y		N	N		N	GV	9379952	6.02582e+10			2015
16	Belarus	Be	Beryllium		0.0002	M								0.012			Y			N		N	HBV	9379952	6.02582e+10			2015
16	Belarus	HCO3	Bicarbonate																			Y	Other2	9379952	6.02582e+10			2015
16	Belarus	Bi	Bismuth		0.1	M																N	Other2	9379952	6.02582e+10			2015
16	Belarus	BO3	Borate																			Y	Other2	9379952	6.02582e+10			2015
16	Belarus	B	Boron		0.5	M							2.4	2.4		Y	Y		N	N		N	GV	9379952	6.02582e+10			2015
16	Belarus	Cd	Cadmium		0.001	M							0.003	0.003		Y	Y		N	N		N	GV	9379952	6.02582e+10			2015
16	Belarus	Ca	Calcium																			Y	Other1	9379952	6.02582e+10			2015
16	Belarus	Ce	Cerium																			Y	Other2	9379952	6.02582e+10			2015
16	Belarus	Chloride	Chloride		350	M									250			N			Y	N	Other1	9379952	6.02582e+10			2015
16	Belarus	Cr	Chromium	Hexavalent	0.05	M	Hexavalent; Trivalent 0.5 M						0.05	0.05		Y	Y		N	N		N	GV	9379952	6.02582e+10			2015
16	Belarus	Co	Cobalt		0.1	M																N	Other1	9379952	6.02582e+10			2015
16	Belarus	Cu	Copper		1	M							2	2	5	Y	Y	Y	N	N	N	N	GV	9379952	6.02582e+10			2015
16	Belarus	CN	Cyanide		0.035	M								0.5			Y			N		N	HBV	9379952	6.02582e+10			2015
16	Belarus	O2	Dissolved oxygen																			Y	None	9379952	6.02582e+10			2015
16	Belarus	Eu	Europium		0.3	I																N	Other2	9379952	6.02582e+10			2015
16	Belarus	F	Fluoride		1.5	M							1.5	1.5		Y	Y		N	N		N	GV	9379952	6.02582e+10			2015
16	Belarus	Fluorine	Fluorine																			Y	Other2	9379952	6.02582e+10			2015
16	Belarus	Au	Gold																			Y	Other2	9379952	6.02582e+10			2015
16	Belarus	H2S	Hydrogen Sulfide		0.003	I									0.1			Y			N	N	Other1	9379952	6.02582e+10			2015
16	Belarus	HSminus	Hydrosulfide		3	M																N	Other2	9379952	6.02582e+10			2015
16	Belarus	In	Indium																			Y	Other2	9379952	6.02582e+10			2015
16	Belarus	Iodide	Iodide																			Y	Other2	9379952	6.02582e+10			2015
16	Belarus	Iodine	Iodine																			Y	Other2	9379952	6.02582e+10			2015
16	Belarus	Fe	Iron		0.3	M	(1.0 mg/L) "Величина, указанная в скобках, может быть установлена по постановлению главногогосударственного санитарного врача соответствующей территории для конкретной системы водоснабжения на основании оценки санитарно-эпидемиологической обстановки в населенном пункте и применяемой технологии водоподготовки."							2	0.3		Y	Y		N	N	N	HBV	9379952	6.02582e+10			2015
16	Belarus	La	Lanthanum																			Y	Other2	9379952	6.02582e+10			2015
16	Belarus	Pb	Lead		0.03	M							0.01			N			Y			N	GV	9379952	6.02582e+10			2015
16	Belarus	Li	Lithium		0.03	M																N	Other2	9379952	6.02582e+10			2015
16	Belarus	Mg	Magnesium																			Y	Other1	9379952	6.02582e+10			2015
16	Belarus	Mn	Manganese		0.1	M	(0.5 mg/L) "Величина, указанная в скобках, может быть установлена по постановлению главногогосударственного санитарного врача соответствующей территории для конкретной системы водоснабжения на основании оценки санитарно-эпидемиологической обстановки в населенном пункте и применяемой технологии водоподготовки."						0.08	0.08	0.02	N	N	N	Y	Y	Y	N	GV	9379952	6.02582e+10			2015
16	Belarus	Hg	Mercury		0.0005	M	Total						0.006	0.006		Y	Y		N	N		N	GV	9379952	6.02582e+10			2015
16	Belarus	Mo	Molybdenum		0.25	M								0.07			N			Y		N	HBV	9379952	6.02582e+10			2015
16	Belarus	Ni	Nickle		0.1	M							0.07	0.08		N	N		Y	Y		N	GV	9379952	6.02582e+10			2015
16	Belarus	Nb	Niobium		0.01	M																N	Other2	9379952	6.02582e+10			2015
16	Belarus	NO3	Nitrate		45	M							50	50		Y	Y		N	N		N	GV	9379952	6.02582e+10			2015
16	Belarus	NO2	Nitrite		3	I							3	3		Y	Y		N	N		N	GV	9379952	6.02582e+10			2015
16	Belarus	Nitrogen	Nitrogen																			Y	Other	9379952	6.02582e+10			2015
16	Belarus	O3	Ozone																			Y	Other1	9379952	6.02582e+10			2015
16	Belarus	PO43	Phosphate																			Y	Other1	9379952	6.02582e+10			2015
16	Belarus	Phosphorus	Phosphorus		0.0001	M																N	Other1	9379952	6.02582e+10			2015
16	Belarus	K	Potassium																			Y	Other1	9379952	6.02582e+10			2015
16	Belarus	Rh	Rhodium		0.1	M																N	Other2	9379952	6.02582e+10			2015
16	Belarus	Rb	Rubidium		0.1	M																N	Other2	9379952	6.02582e+10			2015
16	Belarus	Sm	Samarium		0.024	M	Value is noted with * (not explained)															N	Other2	9379952	6.02582e+10			2015
16	Belarus	Se	Selenium		0.01	M	Total						0.04	0.04		Y	Y		N	N		N	GV	9379952	6.02582e+10			2015
16	Belarus	SiO2	Silicon dioxide																			Y	Other2	9379952	6.02582e+10			2015
16	Belarus	Ag	Silver		0.05	M								0.1			Y			N		N	HBV	9379952	6.02582e+10			2015
16	Belarus	Na	Sodium		200	M									200			Y			N	N	Other1	9379952	6.02582e+10			2015
16	Belarus	NaCl	Sodium chloride																			Y	Other2	9379952	6.02582e+10			2015
16	Belarus	Sr	Strontium		7	M																N	Other1	9379952	6.02582e+10			2015
16	Belarus	SO42	Sulfate		500	M									250			N			Y	N	Other1	9379952	6.02582e+10			2015
16	Belarus	S2	Sulfide																			Y	Other1	9379952	6.02582e+10			2015
16	Belarus	Te	Tellurium		0.01	M																N	Other2	9379952	6.02582e+10			2015
16	Belarus	Tl	Thallium		0.0001	M																N	Other1	9379952	6.02582e+10			2015
16	Belarus	Sn	Tin																			Y	Other2	9379952	6.02582e+10			2015
16	Belarus	Ti	Titanium																			Y	Other2	9379952	6.02582e+10			2015
16	Belarus	W	Tungsten		0.05	M																N	Other2	9379952	6.02582e+10			2015
16	Belarus	U	Uranium										0.03	0.03								Y	GV	9379952	6.02582e+10			2015
16	Belarus	V	Vanadium		0.1	M																N	Other1	9379952	6.02582e+10			2015
16	Belarus	Zn	Zinc		5	M									5			Y			N	N	Other1	9379952	6.02582e+10			2015
17	Belgium	Al	Aluminum		0.2	I								0.9	0.2		Y	Y		N	N	N	HBV	11555997	5.21861e+11		EU	2003
17	Belgium	NH3	Ammonia												1.5							Y	Other1	11555997	5.21861e+11		EU	2003
17	Belgium	NH4	Ammonium		0.5	I																N	Other1	11555997	5.21861e+11		EU	2003
17	Belgium	Sb	Antimony		0.005	M							0.02	0.02		Y	Y		N	N		N	GV	11555997	5.21861e+11		EU	2003
17	Belgium	As	Arsenic		0.01	M							0.01			Y			N			N	GV	11555997	5.21861e+11		EU	2003
17	Belgium	Ba	Barium										1.3	1.3								Y	GV	11555997	5.21861e+11		EU	2003
17	Belgium	Be	Beryllium											0.012								Y	HBV	11555997	5.21861e+11		EU	2003
17	Belgium	HCO3	Bicarbonate																			Y	Other2	11555997	5.21861e+11		EU	2003
17	Belgium	Bi	Bismuth																			Y	Other2	11555997	5.21861e+11		EU	2003
17	Belgium	BO3	Borate																			Y	Other2	11555997	5.21861e+11		EU	2003
17	Belgium	B	Boron		1	M							2.4	2.4		Y	Y		N	N		N	GV	11555997	5.21861e+11		EU	2003
17	Belgium	Cd	Cadmium		0.005	M							0.003	0.003		N	N		Y	Y		N	GV	11555997	5.21861e+11		EU	2003
17	Belgium	Ca	Calcium		270	I																N	Other1	11555997	5.21861e+11		EU	2003
17	Belgium	Ce	Cerium																			Y	Other2	11555997	5.21861e+11		EU	2003
17	Belgium	Chloride	Chloride		250	I									250			Y			N	N	Other1	11555997	5.21861e+11		EU	2003
17	Belgium	Cr	Chromium		0.05	M							0.05	0.05		Y	Y		N	N		N	GV	11555997	5.21861e+11		EU	2003
17	Belgium	Co	Cobalt																			Y	Other1	11555997	5.21861e+11		EU	2003
17	Belgium	Cu	Copper		2	M							2	2	5	Y	Y	Y	N	N	N	N	GV	11555997	5.21861e+11		EU	2003
17	Belgium	CN	Cyanide		0.05	M								0.5			Y			N		N	HBV	11555997	5.21861e+11		EU	2003
17	Belgium	O2	Dissolved oxygen																			Y	None	11555997	5.21861e+11		EU	2003
17	Belgium	Eu	Europium																			Y	Other2	11555997	5.21861e+11		EU	2003
17	Belgium	F	Fluoride		1.5	M							1.5	1.5		Y	Y		N	N		N	GV	11555997	5.21861e+11		EU	2003
17	Belgium	Fluorine	Fluorine																			Y	Other2	11555997	5.21861e+11		EU	2003
17	Belgium	Au	Gold																			Y	Other2	11555997	5.21861e+11		EU	2003
17	Belgium	H2S	Hydrogen Sulfide												0.1							Y	Other1	11555997	5.21861e+11		EU	2003
17	Belgium	HSminus	Hydrosulfide																			Y	Other2	11555997	5.21861e+11		EU	2003
17	Belgium	In	Indium																			Y	Other2	11555997	5.21861e+11		EU	2003
17	Belgium	Iodide	Iodide																			Y	Other2	11555997	5.21861e+11		EU	2003
17	Belgium	Iodine	Iodine																			Y	Other2	11555997	5.21861e+11		EU	2003
17	Belgium	Fe	Iron		0.2	I								2	0.3		Y	Y		N	N	N	HBV	11555997	5.21861e+11		EU	2003
17	Belgium	La	Lanthanum																			Y	Other2	11555997	5.21861e+11		EU	2003
17	Belgium	Pb	Lead		0.01	M							0.01			Y			N			N	GV	11555997	5.21861e+11		EU	2003
17	Belgium	Li	Lithium																			Y	Other2	11555997	5.21861e+11		EU	2003
17	Belgium	Mg	Magnesium		50	I																N	Other1	11555997	5.21861e+11		EU	2003
17	Belgium	Mn	Manganese		0.05	I							0.08	0.08	0.02	Y	Y	N	N	N	Y	N	GV	11555997	5.21861e+11		EU	2003
17	Belgium	Hg	Mercury		0.001	M							0.006	0.006		Y	Y		N	N		N	GV	11555997	5.21861e+11		EU	2003
17	Belgium	Mo	Molybdenum											0.07								Y	HBV	11555997	5.21861e+11		EU	2003
17	Belgium	Ni	Nickle		0.02	M							0.07	0.08		Y	Y		N	N		N	GV	11555997	5.21861e+11		EU	2003
17	Belgium	Nb	Niobium																			Y	Other2	11555997	5.21861e+11		EU	2003
17	Belgium	NO3	Nitrate		50	M							50	50		Y	Y		N	N		N	GV	11555997	5.21861e+11		EU	2003
17	Belgium	NO2	Nitrite		0.1	M							3	3		Y	Y		N	N		N	GV	11555997	5.21861e+11		EU	2003
17	Belgium	Nitrogen	Nitrogen																			Y	Other	11555997	5.21861e+11		EU	2003
17	Belgium	O3	Ozone																			Y	Other1	11555997	5.21861e+11		EU	2003
17	Belgium	PO43	Phosphate																			Y	Other1	11555997	5.21861e+11		EU	2003
17	Belgium	Phosphorus	Phosphorus																			Y	Other1	11555997	5.21861e+11		EU	2003
17	Belgium	K	Potassium																			Y	Other1	11555997	5.21861e+11		EU	2003
17	Belgium	Rh	Rhodium																			Y	Other2	11555997	5.21861e+11		EU	2003
17	Belgium	Rb	Rubidium																			Y	Other2	11555997	5.21861e+11		EU	2003
17	Belgium	Sm	Samarium																			Y	Other2	11555997	5.21861e+11		EU	2003
17	Belgium	Se	Selenium		0.01	M							0.04	0.04		Y	Y		N	N		N	GV	11555997	5.21861e+11		EU	2003
17	Belgium	SiO2	Silicon dioxide																			Y	Other2	11555997	5.21861e+11		EU	2003
17	Belgium	Ag	Silver											0.1								Y	HBV	11555997	5.21861e+11		EU	2003
17	Belgium	Na	Sodium		200	I									200			Y			N	N	Other1	11555997	5.21861e+11		EU	2003
17	Belgium	NaCl	Sodium chloride																			Y	Other2	11555997	5.21861e+11		EU	2003
17	Belgium	Sr	Strontium																			Y	Other1	11555997	5.21861e+11		EU	2003
17	Belgium	SO42	Sulfate		250	I									250			Y			N	N	Other1	11555997	5.21861e+11		EU	2003
17	Belgium	S2	Sulfide																			Y	Other1	11555997	5.21861e+11		EU	2003
17	Belgium	Te	Tellurium																			Y	Other2	11555997	5.21861e+11		EU	2003
17	Belgium	Tl	Thallium																			Y	Other1	11555997	5.21861e+11		EU	2003
17	Belgium	Sn	Tin																			Y	Other2	11555997	5.21861e+11		EU	2003
17	Belgium	Ti	Titanium																			Y	Other2	11555997	5.21861e+11		EU	2003
17	Belgium	W	Tungsten																			Y	Other2	11555997	5.21861e+11		EU	2003
17	Belgium	U	Uranium										0.03	0.03								Y	GV	11555997	5.21861e+11		EU	2003
17	Belgium	V	Vanadium																			Y	Other1	11555997	5.21861e+11		EU	2003
17	Belgium	Zn	Zinc		5	I									5			Y			N	N	Other1	11555997	5.21861e+11		EU	2003
18	Belize	Al	Aluminum											0.9	0.2							Y	HBV	397621	1.63628e+09		CARICOM
18	Belize	NH3	Ammonia												1.5							Y	Other1	397621	1.63628e+09		CARICOM
18	Belize	NH4	Ammonium																			Y	Other1	397621	1.63628e+09		CARICOM
18	Belize	Sb	Antimony										0.02	0.02								Y	GV	397621	1.63628e+09		CARICOM
18	Belize	As	Arsenic										0.01									Y	GV	397621	1.63628e+09		CARICOM
18	Belize	Ba	Barium										1.3	1.3								Y	GV	397621	1.63628e+09		CARICOM
18	Belize	Be	Beryllium											0.012								Y	HBV	397621	1.63628e+09		CARICOM
18	Belize	HCO3	Bicarbonate																			Y	Other2	397621	1.63628e+09		CARICOM
18	Belize	Bi	Bismuth																			Y	Other2	397621	1.63628e+09		CARICOM
18	Belize	BO3	Borate																			Y	Other2	397621	1.63628e+09		CARICOM
18	Belize	B	Boron										2.4	2.4								Y	GV	397621	1.63628e+09		CARICOM
18	Belize	Cd	Cadmium										0.003	0.003								Y	GV	397621	1.63628e+09		CARICOM
18	Belize	Ca	Calcium																			Y	Other1	397621	1.63628e+09		CARICOM
18	Belize	Ce	Cerium																			Y	Other2	397621	1.63628e+09		CARICOM
18	Belize	Chloride	Chloride												250							Y	Other1	397621	1.63628e+09		CARICOM
18	Belize	Cr	Chromium										0.05	0.05								Y	GV	397621	1.63628e+09		CARICOM
18	Belize	Co	Cobalt																			Y	Other1	397621	1.63628e+09		CARICOM
18	Belize	Cu	Copper										2	2	5							Y	GV	397621	1.63628e+09		CARICOM
18	Belize	CN	Cyanide											0.5								Y	HBV	397621	1.63628e+09		CARICOM
18	Belize	O2	Dissolved oxygen																			Y	None	397621	1.63628e+09		CARICOM
18	Belize	Eu	Europium																			Y	Other2	397621	1.63628e+09		CARICOM
18	Belize	F	Fluoride										1.5	1.5								Y	GV	397621	1.63628e+09		CARICOM
18	Belize	Fluorine	Fluorine																			Y	Other2	397621	1.63628e+09		CARICOM
18	Belize	Au	Gold																			Y	Other2	397621	1.63628e+09		CARICOM
18	Belize	H2S	Hydrogen Sulfide												0.1							Y	Other1	397621	1.63628e+09		CARICOM
18	Belize	HSminus	Hydrosulfide																			Y	Other2	397621	1.63628e+09		CARICOM
18	Belize	In	Indium																			Y	Other2	397621	1.63628e+09		CARICOM
18	Belize	Iodide	Iodide																			Y	Other2	397621	1.63628e+09		CARICOM
18	Belize	Iodine	Iodine																			Y	Other2	397621	1.63628e+09		CARICOM
18	Belize	Fe	Iron											2	0.3							Y	HBV	397621	1.63628e+09		CARICOM
18	Belize	La	Lanthanum																			Y	Other2	397621	1.63628e+09		CARICOM
18	Belize	Pb	Lead										0.01									Y	GV	397621	1.63628e+09		CARICOM
18	Belize	Li	Lithium																			Y	Other2	397621	1.63628e+09		CARICOM
18	Belize	Mg	Magnesium																			Y	Other1	397621	1.63628e+09		CARICOM
18	Belize	Mn	Manganese										0.08	0.08	0.02							Y	GV	397621	1.63628e+09		CARICOM
18	Belize	Hg	Mercury										0.006	0.006								Y	GV	397621	1.63628e+09		CARICOM
18	Belize	Mo	Molybdenum											0.07								Y	HBV	397621	1.63628e+09		CARICOM
18	Belize	Ni	Nickle										0.07	0.08								Y	GV	397621	1.63628e+09		CARICOM
18	Belize	Nb	Niobium																			Y	Other2	397621	1.63628e+09		CARICOM
18	Belize	NO3	Nitrate										50	50								Y	GV	397621	1.63628e+09		CARICOM
18	Belize	NO2	Nitrite										3	3								Y	GV	397621	1.63628e+09		CARICOM
18	Belize	Nitrogen	Nitrogen																			Y	Other	397621	1.63628e+09		CARICOM
18	Belize	O3	Ozone																			Y	Other1	397621	1.63628e+09		CARICOM
18	Belize	PO43	Phosphate																			Y	Other1	397621	1.63628e+09		CARICOM
18	Belize	Phosphorus	Phosphorus																			Y	Other1	397621	1.63628e+09		CARICOM
18	Belize	K	Potassium																			Y	Other1	397621	1.63628e+09		CARICOM
18	Belize	Rh	Rhodium																			Y	Other2	397621	1.63628e+09		CARICOM
18	Belize	Rb	Rubidium																			Y	Other2	397621	1.63628e+09		CARICOM
18	Belize	Sm	Samarium																			Y	Other2	397621	1.63628e+09		CARICOM
18	Belize	Se	Selenium										0.04	0.04								Y	GV	397621	1.63628e+09		CARICOM
18	Belize	SiO2	Silicon dioxide																			Y	Other2	397621	1.63628e+09		CARICOM
18	Belize	Ag	Silver											0.1								Y	HBV	397621	1.63628e+09		CARICOM
18	Belize	Na	Sodium												200							Y	Other1	397621	1.63628e+09		CARICOM
18	Belize	NaCl	Sodium chloride																			Y	Other2	397621	1.63628e+09		CARICOM
18	Belize	Sr	Strontium																			Y	Other1	397621	1.63628e+09		CARICOM
18	Belize	SO42	Sulfate												250							Y	Other1	397621	1.63628e+09		CARICOM
18	Belize	S2	Sulfide																			Y	Other1	397621	1.63628e+09		CARICOM
18	Belize	Te	Tellurium																			Y	Other2	397621	1.63628e+09		CARICOM
18	Belize	Tl	Thallium																			Y	Other1	397621	1.63628e+09		CARICOM
18	Belize	Sn	Tin																			Y	Other2	397621	1.63628e+09		CARICOM
18	Belize	Ti	Titanium																			Y	Other2	397621	1.63628e+09		CARICOM
18	Belize	W	Tungsten																			Y	Other2	397621	1.63628e+09		CARICOM
18	Belize	U	Uranium										0.03	0.03								Y	GV	397621	1.63628e+09		CARICOM
18	Belize	V	Vanadium																			Y	Other1	397621	1.63628e+09		CARICOM
18	Belize	Zn	Zinc												5							Y	Other1	397621	1.63628e+09		CARICOM
19	Benin	Al	Aluminum											0.9	0.2							Y	HBV	12123198	1.56515e+10			2001
19	Benin	NH3	Ammonia												1.5							Y	Other1	12123198	1.56515e+10			2001
19	Benin	NH4	Ammonium																			Y	Other1	12123198	1.56515e+10			2001
19	Benin	Sb	Antimony										0.02	0.02								Y	GV	12123198	1.56515e+10			2001
19	Benin	As	Arsenic		0.05	M							0.01			N			Y			N	GV	12123198	1.56515e+10			2001
19	Benin	Ba	Barium		1	M							1.3	1.3		Y	Y		N	N		N	GV	12123198	1.56515e+10			2001
19	Benin	Be	Beryllium											0.012								Y	HBV	12123198	1.56515e+10			2001
19	Benin	HCO3	Bicarbonate																			Y	Other2	12123198	1.56515e+10			2001
19	Benin	Bi	Bismuth																			Y	Other2	12123198	1.56515e+10			2001
19	Benin	BO3	Borate																			Y	Other2	12123198	1.56515e+10			2001
19	Benin	B	Boron		5	M							2.4	2.4		N	N		Y	Y		N	GV	12123198	1.56515e+10			2001
19	Benin	Cd	Cadmium		0.005	M							0.003	0.003		N	N		Y	Y		N	GV	12123198	1.56515e+10			2001
19	Benin	Ca	Calcium		100	I																N	Other1	12123198	1.56515e+10			2001
19	Benin	Ce	Cerium																			Y	Other2	12123198	1.56515e+10			2001
19	Benin	Chloride	Chloride		250	I									250			Y			N	N	Other1	12123198	1.56515e+10			2001
19	Benin	Cr	Chromium		0.05	M							0.05	0.05		Y	Y		N	N		N	GV	12123198	1.56515e+10			2001
19	Benin	Co	Cobalt																			Y	Other1	12123198	1.56515e+10			2001
19	Benin	Cu	Copper		2	M							2	2	5	Y	Y	Y	N	N	N	N	GV	12123198	1.56515e+10			2001
19	Benin	CN	Cyanide		0.2	M								0.5			Y			N		N	HBV	12123198	1.56515e+10			2001
19	Benin	O2	Dissolved oxygen																			Y	None	12123198	1.56515e+10			2001
19	Benin	Eu	Europium																			Y	Other2	12123198	1.56515e+10			2001
19	Benin	F	Fluoride		1.5	M							1.5	1.5		Y	Y		N	N		N	GV	12123198	1.56515e+10			2001
19	Benin	Fluorine	Fluorine																			Y	Other2	12123198	1.56515e+10			2001
19	Benin	Au	Gold																			Y	Other2	12123198	1.56515e+10			2001
19	Benin	H2S	Hydrogen Sulfide												0.1							Y	Other1	12123198	1.56515e+10			2001
19	Benin	HSminus	Hydrosulfide																			Y	Other2	12123198	1.56515e+10			2001
19	Benin	In	Indium																			Y	Other2	12123198	1.56515e+10			2001
19	Benin	Iodide	Iodide																			Y	Other2	12123198	1.56515e+10			2001
19	Benin	Iodine	Iodine																			Y	Other2	12123198	1.56515e+10			2001
19	Benin	Fe	Iron		0.3	I								2	0.3		Y	Y		N	N	N	HBV	12123198	1.56515e+10			2001
19	Benin	La	Lanthanum																			Y	Other2	12123198	1.56515e+10			2001
19	Benin	Pb	Lead		0.05	M							0.01			N			Y			N	GV	12123198	1.56515e+10			2001
19	Benin	Li	Lithium																			Y	Other2	12123198	1.56515e+10			2001
19	Benin	Mg	Magnesium		50	I																N	Other1	12123198	1.56515e+10			2001
19	Benin	Mn	Manganese		0.1	I							0.08	0.08	0.02	N	N	N	Y	Y	Y	N	GV	12123198	1.56515e+10			2001
19	Benin	Hg	Mercury		0.001	M							0.006	0.006		Y	Y		N	N		N	GV	12123198	1.56515e+10			2001
19	Benin	Mo	Molybdenum											0.07								Y	HBV	12123198	1.56515e+10			2001
19	Benin	Ni	Nickle		0.02	M							0.07	0.08		Y	Y		N	N		N	GV	12123198	1.56515e+10			2001
19	Benin	Nb	Niobium																			Y	Other2	12123198	1.56515e+10			2001
19	Benin	NO3	Nitrate		45	M							50	50		Y	Y		N	N		N	GV	12123198	1.56515e+10			2001
19	Benin	NO2	Nitrite		3.2	M							3	3		N	N		Y	Y		N	GV	12123198	1.56515e+10			2001
19	Benin	Nitrogen	Nitrogen																			Y	Other	12123198	1.56515e+10			2001
19	Benin	O3	Ozone																			Y	Other1	12123198	1.56515e+10			2001
19	Benin	PO43	Phosphate																			Y	Other1	12123198	1.56515e+10			2001
19	Benin	Phosphorus	Phosphorus																			Y	Other1	12123198	1.56515e+10			2001
19	Benin	K	Potassium																			Y	Other1	12123198	1.56515e+10			2001
19	Benin	Rh	Rhodium																			Y	Other2	12123198	1.56515e+10			2001
19	Benin	Rb	Rubidium																			Y	Other2	12123198	1.56515e+10			2001
19	Benin	Sm	Samarium																			Y	Other2	12123198	1.56515e+10			2001
19	Benin	Se	Selenium		0.01	M							0.04	0.04		Y	Y		N	N		N	GV	12123198	1.56515e+10			2001
19	Benin	SiO2	Silicon dioxide																			Y	Other2	12123198	1.56515e+10			2001
19	Benin	Ag	Silver											0.1								Y	HBV	12123198	1.56515e+10			2001
19	Benin	Na	Sodium												200							Y	Other1	12123198	1.56515e+10			2001
19	Benin	NaCl	Sodium chloride																			Y	Other2	12123198	1.56515e+10			2001
19	Benin	Sr	Strontium																			Y	Other1	12123198	1.56515e+10			2001
19	Benin	SO42	Sulfate		500	M									250			N			Y	N	Other1	12123198	1.56515e+10			2001
19	Benin	S2	Sulfide																			Y	Other1	12123198	1.56515e+10			2001
19	Benin	Te	Tellurium																			Y	Other2	12123198	1.56515e+10			2001
19	Benin	Tl	Thallium																			Y	Other1	12123198	1.56515e+10			2001
19	Benin	Sn	Tin																			Y	Other2	12123198	1.56515e+10			2001
19	Benin	Ti	Titanium																			Y	Other2	12123198	1.56515e+10			2001
19	Benin	W	Tungsten																			Y	Other2	12123198	1.56515e+10			2001
19	Benin	U	Uranium										0.03	0.03								Y	GV	12123198	1.56515e+10			2001
19	Benin	V	Vanadium																			Y	Other1	12123198	1.56515e+10			2001
19	Benin	Zn	Zinc		3	I									5			Y			N	N	Other1	12123198	1.56515e+10			2001
20	Bhutan	Al	Aluminum											0.9	0.2							Y	HBV	771612	2.31544e+09			2018
20	Bhutan	NH3	Ammonia		0.05	M					Y				1.5			Y			N	N	Other1	771612	2.31544e+09			2018
20	Bhutan	NH4	Ammonium																			Y	Other1	771612	2.31544e+09			2018
20	Bhutan	Sb	Antimony										0.02	0.02								Y	GV	771612	2.31544e+09			2018
20	Bhutan	As	Arsenic		0.01	M							0.01			Y			N			N	GV	771612	2.31544e+09			2018
20	Bhutan	Ba	Barium										1.3	1.3								Y	GV	771612	2.31544e+09			2018
20	Bhutan	Be	Beryllium											0.012								Y	HBV	771612	2.31544e+09			2018
20	Bhutan	HCO3	Bicarbonate																			Y	Other2	771612	2.31544e+09			2018
20	Bhutan	Bi	Bismuth																			Y	Other2	771612	2.31544e+09			2018
20	Bhutan	BO3	Borate																			Y	Other2	771612	2.31544e+09			2018
20	Bhutan	B	Boron										2.4	2.4								Y	GV	771612	2.31544e+09			2018
20	Bhutan	Cd	Cadmium		0.003	M							0.003	0.003		Y	Y		N	N		N	GV	771612	2.31544e+09			2018
20	Bhutan	Ca	Calcium																			Y	Other1	771612	2.31544e+09			2018
20	Bhutan	Ce	Cerium																			Y	Other2	771612	2.31544e+09			2018
20	Bhutan	Chloride	Chloride		50	M									250			Y			N	N	Other1	771612	2.31544e+09			2018
20	Bhutan	Cr	Chromium		0.05	M	Total						0.05	0.05		Y	Y		N	N		N	GV	771612	2.31544e+09			2018
20	Bhutan	Co	Cobalt																			Y	Other1	771612	2.31544e+09			2018
20	Bhutan	Cu	Copper		0.05	M							2	2	5	Y	Y	Y	N	N	N	N	GV	771612	2.31544e+09			2018
20	Bhutan	CN	Cyanide		0.05	M								0.5			Y			N		N	HBV	771612	2.31544e+09			2018
20	Bhutan	O2	Dissolved oxygen		6	M																N	None	771612	2.31544e+09			2018
20	Bhutan	Eu	Europium																			Y	Other2	771612	2.31544e+09			2018
20	Bhutan	F	Fluoride		1	M							1.5	1.5		Y	Y		N	N		N	GV	771612	2.31544e+09			2018
20	Bhutan	Fluorine	Fluorine																			Y	Other2	771612	2.31544e+09			2018
20	Bhutan	Au	Gold																			Y	Other2	771612	2.31544e+09			2018
20	Bhutan	H2S	Hydrogen Sulfide												0.1							Y	Other1	771612	2.31544e+09			2018
20	Bhutan	HSminus	Hydrosulfide																			Y	Other2	771612	2.31544e+09			2018
20	Bhutan	In	Indium																			Y	Other2	771612	2.31544e+09			2018
20	Bhutan	Iodide	Iodide																			Y	Other2	771612	2.31544e+09			2018
20	Bhutan	Iodine	Iodine																			Y	Other2	771612	2.31544e+09			2018
20	Bhutan	Fe	Iron		0.2	M								2	0.3		Y	Y		N	N	N	HBV	771612	2.31544e+09			2018
20	Bhutan	La	Lanthanum																			Y	Other2	771612	2.31544e+09			2018
20	Bhutan	Pb	Lead		0.02	M							0.01			N			Y			N	GV	771612	2.31544e+09			2018
20	Bhutan	Li	Lithium																			Y	Other2	771612	2.31544e+09			2018
20	Bhutan	Mg	Magnesium																			Y	Other1	771612	2.31544e+09			2018
20	Bhutan	Mn	Manganese										0.08	0.08	0.02							Y	GV	771612	2.31544e+09			2018
20	Bhutan	Hg	Mercury		0.0005	M							0.006	0.006		Y	Y		N	N		N	GV	771612	2.31544e+09			2018
20	Bhutan	Mo	Molybdenum											0.07								Y	HBV	771612	2.31544e+09			2018
20	Bhutan	Ni	Nickle										0.07	0.08								Y	GV	771612	2.31544e+09			2018
20	Bhutan	Nb	Niobium																			Y	Other2	771612	2.31544e+09			2018
20	Bhutan	NO3	Nitrate		10	M							50	50		Y	Y		N	N		N	GV	771612	2.31544e+09			2018
20	Bhutan	NO2	Nitrite										3	3								Y	GV	771612	2.31544e+09			2018
20	Bhutan	Nitrogen	Nitrogen		0.5	M	Total Kjeldahl															N	Other	771612	2.31544e+09			2018
20	Bhutan	O3	Ozone																			Y	Other1	771612	2.31544e+09			2018
20	Bhutan	PO43	Phosphate		0.5	M																N	Other1	771612	2.31544e+09			2018
20	Bhutan	Phosphorus	Phosphorus																			Y	Other1	771612	2.31544e+09			2018
20	Bhutan	K	Potassium																			Y	Other1	771612	2.31544e+09			2018
20	Bhutan	Rh	Rhodium																			Y	Other2	771612	2.31544e+09			2018
20	Bhutan	Rb	Rubidium																			Y	Other2	771612	2.31544e+09			2018
20	Bhutan	Sm	Samarium																			Y	Other2	771612	2.31544e+09			2018
20	Bhutan	Se	Selenium		0.01	M							0.04	0.04		Y	Y		N	N		N	GV	771612	2.31544e+09			2018
20	Bhutan	SiO2	Silicon dioxide																			Y	Other2	771612	2.31544e+09			2018
20	Bhutan	Ag	Silver											0.1								Y	HBV	771612	2.31544e+09			2018
20	Bhutan	Na	Sodium												200							Y	Other1	771612	2.31544e+09			2018
20	Bhutan	NaCl	Sodium chloride																			Y	Other2	771612	2.31544e+09			2018
20	Bhutan	Sr	Strontium																			Y	Other1	771612	2.31544e+09			2018
20	Bhutan	SO42	Sulfate		25	M									250			Y			N	N	Other1	771612	2.31544e+09			2018
20	Bhutan	S2	Sulfide																			Y	Other1	771612	2.31544e+09			2018
20	Bhutan	Te	Tellurium																			Y	Other2	771612	2.31544e+09			2018
20	Bhutan	Tl	Thallium																			Y	Other1	771612	2.31544e+09			2018
20	Bhutan	Sn	Tin																			Y	Other2	771612	2.31544e+09			2018
20	Bhutan	Ti	Titanium																			Y	Other2	771612	2.31544e+09			2018
20	Bhutan	W	Tungsten																			Y	Other2	771612	2.31544e+09			2018
20	Bhutan	U	Uranium										0.03	0.03								Y	GV	771612	2.31544e+09			2018
20	Bhutan	V	Vanadium																			Y	Other1	771612	2.31544e+09			2018
20	Bhutan	Zn	Zinc		0.2	M									5			Y			N	N	Other1	771612	2.31544e+09			2018
21	Bolivia	Al	Aluminum		0.1	M								0.9	0.2		Y	Y		N	N	N	HBV	11673029	3.65728e+10			2018
21	Bolivia	NH3	Ammonia												1.5							Y	Other1	11673029	3.65728e+10			2018
21	Bolivia	NH4	Ammonium		0.5	M																N	Other1	11673029	3.65728e+10			2018
21	Bolivia	Sb	Antimony		0.02	M							0.02	0.02		Y	Y		N	N		N	GV	11673029	3.65728e+10			2018
21	Bolivia	As	Arsenic		0.01	M							0.01			Y			N			N	GV	11673029	3.65728e+10			2018
21	Bolivia	Ba	Barium		0.7	M							1.3	1.3		Y	Y		N	N		N	GV	11673029	3.65728e+10			2018
21	Bolivia	Be	Beryllium											0.012								Y	HBV	11673029	3.65728e+10			2018
21	Bolivia	HCO3	Bicarbonate																			Y	Other2	11673029	3.65728e+10			2018
21	Bolivia	Bi	Bismuth																			Y	Other2	11673029	3.65728e+10			2018
21	Bolivia	BO3	Borate																			Y	Other2	11673029	3.65728e+10			2018
21	Bolivia	B	Boron		0.3	M							2.4	2.4		Y	Y		N	N		N	GV	11673029	3.65728e+10			2018
21	Bolivia	Cd	Cadmium		0.003	M							0.003	0.003		Y	Y		N	N		N	GV	11673029	3.65728e+10			2018
21	Bolivia	Ca	Calcium		200	M																N	Other1	11673029	3.65728e+10			2018
21	Bolivia	Ce	Cerium																			Y	Other2	11673029	3.65728e+10			2018
21	Bolivia	Chloride	Chloride		250	M									250			Y			N	N	Other1	11673029	3.65728e+10			2018
21	Bolivia	Cr	Chromium		0.05	M	Total						0.05	0.05		Y	Y		N	N		N	GV	11673029	3.65728e+10			2018
21	Bolivia	Co	Cobalt																			Y	Other1	11673029	3.65728e+10			2018
21	Bolivia	Cu	Copper		1	M							2	2	5	Y	Y	Y	N	N	N	N	GV	11673029	3.65728e+10			2018
21	Bolivia	CN	Cyanide		0.07	M								0.5			Y			N		N	HBV	11673029	3.65728e+10			2018
21	Bolivia	O2	Dissolved oxygen																			Y	None	11673029	3.65728e+10			2018
21	Bolivia	Eu	Europium																			Y	Other2	11673029	3.65728e+10			2018
21	Bolivia	F	Fluoride		1.5	M							1.5	1.5		Y	Y		N	N		N	GV	11673029	3.65728e+10			2018
21	Bolivia	Fluorine	Fluorine																			Y	Other2	11673029	3.65728e+10			2018
21	Bolivia	Au	Gold																			Y	Other2	11673029	3.65728e+10			2018
21	Bolivia	H2S	Hydrogen Sulfide												0.1							Y	Other1	11673029	3.65728e+10			2018
21	Bolivia	HSminus	Hydrosulfide																			Y	Other2	11673029	3.65728e+10			2018
21	Bolivia	In	Indium																			Y	Other2	11673029	3.65728e+10			2018
21	Bolivia	Iodide	Iodide																			Y	Other2	11673029	3.65728e+10			2018
21	Bolivia	Iodine	Iodine																			Y	Other2	11673029	3.65728e+10			2018
21	Bolivia	Fe	Iron		0.3	M	Total							2	0.3		Y	Y		N	N	N	HBV	11673029	3.65728e+10			2018
21	Bolivia	La	Lanthanum																			Y	Other2	11673029	3.65728e+10			2018
21	Bolivia	Pb	Lead		0.01	M							0.01			Y			N			N	GV	11673029	3.65728e+10			2018
21	Bolivia	Li	Lithium																			Y	Other2	11673029	3.65728e+10			2018
21	Bolivia	Mg	Magnesium		150	M																N	Other1	11673029	3.65728e+10			2018
21	Bolivia	Mn	Manganese		0.1	M							0.08	0.08	0.02	N	N	N	Y	Y	Y	N	GV	11673029	3.65728e+10			2018
21	Bolivia	Hg	Mercury		0.001	M							0.006	0.006		Y	Y		N	N		N	GV	11673029	3.65728e+10			2018
21	Bolivia	Mo	Molybdenum											0.07								Y	HBV	11673029	3.65728e+10			2018
21	Bolivia	Ni	Nickle		0.05	M							0.07	0.08		Y	Y		N	N		N	GV	11673029	3.65728e+10			2018
21	Bolivia	Nb	Niobium																			Y	Other2	11673029	3.65728e+10			2018
21	Bolivia	NO3	Nitrate		45	M							50	50		Y	Y		N	N		N	GV	11673029	3.65728e+10			2018
21	Bolivia	NO2	Nitrite		0.1	M							3	3		Y	Y		N	N		N	GV	11673029	3.65728e+10			2018
21	Bolivia	Nitrogen	Nitrogen																			Y	Other	11673029	3.65728e+10			2018
21	Bolivia	O3	Ozone																			Y	Other1	11673029	3.65728e+10			2018
21	Bolivia	PO43	Phosphate																			Y	Other1	11673029	3.65728e+10			2018
21	Bolivia	Phosphorus	Phosphorus																			Y	Other1	11673029	3.65728e+10			2018
21	Bolivia	K	Potassium																			Y	Other1	11673029	3.65728e+10			2018
21	Bolivia	Rh	Rhodium																			Y	Other2	11673029	3.65728e+10			2018
21	Bolivia	Rb	Rubidium																			Y	Other2	11673029	3.65728e+10			2018
21	Bolivia	Sm	Samarium																			Y	Other2	11673029	3.65728e+10			2018
21	Bolivia	Se	Selenium		0.01	M							0.04	0.04		Y	Y		N	N		N	GV	11673029	3.65728e+10			2018
21	Bolivia	SiO2	Silicon dioxide																			Y	Other2	11673029	3.65728e+10			2018
21	Bolivia	Ag	Silver											0.1								Y	HBV	11673029	3.65728e+10			2018
21	Bolivia	Na	Sodium		200	M									200			Y			N	N	Other1	11673029	3.65728e+10			2018
21	Bolivia	NaCl	Sodium chloride																			Y	Other2	11673029	3.65728e+10			2018
21	Bolivia	Sr	Strontium																			Y	Other1	11673029	3.65728e+10			2018
21	Bolivia	SO42	Sulfate		400	M									250			N			Y	N	Other1	11673029	3.65728e+10			2018
21	Bolivia	S2	Sulfide																			Y	Other1	11673029	3.65728e+10			2018
21	Bolivia	Te	Tellurium																			Y	Other2	11673029	3.65728e+10			2018
21	Bolivia	Tl	Thallium																			Y	Other1	11673029	3.65728e+10			2018
21	Bolivia	Sn	Tin																			Y	Other2	11673029	3.65728e+10			2018
21	Bolivia	Ti	Titanium																			Y	Other2	11673029	3.65728e+10			2018
21	Bolivia	W	Tungsten																			Y	Other2	11673029	3.65728e+10			2018
21	Bolivia	U	Uranium										0.03	0.03								Y	GV	11673029	3.65728e+10			2018
21	Bolivia	V	Vanadium																			Y	Other1	11673029	3.65728e+10			2018
21	Bolivia	Zn	Zinc		5	M									5			Y			N	N	Other1	11673029	3.65728e+10			2018
22	Bosnia and Herzegovina	Al	Aluminum		0.2	I								0.9	0.2		Y	Y		N	N	N	HBV	3280815	1.99465e+10			2010
22	Bosnia and Herzegovina	NH3	Ammonia												1.5							Y	Other1	3280815	1.99465e+10			2010
22	Bosnia and Herzegovina	NH4	Ammonium		0.5	I																N	Other1	3280815	1.99465e+10			2010
22	Bosnia and Herzegovina	Sb	Antimony		0.005	M							0.02	0.02		Y	Y		N	N		N	GV	3280815	1.99465e+10			2010
22	Bosnia and Herzegovina	As	Arsenic		0.01	M							0.01			Y			N			N	GV	3280815	1.99465e+10			2010
22	Bosnia and Herzegovina	Ba	Barium										1.3	1.3								Y	GV	3280815	1.99465e+10			2010
22	Bosnia and Herzegovina	Be	Beryllium											0.012								Y	HBV	3280815	1.99465e+10			2010
22	Bosnia and Herzegovina	HCO3	Bicarbonate																			Y	Other2	3280815	1.99465e+10			2010
22	Bosnia and Herzegovina	Bi	Bismuth																			Y	Other2	3280815	1.99465e+10			2010
22	Bosnia and Herzegovina	BO3	Borate																			Y	Other2	3280815	1.99465e+10			2010
22	Bosnia and Herzegovina	B	Boron		1	M							2.4	2.4		Y	Y		N	N		N	GV	3280815	1.99465e+10			2010
22	Bosnia and Herzegovina	Cd	Cadmium		0.005	M							0.003	0.003		N	N		Y	Y		N	GV	3280815	1.99465e+10			2010
22	Bosnia and Herzegovina	Ca	Calcium																			Y	Other1	3280815	1.99465e+10			2010
22	Bosnia and Herzegovina	Ce	Cerium																			Y	Other2	3280815	1.99465e+10			2010
22	Bosnia and Herzegovina	Chloride	Chloride		250	I									250			Y			N	N	Other1	3280815	1.99465e+10			2010
22	Bosnia and Herzegovina	Cr	Chromium		0.05	M							0.05	0.05		Y	Y		N	N		N	GV	3280815	1.99465e+10			2010
22	Bosnia and Herzegovina	Co	Cobalt																			Y	Other1	3280815	1.99465e+10			2010
22	Bosnia and Herzegovina	Cu	Copper		2	M							2	2	5	Y	Y	Y	N	N	N	N	GV	3280815	1.99465e+10			2010
22	Bosnia and Herzegovina	CN	Cyanide		0.05	M								0.5			Y			N		N	HBV	3280815	1.99465e+10			2010
22	Bosnia and Herzegovina	O2	Dissolved oxygen																			Y	None	3280815	1.99465e+10			2010
22	Bosnia and Herzegovina	Eu	Europium																			Y	Other2	3280815	1.99465e+10			2010
22	Bosnia and Herzegovina	F	Fluoride		1.5	M							1.5	1.5		Y	Y		N	N		N	GV	3280815	1.99465e+10			2010
22	Bosnia and Herzegovina	Fluorine	Fluorine																			Y	Other2	3280815	1.99465e+10			2010
22	Bosnia and Herzegovina	Au	Gold																			Y	Other2	3280815	1.99465e+10			2010
22	Bosnia and Herzegovina	H2S	Hydrogen Sulfide												0.1							Y	Other1	3280815	1.99465e+10			2010
22	Bosnia and Herzegovina	HSminus	Hydrosulfide																			Y	Other2	3280815	1.99465e+10			2010
22	Bosnia and Herzegovina	In	Indium																			Y	Other2	3280815	1.99465e+10			2010
22	Bosnia and Herzegovina	Iodide	Iodide																			Y	Other2	3280815	1.99465e+10			2010
22	Bosnia and Herzegovina	Iodine	Iodine																			Y	Other2	3280815	1.99465e+10			2010
22	Bosnia and Herzegovina	Fe	Iron		0.2	I								2	0.3		Y	Y		N	N	N	HBV	3280815	1.99465e+10			2010
22	Bosnia and Herzegovina	La	Lanthanum																			Y	Other2	3280815	1.99465e+10			2010
22	Bosnia and Herzegovina	Pb	Lead		0.01	M							0.01			Y			N			N	GV	3280815	1.99465e+10			2010
22	Bosnia and Herzegovina	Li	Lithium																			Y	Other2	3280815	1.99465e+10			2010
22	Bosnia and Herzegovina	Mg	Magnesium																			Y	Other1	3280815	1.99465e+10			2010
22	Bosnia and Herzegovina	Mn	Manganese		0.05	I							0.08	0.08	0.02	Y	Y	N	N	N	Y	N	GV	3280815	1.99465e+10			2010
22	Bosnia and Herzegovina	Hg	Mercury		0.001	M							0.006	0.006		Y	Y		N	N		N	GV	3280815	1.99465e+10			2010
22	Bosnia and Herzegovina	Mo	Molybdenum											0.07								Y	HBV	3280815	1.99465e+10			2010
22	Bosnia and Herzegovina	Ni	Nickle		0.02	M							0.07	0.08		Y	Y		N	N		N	GV	3280815	1.99465e+10			2010
22	Bosnia and Herzegovina	Nb	Niobium																			Y	Other2	3280815	1.99465e+10			2010
22	Bosnia and Herzegovina	NO3	Nitrate		50	M							50	50		Y	Y		N	N		N	GV	3280815	1.99465e+10			2010
22	Bosnia and Herzegovina	NO2	Nitrite		0.5	M							3	3		Y	Y		N	N		N	GV	3280815	1.99465e+10			2010
22	Bosnia and Herzegovina	Nitrogen	Nitrogen																			Y	Other	3280815	1.99465e+10			2010
22	Bosnia and Herzegovina	O3	Ozone																			Y	Other1	3280815	1.99465e+10			2010
22	Bosnia and Herzegovina	PO43	Phosphate																			Y	Other1	3280815	1.99465e+10			2010
22	Bosnia and Herzegovina	Phosphorus	Phosphorus																			Y	Other1	3280815	1.99465e+10			2010
22	Bosnia and Herzegovina	K	Potassium																			Y	Other1	3280815	1.99465e+10			2010
22	Bosnia and Herzegovina	Rh	Rhodium																			Y	Other2	3280815	1.99465e+10			2010
22	Bosnia and Herzegovina	Rb	Rubidium																			Y	Other2	3280815	1.99465e+10			2010
22	Bosnia and Herzegovina	Sm	Samarium																			Y	Other2	3280815	1.99465e+10			2010
22	Bosnia and Herzegovina	Se	Selenium		0.01	M							0.04	0.04		Y	Y		N	N		N	GV	3280815	1.99465e+10			2010
22	Bosnia and Herzegovina	SiO2	Silicon dioxide																			Y	Other2	3280815	1.99465e+10			2010
22	Bosnia and Herzegovina	Ag	Silver											0.1								Y	HBV	3280815	1.99465e+10			2010
22	Bosnia and Herzegovina	Na	Sodium		200	I									200			Y			N	N	Other1	3280815	1.99465e+10			2010
22	Bosnia and Herzegovina	NaCl	Sodium chloride																			Y	Other2	3280815	1.99465e+10			2010
22	Bosnia and Herzegovina	Sr	Strontium																			Y	Other1	3280815	1.99465e+10			2010
22	Bosnia and Herzegovina	SO42	Sulfate		250	I									250			Y			N	N	Other1	3280815	1.99465e+10			2010
22	Bosnia and Herzegovina	S2	Sulfide																			Y	Other1	3280815	1.99465e+10			2010
22	Bosnia and Herzegovina	Te	Tellurium																			Y	Other2	3280815	1.99465e+10			2010
22	Bosnia and Herzegovina	Tl	Thallium																			Y	Other1	3280815	1.99465e+10			2010
22	Bosnia and Herzegovina	Sn	Tin																			Y	Other2	3280815	1.99465e+10			2010
22	Bosnia and Herzegovina	Ti	Titanium																			Y	Other2	3280815	1.99465e+10			2010
22	Bosnia and Herzegovina	W	Tungsten																			Y	Other2	3280815	1.99465e+10			2010
22	Bosnia and Herzegovina	U	Uranium										0.03	0.03								Y	GV	3280815	1.99465e+10			2010
22	Bosnia and Herzegovina	V	Vanadium																			Y	Other1	3280815	1.99465e+10			2010
22	Bosnia and Herzegovina	Zn	Zinc												5							Y	Other1	3280815	1.99465e+10			2010
23	Botswana	Al	Aluminum		0.2	M								0.9	0.2		Y	Y		N	N	N	HBV	2351625	1.50619e+10			2009
23	Botswana	NH3	Ammonia		1.2	M	Standard is written as "Ammonia as N" with a maximum of 1 mg NH3-N/L								1.5			Y			N	N	Other1	2351625	1.50619e+10			2009
23	Botswana	NH4	Ammonium																			Y	Other1	2351625	1.50619e+10			2009
23	Botswana	Sb	Antimony		0.005	M							0.02	0.02		Y	Y		N	N		N	GV	2351625	1.50619e+10			2009
23	Botswana	As	Arsenic		0.01	M							0.01			Y			N			N	GV	2351625	1.50619e+10			2009
23	Botswana	Ba	Barium										1.3	1.3								Y	GV	2351625	1.50619e+10			2009
23	Botswana	Be	Beryllium											0.012								Y	HBV	2351625	1.50619e+10			2009
23	Botswana	HCO3	Bicarbonate																			Y	Other2	2351625	1.50619e+10			2009
23	Botswana	Bi	Bismuth																			Y	Other2	2351625	1.50619e+10			2009
23	Botswana	BO3	Borate																			Y	Other2	2351625	1.50619e+10			2009
23	Botswana	B	Boron										2.4	2.4								Y	GV	2351625	1.50619e+10			2009
23	Botswana	Cd	Cadmium		0.003	M							0.003	0.003		Y	Y		N	N		N	GV	2351625	1.50619e+10			2009
23	Botswana	Ca	Calcium		150	M																N	Other1	2351625	1.50619e+10			2009
23	Botswana	Ce	Cerium																			Y	Other2	2351625	1.50619e+10			2009
23	Botswana	Chloride	Chloride		200	M									250			Y			N	N	Other1	2351625	1.50619e+10			2009
23	Botswana	Cr	Chromium		0.05	M	total						0.05	0.05		Y	Y		N	N		N	GV	2351625	1.50619e+10			2009
23	Botswana	Co	Cobalt		0.5	M																N	Other1	2351625	1.50619e+10			2009
23	Botswana	Cu	Copper		1	M							2	2	5	Y	Y	Y	N	N	N	N	GV	2351625	1.50619e+10			2009
23	Botswana	CN	Cyanide		0.07	M								0.5			Y			N		N	HBV	2351625	1.50619e+10			2009
23	Botswana	O2	Dissolved oxygen																			Y	None	2351625	1.50619e+10			2009
23	Botswana	Eu	Europium																			Y	Other2	2351625	1.50619e+10			2009
23	Botswana	F	Fluoride		1	M							1.5	1.5		Y	Y		N	N		N	GV	2351625	1.50619e+10			2009
23	Botswana	Fluorine	Fluorine																			Y	Other2	2351625	1.50619e+10			2009
23	Botswana	Au	Gold																			Y	Other2	2351625	1.50619e+10			2009
23	Botswana	H2S	Hydrogen Sulfide												0.1							Y	Other1	2351625	1.50619e+10			2009
23	Botswana	HSminus	Hydrosulfide																			Y	Other2	2351625	1.50619e+10			2009
23	Botswana	In	Indium																			Y	Other2	2351625	1.50619e+10			2009
23	Botswana	Iodide	Iodide																			Y	Other2	2351625	1.50619e+10			2009
23	Botswana	Iodine	Iodine																			Y	Other2	2351625	1.50619e+10			2009
23	Botswana	Fe	Iron		0.3	M								2	0.3		Y	Y		N	N	N	HBV	2351625	1.50619e+10			2009
23	Botswana	La	Lanthanum																			Y	Other2	2351625	1.50619e+10			2009
23	Botswana	Pb	Lead		0.01	M							0.01			Y			N			N	GV	2351625	1.50619e+10			2009
23	Botswana	Li	Lithium																			Y	Other2	2351625	1.50619e+10			2009
23	Botswana	Mg	Magnesium		70	M																N	Other1	2351625	1.50619e+10			2009
23	Botswana	Mn	Manganese		0.05	M							0.08	0.08	0.02	Y	Y	N	N	N	Y	N	GV	2351625	1.50619e+10			2009
23	Botswana	Hg	Mercury		0.001	M							0.006	0.006		Y	Y		N	N		N	GV	2351625	1.50619e+10			2009
23	Botswana	Mo	Molybdenum											0.07								Y	HBV	2351625	1.50619e+10			2009
23	Botswana	Ni	Nickle		0.02	M							0.07	0.08		Y	Y		N	N		N	GV	2351625	1.50619e+10			2009
23	Botswana	Nb	Niobium																			Y	Other2	2351625	1.50619e+10			2009
23	Botswana	NO3	Nitrate		45	M							50	50		Y	Y		N	N		N	GV	2351625	1.50619e+10			2009
23	Botswana	NO2	Nitrite		3	M							3	3		Y	Y		N	N		N	GV	2351625	1.50619e+10			2009
23	Botswana	Nitrogen	Nitrogen																			Y	Other	2351625	1.50619e+10			2009
23	Botswana	O3	Ozone																			Y	Other1	2351625	1.50619e+10			2009
23	Botswana	PO43	Phosphate																			Y	Other1	2351625	1.50619e+10			2009
23	Botswana	Phosphorus	Phosphorus																			Y	Other1	2351625	1.50619e+10			2009
23	Botswana	K	Potassium		50	M																N	Other1	2351625	1.50619e+10			2009
23	Botswana	Rh	Rhodium																			Y	Other2	2351625	1.50619e+10			2009
23	Botswana	Rb	Rubidium																			Y	Other2	2351625	1.50619e+10			2009
23	Botswana	Sm	Samarium																			Y	Other2	2351625	1.50619e+10			2009
23	Botswana	Se	Selenium		0.01	M							0.04	0.04		Y	Y		N	N		N	GV	2351625	1.50619e+10			2009
23	Botswana	SiO2	Silicon dioxide																			Y	Other2	2351625	1.50619e+10			2009
23	Botswana	Ag	Silver											0.1								Y	HBV	2351625	1.50619e+10			2009
23	Botswana	Na	Sodium		200	M									200			Y			N	N	Other1	2351625	1.50619e+10			2009
23	Botswana	NaCl	Sodium chloride																			Y	Other2	2351625	1.50619e+10			2009
23	Botswana	Sr	Strontium																			Y	Other1	2351625	1.50619e+10			2009
23	Botswana	SO42	Sulfate		250	M									250			Y			N	N	Other1	2351625	1.50619e+10			2009
23	Botswana	S2	Sulfide																			Y	Other1	2351625	1.50619e+10			2009
23	Botswana	Te	Tellurium																			Y	Other2	2351625	1.50619e+10			2009
23	Botswana	Tl	Thallium																			Y	Other1	2351625	1.50619e+10			2009
23	Botswana	Sn	Tin																			Y	Other2	2351625	1.50619e+10			2009
23	Botswana	Ti	Titanium																			Y	Other2	2351625	1.50619e+10			2009
23	Botswana	W	Tungsten																			Y	Other2	2351625	1.50619e+10			2009
23	Botswana	U	Uranium										0.03	0.03								Y	GV	2351625	1.50619e+10			2009
23	Botswana	V	Vanadium																			Y	Other1	2351625	1.50619e+10			2009
23	Botswana	Zn	Zinc		5	M									5			Y			N	N	Other1	2351625	1.50619e+10			2009
24	Brazil	Al	Aluminum		0.2	I								0.9	0.2		Y	Y		N	N	N	HBV	212559409	1.44473e+12			2021
24	Brazil	NH3	Ammonia		1.5	I	Original regulation states "ammonia as N" at 1.2 mg NH3-N/L								1.5			Y			N	N	Other1	212559409	1.44473e+12			2021
24	Brazil	NH4	Ammonium																			Y	Other1	212559409	1.44473e+12			2021
24	Brazil	Sb	Antimony		0.006	M							0.02	0.02		Y	Y		N	N		N	GV	212559409	1.44473e+12			2021
24	Brazil	As	Arsenic		0.01	M							0.01			Y			N			N	GV	212559409	1.44473e+12			2021
24	Brazil	Ba	Barium		0.7	M							1.3	1.3		Y	Y		N	N		N	GV	212559409	1.44473e+12			2021
24	Brazil	Be	Beryllium											0.012								Y	HBV	212559409	1.44473e+12			2021
24	Brazil	HCO3	Bicarbonate																			Y	Other2	212559409	1.44473e+12			2021
24	Brazil	Bi	Bismuth																			Y	Other2	212559409	1.44473e+12			2021
24	Brazil	BO3	Borate																			Y	Other2	212559409	1.44473e+12			2021
24	Brazil	B	Boron										2.4	2.4								Y	GV	212559409	1.44473e+12			2021
24	Brazil	Cd	Cadmium		0.003	M							0.003	0.003		Y	Y		N	N		N	GV	212559409	1.44473e+12			2021
24	Brazil	Ca	Calcium																			Y	Other1	212559409	1.44473e+12			2021
24	Brazil	Ce	Cerium																			Y	Other2	212559409	1.44473e+12			2021
24	Brazil	Chloride	Chloride		250	I									250			Y			N	N	Other1	212559409	1.44473e+12			2021
24	Brazil	Cr	Chromium		0.05	M							0.05	0.05		Y	Y		N	N		N	GV	212559409	1.44473e+12			2021
24	Brazil	Co	Cobalt																			Y	Other1	212559409	1.44473e+12			2021
24	Brazil	Cu	Copper		2	M							2	2	5	Y	Y	Y	N	N	N	N	GV	212559409	1.44473e+12			2021
24	Brazil	CN	Cyanide											0.5								Y	HBV	212559409	1.44473e+12			2021
24	Brazil	O2	Dissolved oxygen																			Y	None	212559409	1.44473e+12			2021
24	Brazil	Eu	Europium																			Y	Other2	212559409	1.44473e+12			2021
24	Brazil	F	Fluoride		1.5	M							1.5	1.5		Y	Y		N	N		N	GV	212559409	1.44473e+12			2021
24	Brazil	Fluorine	Fluorine																			Y	Other2	212559409	1.44473e+12			2021
24	Brazil	Au	Gold																			Y	Other2	212559409	1.44473e+12			2021
24	Brazil	H2S	Hydrogen Sulfide												0.1							Y	Other1	212559409	1.44473e+12			2021
24	Brazil	HSminus	Hydrosulfide																			Y	Other2	212559409	1.44473e+12			2021
24	Brazil	In	Indium																			Y	Other2	212559409	1.44473e+12			2021
24	Brazil	Iodide	Iodide																			Y	Other2	212559409	1.44473e+12			2021
24	Brazil	Iodine	Iodine																			Y	Other2	212559409	1.44473e+12			2021
24	Brazil	Fe	Iron		0.3	I								2	0.3		Y	Y		N	N	N	HBV	212559409	1.44473e+12			2021
24	Brazil	La	Lanthanum																			Y	Other2	212559409	1.44473e+12			2021
24	Brazil	Pb	Lead		0.01	M							0.01			Y			N			N	GV	212559409	1.44473e+12			2021
24	Brazil	Li	Lithium																			Y	Other2	212559409	1.44473e+12			2021
24	Brazil	Mg	Magnesium																			Y	Other1	212559409	1.44473e+12			2021
24	Brazil	Mn	Manganese		0.1	I							0.08	0.08	0.02	N	N	N	Y	Y	Y	N	GV	212559409	1.44473e+12			2021
24	Brazil	Hg	Mercury		0.001	M	total						0.006	0.006		Y	Y		N	N		N	GV	212559409	1.44473e+12			2021
24	Brazil	Mo	Molybdenum											0.07								Y	HBV	212559409	1.44473e+12			2021
24	Brazil	Ni	Nickle		0.07	M							0.07	0.08		Y	Y		N	N		N	GV	212559409	1.44473e+12			2021
24	Brazil	Nb	Niobium																			Y	Other2	212559409	1.44473e+12			2021
24	Brazil	NO3	Nitrate		44	M	Original regulation states "nitrate as N" at 10 mg NO3--N/L						50	50		Y	Y		N	N		N	GV	212559409	1.44473e+12			2021
24	Brazil	NO2	Nitrite		3.3	M	Original regulation states "nitrite as N" at 1 mg NO2--N/L						3	3		N	N		Y	Y		N	GV	212559409	1.44473e+12			2021
24	Brazil	Nitrogen	Nitrogen		1.2	I																N	Other	212559409	1.44473e+12			2021
24	Brazil	O3	Ozone																			Y	Other1	212559409	1.44473e+12			2021
24	Brazil	PO43	Phosphate																			Y	Other1	212559409	1.44473e+12			2021
24	Brazil	Phosphorus	Phosphorus																			Y	Other1	212559409	1.44473e+12			2021
24	Brazil	K	Potassium																			Y	Other1	212559409	1.44473e+12			2021
24	Brazil	Rh	Rhodium																			Y	Other2	212559409	1.44473e+12			2021
24	Brazil	Rb	Rubidium																			Y	Other2	212559409	1.44473e+12			2021
24	Brazil	Sm	Samarium																			Y	Other2	212559409	1.44473e+12			2021
24	Brazil	Se	Selenium		0.04	M							0.04	0.04		Y	Y		N	N		N	GV	212559409	1.44473e+12			2021
24	Brazil	SiO2	Silicon dioxide																			Y	Other2	212559409	1.44473e+12			2021
24	Brazil	Ag	Silver											0.1								Y	HBV	212559409	1.44473e+12			2021
24	Brazil	Na	Sodium		200	I									200			Y			N	N	Other1	212559409	1.44473e+12			2021
24	Brazil	NaCl	Sodium chloride																			Y	Other2	212559409	1.44473e+12			2021
24	Brazil	Sr	Strontium																			Y	Other1	212559409	1.44473e+12			2021
24	Brazil	SO42	Sulfate		250	I									250			Y			N	N	Other1	212559409	1.44473e+12			2021
24	Brazil	S2	Sulfide																			Y	Other1	212559409	1.44473e+12			2021
24	Brazil	Te	Tellurium																			Y	Other2	212559409	1.44473e+12			2021
24	Brazil	Tl	Thallium																			Y	Other1	212559409	1.44473e+12			2021
24	Brazil	Sn	Tin																			Y	Other2	212559409	1.44473e+12			2021
24	Brazil	Ti	Titanium																			Y	Other2	212559409	1.44473e+12			2021
24	Brazil	W	Tungsten																			Y	Other2	212559409	1.44473e+12			2021
24	Brazil	U	Uranium		0.03	M							0.03	0.03		Y	Y		N	N		N	GV	212559409	1.44473e+12			2021
24	Brazil	V	Vanadium																			Y	Other1	212559409	1.44473e+12			2021
24	Brazil	Zn	Zinc		5	I									5			Y			N	N	Other1	212559409	1.44473e+12			2021
25	Brunei	Al	Aluminum		0.2	I								0.9	0.2		Y	Y		N	N	N	HBV	437483	1.20058e+10			1993
25	Brunei	NH3	Ammonia		1.5	I									1.5			Y			N	N	Other1	437483	1.20058e+10			1993
25	Brunei	NH4	Ammonium																			Y	Other1	437483	1.20058e+10			1993
25	Brunei	Sb	Antimony		0.005	M							0.02	0.02		Y	Y		N	N		N	GV	437483	1.20058e+10			1993
25	Brunei	As	Arsenic		0.01	M							0.01			Y			N			N	GV	437483	1.20058e+10			1993
25	Brunei	Ba	Barium		0.7	M							1.3	1.3		Y	Y		N	N		N	GV	437483	1.20058e+10			1993
25	Brunei	Be	Beryllium											0.012								Y	HBV	437483	1.20058e+10			1993
25	Brunei	HCO3	Bicarbonate																			Y	Other2	437483	1.20058e+10			1993
25	Brunei	Bi	Bismuth																			Y	Other2	437483	1.20058e+10			1993
25	Brunei	BO3	Borate																			Y	Other2	437483	1.20058e+10			1993
25	Brunei	B	Boron		0.3	M							2.4	2.4		Y	Y		N	N		N	GV	437483	1.20058e+10			1993
25	Brunei	Cd	Cadmium		0.003	M							0.003	0.003		Y	Y		N	N		N	GV	437483	1.20058e+10			1993
25	Brunei	Ca	Calcium																			Y	Other1	437483	1.20058e+10			1993
25	Brunei	Ce	Cerium																			Y	Other2	437483	1.20058e+10			1993
25	Brunei	Chloride	Chloride		250	I									250			Y			N	N	Other1	437483	1.20058e+10			1993
25	Brunei	Cr	Chromium		0.05	M							0.05	0.05		Y	Y		N	N		N	GV	437483	1.20058e+10			1993
25	Brunei	Co	Cobalt																			Y	Other1	437483	1.20058e+10			1993
25	Brunei	Cu	Copper		1	I				Y		Y	2	2	5	Y	Y	Y	N	N	N	N	GV	437483	1.20058e+10			1993
25	Brunei	Cu	Copper		2	M							2	2	5	Y	Y	Y	N	N	N	N	GV	437483	1.20058e+10			1993
25	Brunei	CN	Cyanide		0.07	M								0.5			Y			N		N	HBV	437483	1.20058e+10			1993
25	Brunei	O2	Dissolved oxygen																			Y	None	437483	1.20058e+10			1993
25	Brunei	Eu	Europium																			Y	Other2	437483	1.20058e+10			1993
25	Brunei	F	Fluoride		1.5	M							1.5	1.5		Y	Y		N	N		N	GV	437483	1.20058e+10			1993
25	Brunei	Fluorine	Fluorine																			Y	Other2	437483	1.20058e+10			1993
25	Brunei	Au	Gold																			Y	Other2	437483	1.20058e+10			1993
25	Brunei	H2S	Hydrogen Sulfide		0.05	I									0.1			Y			N	N	Other1	437483	1.20058e+10			1993
25	Brunei	HSminus	Hydrosulfide																			Y	Other2	437483	1.20058e+10			1993
25	Brunei	In	Indium																			Y	Other2	437483	1.20058e+10			1993
25	Brunei	Iodide	Iodide																			Y	Other2	437483	1.20058e+10			1993
25	Brunei	Iodine	Iodine																			Y	Other2	437483	1.20058e+10			1993
25	Brunei	Fe	Iron		0.3	I								2	0.3		Y	Y		N	N	N	HBV	437483	1.20058e+10			1993
25	Brunei	La	Lanthanum																			Y	Other2	437483	1.20058e+10			1993
25	Brunei	Pb	Lead		0.01	M							0.01			Y			N			N	GV	437483	1.20058e+10			1993
25	Brunei	Li	Lithium																			Y	Other2	437483	1.20058e+10			1993
25	Brunei	Mg	Magnesium																			Y	Other1	437483	1.20058e+10			1993
25	Brunei	Mn	Manganese		0.1	I				Y		Y	0.08	0.08	0.02	N	N	N	Y	Y	Y	N	GV	437483	1.20058e+10			1993
25	Brunei	Mn	Manganese		0.5	M							0.08	0.08	0.02	N	N	N	Y	Y	Y	N	GV	437483	1.20058e+10			1993
25	Brunei	Hg	Mercury		0.001	M	total						0.006	0.006		Y	Y		N	N		N	GV	437483	1.20058e+10			1993
25	Brunei	Mo	Molybdenum		0.07	M								0.07			Y			N		N	HBV	437483	1.20058e+10			1993
25	Brunei	Ni	Nickle		0.02	M							0.07	0.08		Y	Y		N	N		N	GV	437483	1.20058e+10			1993
25	Brunei	Nb	Niobium																			Y	Other2	437483	1.20058e+10			1993
25	Brunei	NO3	Nitrate		50	M							50	50		Y	Y		N	N		N	GV	437483	1.20058e+10			1993
25	Brunei	NO2	Nitrite		3	M							3	3		Y	Y		N	N		N	GV	437483	1.20058e+10			1993
25	Brunei	Nitrogen	Nitrogen																			Y	Other	437483	1.20058e+10			1993
25	Brunei	O3	Ozone																			Y	Other1	437483	1.20058e+10			1993
25	Brunei	PO43	Phosphate																			Y	Other1	437483	1.20058e+10			1993
25	Brunei	Phosphorus	Phosphorus																			Y	Other1	437483	1.20058e+10			1993
25	Brunei	K	Potassium																			Y	Other1	437483	1.20058e+10			1993
25	Brunei	Rh	Rhodium																			Y	Other2	437483	1.20058e+10			1993
25	Brunei	Rb	Rubidium																			Y	Other2	437483	1.20058e+10			1993
25	Brunei	Sm	Samarium																			Y	Other2	437483	1.20058e+10			1993
25	Brunei	Se	Selenium		0.01	M							0.04	0.04		Y	Y		N	N		N	GV	437483	1.20058e+10			1993
25	Brunei	SiO2	Silicon dioxide																			Y	Other2	437483	1.20058e+10			1993
25	Brunei	Ag	Silver											0.1								Y	HBV	437483	1.20058e+10			1993
25	Brunei	Na	Sodium		200	I									200			Y			N	N	Other1	437483	1.20058e+10			1993
25	Brunei	NaCl	Sodium chloride																			Y	Other2	437483	1.20058e+10			1993
25	Brunei	Sr	Strontium																			Y	Other1	437483	1.20058e+10			1993
25	Brunei	SO42	Sulfate		250	I									250			Y			N	N	Other1	437483	1.20058e+10			1993
25	Brunei	S2	Sulfide																			Y	Other1	437483	1.20058e+10			1993
25	Brunei	Te	Tellurium																			Y	Other2	437483	1.20058e+10			1993
25	Brunei	Tl	Thallium																			Y	Other1	437483	1.20058e+10			1993
25	Brunei	Sn	Tin																			Y	Other2	437483	1.20058e+10			1993
25	Brunei	Ti	Titanium																			Y	Other2	437483	1.20058e+10			1993
25	Brunei	W	Tungsten																			Y	Other2	437483	1.20058e+10			1993
25	Brunei	U	Uranium										0.03	0.03								Y	GV	437483	1.20058e+10			1993
25	Brunei	V	Vanadium																			Y	Other1	437483	1.20058e+10			1993
25	Brunei	Zn	Zinc		3	I									5			Y			N	N	Other1	437483	1.20058e+10			1993
26	Bulgaria	Al	Aluminum		0.2	I								0.9	0.2		Y	Y		N	N	N	HBV	6934015	6.98893e+10		EU	2001
26	Bulgaria	NH3	Ammonia												1.5							Y	Other1	6934015	6.98893e+10		EU	2001
26	Bulgaria	NH4	Ammonium		0.5	I																N	Other1	6934015	6.98893e+10		EU	2001
26	Bulgaria	Sb	Antimony		0.005	M							0.02	0.02		Y	Y		N	N		N	GV	6934015	6.98893e+10		EU	2001
26	Bulgaria	As	Arsenic		0.01	M							0.01			Y			N			N	GV	6934015	6.98893e+10		EU	2001
26	Bulgaria	Ba	Barium										1.3	1.3								Y	GV	6934015	6.98893e+10		EU	2001
26	Bulgaria	Be	Beryllium											0.012								Y	HBV	6934015	6.98893e+10		EU	2001
26	Bulgaria	HCO3	Bicarbonate																			Y	Other2	6934015	6.98893e+10		EU	2001
26	Bulgaria	Bi	Bismuth																			Y	Other2	6934015	6.98893e+10		EU	2001
26	Bulgaria	BO3	Borate																			Y	Other2	6934015	6.98893e+10		EU	2001
26	Bulgaria	B	Boron		0.001	M	likely typo				Y		2.4	2.4		Y	Y		N	N		N	GV	6934015	6.98893e+10		EU	2001
26	Bulgaria	Cd	Cadmium		0.005	M							0.003	0.003		N	N		Y	Y		N	GV	6934015	6.98893e+10		EU	2001
26	Bulgaria	Ca	Calcium		150	I																N	Other1	6934015	6.98893e+10		EU	2001
26	Bulgaria	Ce	Cerium																			Y	Other2	6934015	6.98893e+10		EU	2001
26	Bulgaria	Chloride	Chloride		250	I									250			Y			N	N	Other1	6934015	6.98893e+10		EU	2001
26	Bulgaria	Cr	Chromium		0.05	M							0.05	0.05		Y	Y		N	N		N	GV	6934015	6.98893e+10		EU	2001
26	Bulgaria	Co	Cobalt																			Y	Other1	6934015	6.98893e+10		EU	2001
26	Bulgaria	Cu	Copper		0.002	M							2	2	5	Y	Y	Y	N	N	N	N	GV	6934015	6.98893e+10		EU	2001
26	Bulgaria	CN	Cyanide		0.05	M								0.5			Y			N		N	HBV	6934015	6.98893e+10		EU	2001
26	Bulgaria	O2	Dissolved oxygen																			Y	None	6934015	6.98893e+10		EU	2001
26	Bulgaria	Eu	Europium																			Y	Other2	6934015	6.98893e+10		EU	2001
26	Bulgaria	F	Fluoride		1.5	M							1.5	1.5		Y	Y		N	N		N	GV	6934015	6.98893e+10		EU	2001
26	Bulgaria	Fluorine	Fluorine																			Y	Other2	6934015	6.98893e+10		EU	2001
26	Bulgaria	Au	Gold																			Y	Other2	6934015	6.98893e+10		EU	2001
26	Bulgaria	H2S	Hydrogen Sulfide												0.1							Y	Other1	6934015	6.98893e+10		EU	2001
26	Bulgaria	HSminus	Hydrosulfide																			Y	Other2	6934015	6.98893e+10		EU	2001
26	Bulgaria	In	Indium																			Y	Other2	6934015	6.98893e+10		EU	2001
26	Bulgaria	Iodide	Iodide																			Y	Other2	6934015	6.98893e+10		EU	2001
26	Bulgaria	Iodine	Iodine																			Y	Other2	6934015	6.98893e+10		EU	2001
26	Bulgaria	Fe	Iron		0.2	I								2	0.3		Y	Y		N	N	N	HBV	6934015	6.98893e+10		EU	2001
26	Bulgaria	La	Lanthanum																			Y	Other2	6934015	6.98893e+10		EU	2001
26	Bulgaria	Pb	Lead		0.01	M							0.01			Y			N			N	GV	6934015	6.98893e+10		EU	2001
26	Bulgaria	Li	Lithium																			Y	Other2	6934015	6.98893e+10		EU	2001
26	Bulgaria	Mg	Magnesium		80	I																N	Other1	6934015	6.98893e+10		EU	2001
26	Bulgaria	Mn	Manganese		0.05	I							0.08	0.08	0.02	Y	Y	N	N	N	Y	N	GV	6934015	6.98893e+10		EU	2001
26	Bulgaria	Hg	Mercury		0.001	M							0.006	0.006		Y	Y		N	N		N	GV	6934015	6.98893e+10		EU	2001
26	Bulgaria	Mo	Molybdenum											0.07								Y	HBV	6934015	6.98893e+10		EU	2001
26	Bulgaria	Ni	Nickle		0.02	M							0.07	0.08		Y	Y		N	N		N	GV	6934015	6.98893e+10		EU	2001
26	Bulgaria	Nb	Niobium																			Y	Other2	6934015	6.98893e+10		EU	2001
26	Bulgaria	NO3	Nitrate		0.05	M	likely typo				Y		50	50		Y	Y		N	N		N	GV	6934015	6.98893e+10		EU	2001
26	Bulgaria	NO2	Nitrite		0.0005	M	likely typo				Y		3	3		Y	Y		N	N		N	GV	6934015	6.98893e+10		EU	2001
26	Bulgaria	Nitrogen	Nitrogen																			Y	Other	6934015	6.98893e+10		EU	2001
26	Bulgaria	O3	Ozone																			Y	Other1	6934015	6.98893e+10		EU	2001
26	Bulgaria	PO43	Phosphate		0.5	I																N	Other1	6934015	6.98893e+10		EU	2001
26	Bulgaria	Phosphorus	Phosphorus																			Y	Other1	6934015	6.98893e+10		EU	2001
26	Bulgaria	K	Potassium																			Y	Other1	6934015	6.98893e+10		EU	2001
26	Bulgaria	Rh	Rhodium																			Y	Other2	6934015	6.98893e+10		EU	2001
26	Bulgaria	Rb	Rubidium																			Y	Other2	6934015	6.98893e+10		EU	2001
26	Bulgaria	Sm	Samarium																			Y	Other2	6934015	6.98893e+10		EU	2001
26	Bulgaria	Se	Selenium		0.01	M							0.04	0.04		Y	Y		N	N		N	GV	6934015	6.98893e+10		EU	2001
26	Bulgaria	SiO2	Silicon dioxide																			Y	Other2	6934015	6.98893e+10		EU	2001
26	Bulgaria	Ag	Silver											0.1								Y	HBV	6934015	6.98893e+10		EU	2001
26	Bulgaria	Na	Sodium		200	I									200			Y			N	N	Other1	6934015	6.98893e+10		EU	2001
26	Bulgaria	NaCl	Sodium chloride																			Y	Other2	6934015	6.98893e+10		EU	2001
26	Bulgaria	Sr	Strontium																			Y	Other1	6934015	6.98893e+10		EU	2001
26	Bulgaria	SO42	Sulfate		250	I									250			Y			N	N	Other1	6934015	6.98893e+10		EU	2001
26	Bulgaria	S2	Sulfide																			Y	Other1	6934015	6.98893e+10		EU	2001
26	Bulgaria	Te	Tellurium																			Y	Other2	6934015	6.98893e+10		EU	2001
26	Bulgaria	Tl	Thallium																			Y	Other1	6934015	6.98893e+10		EU	2001
26	Bulgaria	Sn	Tin																			Y	Other2	6934015	6.98893e+10		EU	2001
26	Bulgaria	Ti	Titanium																			Y	Other2	6934015	6.98893e+10		EU	2001
26	Bulgaria	W	Tungsten																			Y	Other2	6934015	6.98893e+10		EU	2001
26	Bulgaria	U	Uranium										0.03	0.03								Y	GV	6934015	6.98893e+10		EU	2001
26	Bulgaria	V	Vanadium																			Y	Other1	6934015	6.98893e+10		EU	2001
26	Bulgaria	Zn	Zinc		5	I									5			Y			N	N	Other1	6934015	6.98893e+10		EU	2001
27	Burkina Faso	Al	Aluminum		0.2	I								0.9	0.2		Y	Y		N	N	N	HBV	20903278	1.79336e+10			2005
27	Burkina Faso	NH3	Ammonia		1.5	I									1.5			Y			N	N	Other1	20903278	1.79336e+10			2005
27	Burkina Faso	NH4	Ammonium																			Y	Other1	20903278	1.79336e+10			2005
27	Burkina Faso	Sb	Antimony		0.005	M							0.02	0.02		Y	Y		N	N		N	GV	20903278	1.79336e+10			2005
27	Burkina Faso	As	Arsenic		0.01	M							0.01			Y			N			N	GV	20903278	1.79336e+10			2005
27	Burkina Faso	Ba	Barium		0.7	M							1.3	1.3		Y	Y		N	N		N	GV	20903278	1.79336e+10			2005
27	Burkina Faso	Be	Beryllium											0.012								Y	HBV	20903278	1.79336e+10			2005
27	Burkina Faso	HCO3	Bicarbonate																			Y	Other2	20903278	1.79336e+10			2005
27	Burkina Faso	Bi	Bismuth																			Y	Other2	20903278	1.79336e+10			2005
27	Burkina Faso	BO3	Borate																			Y	Other2	20903278	1.79336e+10			2005
27	Burkina Faso	B	Boron		0.3	M							2.4	2.4		Y	Y		N	N		N	GV	20903278	1.79336e+10			2005
27	Burkina Faso	Cd	Cadmium		0.003	M							0.003	0.003		Y	Y		N	N		N	GV	20903278	1.79336e+10			2005
27	Burkina Faso	Ca	Calcium																			Y	Other1	20903278	1.79336e+10			2005
27	Burkina Faso	Ce	Cerium																			Y	Other2	20903278	1.79336e+10			2005
27	Burkina Faso	Chloride	Chloride		250	I									250			Y			N	N	Other1	20903278	1.79336e+10			2005
27	Burkina Faso	Cr	Chromium		0.05	M							0.05	0.05		Y	Y		N	N		N	GV	20903278	1.79336e+10			2005
27	Burkina Faso	Co	Cobalt																			Y	Other1	20903278	1.79336e+10			2005
27	Burkina Faso	Cu	Copper		1	I				Y		Y	2	2	5	Y	Y	Y	N	N	N	N	GV	20903278	1.79336e+10			2005
27	Burkina Faso	Cu	Copper		2	M							2	2	5	Y	Y	Y	N	N	N	N	GV	20903278	1.79336e+10			2005
27	Burkina Faso	CN	Cyanide		0.07	M								0.5			Y			N		N	HBV	20903278	1.79336e+10			2005
27	Burkina Faso	O2	Dissolved oxygen																			Y	None	20903278	1.79336e+10			2005
27	Burkina Faso	Eu	Europium																			Y	Other2	20903278	1.79336e+10			2005
27	Burkina Faso	F	Fluoride		1.5	M							1.5	1.5		Y	Y		N	N		N	GV	20903278	1.79336e+10			2005
27	Burkina Faso	Fluorine	Fluorine																			Y	Other2	20903278	1.79336e+10			2005
27	Burkina Faso	Au	Gold																			Y	Other2	20903278	1.79336e+10			2005
27	Burkina Faso	H2S	Hydrogen Sulfide		0.05	I									0.1			Y			N	N	Other1	20903278	1.79336e+10			2005
27	Burkina Faso	HSminus	Hydrosulfide																			Y	Other2	20903278	1.79336e+10			2005
27	Burkina Faso	In	Indium																			Y	Other2	20903278	1.79336e+10			2005
27	Burkina Faso	Iodide	Iodide																			Y	Other2	20903278	1.79336e+10			2005
27	Burkina Faso	Iodine	Iodine																			Y	Other2	20903278	1.79336e+10			2005
27	Burkina Faso	Fe	Iron		0.3	I								2	0.3		Y	Y		N	N	N	HBV	20903278	1.79336e+10			2005
27	Burkina Faso	La	Lanthanum																			Y	Other2	20903278	1.79336e+10			2005
27	Burkina Faso	Pb	Lead		0.01	M							0.01			Y			N			N	GV	20903278	1.79336e+10			2005
27	Burkina Faso	Li	Lithium																			Y	Other2	20903278	1.79336e+10			2005
27	Burkina Faso	Mg	Magnesium																			Y	Other1	20903278	1.79336e+10			2005
27	Burkina Faso	Mn	Manganese		0.1	I				Y		Y	0.08	0.08	0.02	N	N	N	Y	Y	Y	N	GV	20903278	1.79336e+10			2005
27	Burkina Faso	Mn	Manganese		0.5	M							0.08	0.08	0.02	N	N	N	Y	Y	Y	N	GV	20903278	1.79336e+10			2005
27	Burkina Faso	Hg	Mercury		0.001	M	total						0.006	0.006		Y	Y		N	N		N	GV	20903278	1.79336e+10			2005
27	Burkina Faso	Mo	Molybdenum		0.07	M								0.07			Y			N		N	HBV	20903278	1.79336e+10			2005
27	Burkina Faso	Ni	Nickle		0.02	M							0.07	0.08		Y	Y		N	N		N	GV	20903278	1.79336e+10			2005
27	Burkina Faso	Nb	Niobium																			Y	Other2	20903278	1.79336e+10			2005
27	Burkina Faso	NO3	Nitrate		50	M							50	50		Y	Y		N	N		N	GV	20903278	1.79336e+10			2005
27	Burkina Faso	NO2	Nitrite		3	M							3	3		Y	Y		N	N		N	GV	20903278	1.79336e+10			2005
27	Burkina Faso	Nitrogen	Nitrogen																			Y	Other	20903278	1.79336e+10			2005
27	Burkina Faso	O3	Ozone																			Y	Other1	20903278	1.79336e+10			2005
27	Burkina Faso	PO43	Phosphate																			Y	Other1	20903278	1.79336e+10			2005
27	Burkina Faso	Phosphorus	Phosphorus																			Y	Other1	20903278	1.79336e+10			2005
27	Burkina Faso	K	Potassium																			Y	Other1	20903278	1.79336e+10			2005
27	Burkina Faso	Rh	Rhodium																			Y	Other2	20903278	1.79336e+10			2005
27	Burkina Faso	Rb	Rubidium																			Y	Other2	20903278	1.79336e+10			2005
27	Burkina Faso	Sm	Samarium																			Y	Other2	20903278	1.79336e+10			2005
27	Burkina Faso	Se	Selenium		0.01	M							0.04	0.04		Y	Y		N	N		N	GV	20903278	1.79336e+10			2005
27	Burkina Faso	SiO2	Silicon dioxide																			Y	Other2	20903278	1.79336e+10			2005
27	Burkina Faso	Ag	Silver											0.1								Y	HBV	20903278	1.79336e+10			2005
27	Burkina Faso	Na	Sodium		200	I									200			Y			N	N	Other1	20903278	1.79336e+10			2005
27	Burkina Faso	NaCl	Sodium chloride																			Y	Other2	20903278	1.79336e+10			2005
27	Burkina Faso	Sr	Strontium																			Y	Other1	20903278	1.79336e+10			2005
27	Burkina Faso	SO42	Sulfate		250	I									250			Y			N	N	Other1	20903278	1.79336e+10			2005
27	Burkina Faso	S2	Sulfide																			Y	Other1	20903278	1.79336e+10			2005
27	Burkina Faso	Te	Tellurium																			Y	Other2	20903278	1.79336e+10			2005
27	Burkina Faso	Tl	Thallium																			Y	Other1	20903278	1.79336e+10			2005
27	Burkina Faso	Sn	Tin																			Y	Other2	20903278	1.79336e+10			2005
27	Burkina Faso	Ti	Titanium																			Y	Other2	20903278	1.79336e+10			2005
27	Burkina Faso	W	Tungsten																			Y	Other2	20903278	1.79336e+10			2005
27	Burkina Faso	U	Uranium										0.03	0.03								Y	GV	20903278	1.79336e+10			2005
27	Burkina Faso	V	Vanadium																			Y	Other1	20903278	1.79336e+10			2005
27	Burkina Faso	Zn	Zinc		3	I									5			Y			N	N	Other1	20903278	1.79336e+10			2005
28	Burundi	Al	Aluminum		0.2	I								0.9	0.2		Y	Y		N	N	N	HBV	11890781	2.84179e+09		EAS:2000	2000
28	Burundi	NH3	Ammonia		0.61	M	Standard is written as "Ammonia as N" with a maximum of 0.5 mg NH3-N/L								1.5			Y			N	N	Other1	11890781	2.84179e+09		EAS:2000	2000
28	Burundi	NH4	Ammonium																			Y	Other1	11890781	2.84179e+09		EAS:2000	2000
28	Burundi	Sb	Antimony										0.02	0.02								Y	GV	11890781	2.84179e+09		EAS:2000	2000
28	Burundi	As	Arsenic		0.01	M							0.01			Y			N			N	GV	11890781	2.84179e+09		EAS:2000	2000
28	Burundi	Ba	Barium		0.7	M							1.3	1.3		Y	Y		N	N		N	GV	11890781	2.84179e+09		EAS:2000	2000
28	Burundi	Be	Beryllium											0.012								Y	HBV	11890781	2.84179e+09		EAS:2000	2000
28	Burundi	HCO3	Bicarbonate																			Y	Other2	11890781	2.84179e+09		EAS:2000	2000
28	Burundi	Bi	Bismuth																			Y	Other2	11890781	2.84179e+09		EAS:2000	2000
28	Burundi	BO3	Borate																			Y	Other2	11890781	2.84179e+09		EAS:2000	2000
28	Burundi	B	Boron		0.052	M	Regulation states "Boron, as (boric acid)" at 0.3 mg H3BO3/L				Y		2.4	2.4		Y	Y		N	N		N	GV	11890781	2.84179e+09		EAS:2000	2000
28	Burundi	Cd	Cadmium		0.003	M							0.003	0.003		Y	Y		N	N		N	GV	11890781	2.84179e+09		EAS:2000	2000
28	Burundi	Ca	Calcium		150	I																N	Other1	11890781	2.84179e+09		EAS:2000	2000
28	Burundi	Ce	Cerium																			Y	Other2	11890781	2.84179e+09		EAS:2000	2000
28	Burundi	Chloride	Chloride		250	I									250			Y			N	N	Other1	11890781	2.84179e+09		EAS:2000	2000
28	Burundi	Cr	Chromium		0.05	M	total						0.05	0.05		Y	Y		N	N		N	GV	11890781	2.84179e+09		EAS:2000	2000
28	Burundi	Co	Cobalt																			Y	Other1	11890781	2.84179e+09		EAS:2000	2000
28	Burundi	Cu	Copper		1	M							2	2	5	Y	Y	Y	N	N	N	N	GV	11890781	2.84179e+09		EAS:2000	2000
28	Burundi	CN	Cyanide		0.01	M								0.5			Y			N		N	HBV	11890781	2.84179e+09		EAS:2000	2000
28	Burundi	O2	Dissolved oxygen																			Y	None	11890781	2.84179e+09		EAS:2000	2000
28	Burundi	Eu	Europium																			Y	Other2	11890781	2.84179e+09		EAS:2000	2000
28	Burundi	F	Fluoride		1	M							1.5	1.5		Y	Y		N	N		N	GV	11890781	2.84179e+09		EAS:2000	2000
28	Burundi	Fluorine	Fluorine																			Y	Other2	11890781	2.84179e+09		EAS:2000	2000
28	Burundi	Au	Gold																			Y	Other2	11890781	2.84179e+09		EAS:2000	2000
28	Burundi	H2S	Hydrogen Sulfide												0.1							Y	Other1	11890781	2.84179e+09		EAS:2000	2000
28	Burundi	HSminus	Hydrosulfide																			Y	Other2	11890781	2.84179e+09		EAS:2000	2000
28	Burundi	In	Indium																			Y	Other2	11890781	2.84179e+09		EAS:2000	2000
28	Burundi	Iodide	Iodide																			Y	Other2	11890781	2.84179e+09		EAS:2000	2000
28	Burundi	Iodine	Iodine																			Y	Other2	11890781	2.84179e+09		EAS:2000	2000
28	Burundi	Fe	Iron		0.3	I								2	0.3		Y	Y		N	N	N	HBV	11890781	2.84179e+09		EAS:2000	2000
28	Burundi	La	Lanthanum																			Y	Other2	11890781	2.84179e+09		EAS:2000	2000
28	Burundi	Pb	Lead		0.01	M							0.01			Y			N			N	GV	11890781	2.84179e+09		EAS:2000	2000
28	Burundi	Li	Lithium																			Y	Other2	11890781	2.84179e+09		EAS:2000	2000
28	Burundi	Mg	Magnesium		100	I																N	Other1	11890781	2.84179e+09		EAS:2000	2000
28	Burundi	Mn	Manganese		0.1	M							0.08	0.08	0.02	N	N	N	Y	Y	Y	N	GV	11890781	2.84179e+09		EAS:2000	2000
28	Burundi	Hg	Mercury		0.001	M	total						0.006	0.006		Y	Y		N	N		N	GV	11890781	2.84179e+09		EAS:2000	2000
28	Burundi	Mo	Molybdenum											0.07								Y	HBV	11890781	2.84179e+09		EAS:2000	2000
28	Burundi	Ni	Nickle		0.02	M							0.07	0.08		Y	Y		N	N		N	GV	11890781	2.84179e+09		EAS:2000	2000
28	Burundi	Nb	Niobium																			Y	Other2	11890781	2.84179e+09		EAS:2000	2000
28	Burundi	NO3	Nitrate		45	M							50	50		Y	Y		N	N		N	GV	11890781	2.84179e+09		EAS:2000	2000
28	Burundi	NO2	Nitrite		0.003	M							3	3		Y	Y		N	N		N	GV	11890781	2.84179e+09		EAS:2000	2000
28	Burundi	Nitrogen	Nitrogen																			Y	Other	11890781	2.84179e+09		EAS:2000	2000
28	Burundi	O3	Ozone																			Y	Other1	11890781	2.84179e+09		EAS:2000	2000
28	Burundi	PO43	Phosphate		2.2	M																N	Other1	11890781	2.84179e+09		EAS:2000	2000
28	Burundi	Phosphorus	Phosphorus																			Y	Other1	11890781	2.84179e+09		EAS:2000	2000
28	Burundi	K	Potassium																			Y	Other1	11890781	2.84179e+09		EAS:2000	2000
28	Burundi	Rh	Rhodium																			Y	Other2	11890781	2.84179e+09		EAS:2000	2000
28	Burundi	Rb	Rubidium																			Y	Other2	11890781	2.84179e+09		EAS:2000	2000
28	Burundi	Sm	Samarium																			Y	Other2	11890781	2.84179e+09		EAS:2000	2000
28	Burundi	Se	Selenium		0.01	M							0.04	0.04		Y	Y		N	N		N	GV	11890781	2.84179e+09		EAS:2000	2000
28	Burundi	SiO2	Silicon dioxide																			Y	Other2	11890781	2.84179e+09		EAS:2000	2000
28	Burundi	Ag	Silver											0.1								Y	HBV	11890781	2.84179e+09		EAS:2000	2000
28	Burundi	Na	Sodium		200	I									200			Y			N	N	Other1	11890781	2.84179e+09		EAS:2000	2000
28	Burundi	NaCl	Sodium chloride																			Y	Other2	11890781	2.84179e+09		EAS:2000	2000
28	Burundi	Sr	Strontium																			Y	Other1	11890781	2.84179e+09		EAS:2000	2000
28	Burundi	SO42	Sulfate		300	I									250			N			Y	N	Other1	11890781	2.84179e+09		EAS:2000	2000
28	Burundi	S2	Sulfide																			Y	Other1	11890781	2.84179e+09		EAS:2000	2000
28	Burundi	Te	Tellurium																			Y	Other2	11890781	2.84179e+09		EAS:2000	2000
28	Burundi	Tl	Thallium																			Y	Other1	11890781	2.84179e+09		EAS:2000	2000
28	Burundi	Sn	Tin																			Y	Other2	11890781	2.84179e+09		EAS:2000	2000
28	Burundi	Ti	Titanium																			Y	Other2	11890781	2.84179e+09		EAS:2000	2000
28	Burundi	W	Tungsten																			Y	Other2	11890781	2.84179e+09		EAS:2000	2000
28	Burundi	U	Uranium										0.03	0.03								Y	GV	11890781	2.84179e+09		EAS:2000	2000
28	Burundi	V	Vanadium																			Y	Other1	11890781	2.84179e+09		EAS:2000	2000
28	Burundi	Zn	Zinc		5	I									5			Y			N	N	Other1	11890781	2.84179e+09		EAS:2000	2000
29	Cambodia	Al	Aluminum		0.2	I								0.9	0.2		Y	Y		N	N	N	HBV	16718971	2.58086e+10			2004
29	Cambodia	NH3	Ammonia		1.5	I									1.5			Y			N	N	Other1	16718971	2.58086e+10			2004
29	Cambodia	NH4	Ammonium																			Y	Other1	16718971	2.58086e+10			2004
29	Cambodia	Sb	Antimony										0.02	0.02								Y	GV	16718971	2.58086e+10			2004
29	Cambodia	As	Arsenic		0.05	M							0.01			N			Y			N	GV	16718971	2.58086e+10			2004
29	Cambodia	Ba	Barium		0.7	M							1.3	1.3		Y	Y		N	N		N	GV	16718971	2.58086e+10			2004
29	Cambodia	Be	Beryllium											0.012								Y	HBV	16718971	2.58086e+10			2004
29	Cambodia	HCO3	Bicarbonate																			Y	Other2	16718971	2.58086e+10			2004
29	Cambodia	Bi	Bismuth																			Y	Other2	16718971	2.58086e+10			2004
29	Cambodia	BO3	Borate																			Y	Other2	16718971	2.58086e+10			2004
29	Cambodia	B	Boron										2.4	2.4								Y	GV	16718971	2.58086e+10			2004
29	Cambodia	Cd	Cadmium		0.003	M							0.003	0.003		Y	Y		N	N		N	GV	16718971	2.58086e+10			2004
29	Cambodia	Ca	Calcium																			Y	Other1	16718971	2.58086e+10			2004
29	Cambodia	Ce	Cerium																			Y	Other2	16718971	2.58086e+10			2004
29	Cambodia	Chloride	Chloride		250	I									250			Y			N	N	Other1	16718971	2.58086e+10			2004
29	Cambodia	Cr	Chromium		0.05	M							0.05	0.05		Y	Y		N	N		N	GV	16718971	2.58086e+10			2004
29	Cambodia	Co	Cobalt																			Y	Other1	16718971	2.58086e+10			2004
29	Cambodia	Cu	Copper		1	I	written as I						2	2	5	Y	Y	Y	N	N	N	N	GV	16718971	2.58086e+10			2004
29	Cambodia	CN	Cyanide		0.07	M								0.5			Y			N		N	HBV	16718971	2.58086e+10			2004
29	Cambodia	O2	Dissolved oxygen																			Y	None	16718971	2.58086e+10			2004
29	Cambodia	Eu	Europium																			Y	Other2	16718971	2.58086e+10			2004
29	Cambodia	F	Fluoride		1.5	M							1.5	1.5		Y	Y		N	N		N	GV	16718971	2.58086e+10			2004
29	Cambodia	Fluorine	Fluorine																			Y	Other2	16718971	2.58086e+10			2004
29	Cambodia	Au	Gold																			Y	Other2	16718971	2.58086e+10			2004
29	Cambodia	H2S	Hydrogen Sulfide		0.05	I									0.1			Y			N	N	Other1	16718971	2.58086e+10			2004
29	Cambodia	HSminus	Hydrosulfide																			Y	Other2	16718971	2.58086e+10			2004
29	Cambodia	In	Indium																			Y	Other2	16718971	2.58086e+10			2004
29	Cambodia	Iodide	Iodide																			Y	Other2	16718971	2.58086e+10			2004
29	Cambodia	Iodine	Iodine																			Y	Other2	16718971	2.58086e+10			2004
29	Cambodia	Fe	Iron		0.3	I								2	0.3		Y	Y		N	N	N	HBV	16718971	2.58086e+10			2004
29	Cambodia	La	Lanthanum																			Y	Other2	16718971	2.58086e+10			2004
29	Cambodia	Pb	Lead		0.01	M							0.01			Y			N			N	GV	16718971	2.58086e+10			2004
29	Cambodia	Li	Lithium																			Y	Other2	16718971	2.58086e+10			2004
29	Cambodia	Mg	Magnesium																			Y	Other1	16718971	2.58086e+10			2004
29	Cambodia	Mn	Manganese		0.1	I							0.08	0.08	0.02	N	N	N	Y	Y	Y	N	GV	16718971	2.58086e+10			2004
29	Cambodia	Hg	Mercury		0.001	M							0.006	0.006		Y	Y		N	N		N	GV	16718971	2.58086e+10			2004
29	Cambodia	Mo	Molybdenum											0.07								Y	HBV	16718971	2.58086e+10			2004
29	Cambodia	Ni	Nickle		0.02	M							0.07	0.08		Y	Y		N	N		N	GV	16718971	2.58086e+10			2004
29	Cambodia	Nb	Niobium																			Y	Other2	16718971	2.58086e+10			2004
29	Cambodia	NO3	Nitrate		50	M							50	50		Y	Y		N	N		N	GV	16718971	2.58086e+10			2004
29	Cambodia	NO2	Nitrite		3	M							3	3		Y	Y		N	N		N	GV	16718971	2.58086e+10			2004
29	Cambodia	Nitrogen	Nitrogen																			Y	Other	16718971	2.58086e+10			2004
29	Cambodia	O3	Ozone																			Y	Other1	16718971	2.58086e+10			2004
29	Cambodia	PO43	Phosphate																			Y	Other1	16718971	2.58086e+10			2004
29	Cambodia	Phosphorus	Phosphorus																			Y	Other1	16718971	2.58086e+10			2004
29	Cambodia	K	Potassium																			Y	Other1	16718971	2.58086e+10			2004
29	Cambodia	Rh	Rhodium																			Y	Other2	16718971	2.58086e+10			2004
29	Cambodia	Rb	Rubidium																			Y	Other2	16718971	2.58086e+10			2004
29	Cambodia	Sm	Samarium																			Y	Other2	16718971	2.58086e+10			2004
29	Cambodia	Se	Selenium		0.01	M							0.04	0.04		Y	Y		N	N		N	GV	16718971	2.58086e+10			2004
29	Cambodia	SiO2	Silicon dioxide																			Y	Other2	16718971	2.58086e+10			2004
29	Cambodia	Ag	Silver											0.1								Y	HBV	16718971	2.58086e+10			2004
29	Cambodia	Na	Sodium		200	I									200			Y			N	N	Other1	16718971	2.58086e+10			2004
29	Cambodia	NaCl	Sodium chloride																			Y	Other2	16718971	2.58086e+10			2004
29	Cambodia	Sr	Strontium																			Y	Other1	16718971	2.58086e+10			2004
29	Cambodia	SO42	Sulfate		250	I									250			Y			N	N	Other1	16718971	2.58086e+10			2004
29	Cambodia	S2	Sulfide																			Y	Other1	16718971	2.58086e+10			2004
29	Cambodia	Te	Tellurium																			Y	Other2	16718971	2.58086e+10			2004
29	Cambodia	Tl	Thallium																			Y	Other1	16718971	2.58086e+10			2004
29	Cambodia	Sn	Tin																			Y	Other2	16718971	2.58086e+10			2004
29	Cambodia	Ti	Titanium																			Y	Other2	16718971	2.58086e+10			2004
29	Cambodia	W	Tungsten																			Y	Other2	16718971	2.58086e+10			2004
29	Cambodia	U	Uranium										0.03	0.03								Y	GV	16718971	2.58086e+10			2004
29	Cambodia	V	Vanadium																			Y	Other1	16718971	2.58086e+10			2004
29	Cambodia	Zn	Zinc		3	I									5			Y			N	N	Other1	16718971	2.58086e+10			2004
30	Cameroon	Al	Aluminum		0.2	I								0.9	0.2		Y	Y		N	N	N	HBV	26545864	4.08044e+10	Y		2022
30	Cameroon	NH3	Ammonia		1.5	I									1.5			Y			N	N	Other1	26545864	4.08044e+10	Y		2022
30	Cameroon	NH4	Ammonium																			Y	Other1	26545864	4.08044e+10	Y		2022
30	Cameroon	Sb	Antimony		0.02	M							0.02	0.02		Y	Y		N	N		N	GV	26545864	4.08044e+10	Y		2022
30	Cameroon	As	Arsenic		0.01	M							0.01			Y			N			N	GV	26545864	4.08044e+10	Y		2022
30	Cameroon	Ba	Barium		1.3	M							1.3	1.3		Y	Y		N	N		N	GV	26545864	4.08044e+10	Y		2022
30	Cameroon	Be	Beryllium											0.012								Y	HBV	26545864	4.08044e+10	Y		2022
30	Cameroon	HCO3	Bicarbonate																			Y	Other2	26545864	4.08044e+10	Y		2022
30	Cameroon	Bi	Bismuth																			Y	Other2	26545864	4.08044e+10	Y		2022
30	Cameroon	BO3	Borate																			Y	Other2	26545864	4.08044e+10	Y		2022
30	Cameroon	B	Boron		2.4	M							2.4	2.4		Y	Y		N	N		N	GV	26545864	4.08044e+10	Y		2022
30	Cameroon	Cd	Cadmium		0.003	M							0.003	0.003		Y	Y		N	N		N	GV	26545864	4.08044e+10	Y		2022
30	Cameroon	Ca	Calcium																			Y	Other1	26545864	4.08044e+10	Y		2022
30	Cameroon	Ce	Cerium																			Y	Other2	26545864	4.08044e+10	Y		2022
30	Cameroon	Chloride	Chloride		250	I									250			Y			N	N	Other1	26545864	4.08044e+10	Y		2022
30	Cameroon	Cr	Chromium		0.05	M							0.05	0.05		Y	Y		N	N		N	GV	26545864	4.08044e+10	Y		2022
30	Cameroon	Co	Cobalt																			Y	Other1	26545864	4.08044e+10	Y		2022
30	Cameroon	Cu	Copper		2	M							2	2	5	Y	Y	Y	N	N	N	N	GV	26545864	4.08044e+10	Y		2022
30	Cameroon	Cu	Copper		5	I				Y		Y										N	GV	26545864	4.08044e+10	Y		2022
30	Cameroon	CN	Cyanide											0.5								Y	HBV	26545864	4.08044e+10	Y		2022
30	Cameroon	O2	Dissolved oxygen																			Y	None	26545864	4.08044e+10	Y		2022
30	Cameroon	Eu	Europium																			Y	Other2	26545864	4.08044e+10	Y		2022
30	Cameroon	F	Fluoride		1.5	M							1.5	1.5		Y	Y		N	N		N	GV	26545864	4.08044e+10	Y		2022
30	Cameroon	Fluorine	Fluorine																			Y	Other2	26545864	4.08044e+10	Y		2022
30	Cameroon	Au	Gold																			Y	Other2	26545864	4.08044e+10	Y		2022
30	Cameroon	H2S	Hydrogen Sulfide		0.1	I									0.1			Y			N	N	Other1	26545864	4.08044e+10	Y		2022
30	Cameroon	HSminus	Hydrosulfide																			Y	Other2	26545864	4.08044e+10	Y		2022
30	Cameroon	In	Indium																			Y	Other2	26545864	4.08044e+10	Y		2022
30	Cameroon	Iodide	Iodide																			Y	Other2	26545864	4.08044e+10	Y		2022
30	Cameroon	Iodine	Iodine																			Y	Other2	26545864	4.08044e+10	Y		2022
30	Cameroon	Fe	Iron		0.3	I								2	0.3		Y	Y		N	N	N	HBV	26545864	4.08044e+10	Y		2022
30	Cameroon	La	Lanthanum																			Y	Other2	26545864	4.08044e+10	Y		2022
30	Cameroon	Pb	Lead		0.01	M							0.01			Y			N			N	GV	26545864	4.08044e+10	Y		2022
30	Cameroon	Li	Lithium																			Y	Other2	26545864	4.08044e+10	Y		2022
30	Cameroon	Mg	Magnesium																			Y	Other1	26545864	4.08044e+10	Y		2022
30	Cameroon	Mn	Manganese		0.02	I				Y		Y	0.08	0.08	0.02	Y	Y	Y	N	N	N	N	GV	26545864	4.08044e+10	Y		2022
30	Cameroon	Mn	Manganese		0.08	M							0.08	0.08	0.02	Y	Y	N	N	N	Y	N	GV	26545864	4.08044e+10	Y		2022
30	Cameroon	Hg	Mercury		0.006	M	inorganic						0.006	0.006		Y	Y		N	N		N	GV	26545864	4.08044e+10	Y		2022
30	Cameroon	Mo	Molybdenum											0.07								Y	HBV	26545864	4.08044e+10	Y		2022
30	Cameroon	Ni	Nickle		0.07	M							0.07	0.08		Y	Y		N	N		N	GV	26545864	4.08044e+10	Y		2022
30	Cameroon	Nb	Niobium																			Y	Other2	26545864	4.08044e+10	Y		2022
30	Cameroon	NO3	Nitrate		50	M							50	50		Y	Y		N	N		N	GV	26545864	4.08044e+10	Y		2022
30	Cameroon	NO2	Nitrite		3	M							3	3		Y	Y		N	N		N	GV	26545864	4.08044e+10	Y		2022
30	Cameroon	Nitrogen	Nitrogen																			Y	Other	26545864	4.08044e+10	Y		2022
30	Cameroon	O3	Ozone																			Y	Other1	26545864	4.08044e+10	Y		2022
30	Cameroon	PO43	Phosphate																			Y	Other1	26545864	4.08044e+10	Y		2022
30	Cameroon	Phosphorus	Phosphorus																			Y	Other1	26545864	4.08044e+10	Y		2022
30	Cameroon	K	Potassium																			Y	Other1	26545864	4.08044e+10	Y		2022
30	Cameroon	Rh	Rhodium																			Y	Other2	26545864	4.08044e+10	Y		2022
30	Cameroon	Rb	Rubidium																			Y	Other2	26545864	4.08044e+10	Y		2022
30	Cameroon	Sm	Samarium																			Y	Other2	26545864	4.08044e+10	Y		2022
30	Cameroon	Se	Selenium		0.04	M							0.04	0.04		Y	Y		N	N		N	GV	26545864	4.08044e+10	Y		2022
30	Cameroon	SiO2	Silicon dioxide																			Y	Other2	26545864	4.08044e+10	Y		2022
30	Cameroon	Ag	Silver											0.1								Y	HBV	26545864	4.08044e+10	Y		2022
30	Cameroon	Na	Sodium		200	I									200			Y			N	N	Other1	26545864	4.08044e+10	Y		2022
30	Cameroon	NaCl	Sodium chloride																			Y	Other2	26545864	4.08044e+10	Y		2022
30	Cameroon	Sr	Strontium																			Y	Other1	26545864	4.08044e+10	Y		2022
30	Cameroon	SO42	Sulfate		250	I									250			Y			N	N	Other1	26545864	4.08044e+10	Y		2022
30	Cameroon	S2	Sulfide																			Y	Other1	26545864	4.08044e+10	Y		2022
30	Cameroon	Te	Tellurium																			Y	Other2	26545864	4.08044e+10	Y		2022
30	Cameroon	Tl	Thallium																			Y	Other1	26545864	4.08044e+10	Y		2022
30	Cameroon	Sn	Tin																			Y	Other2	26545864	4.08044e+10	Y		2022
30	Cameroon	Ti	Titanium																			Y	Other2	26545864	4.08044e+10	Y		2022
30	Cameroon	W	Tungsten																			Y	Other2	26545864	4.08044e+10	Y		2022
30	Cameroon	U	Uranium		0.03	M							0.03	0.03		Y	Y		N	N		N	GV	26545864	4.08044e+10	Y		2022
30	Cameroon	V	Vanadium																			Y	Other1	26545864	4.08044e+10	Y		2022
30	Cameroon	Zn	Zinc		5	I									5			Y			N	N	Other1	26545864	4.08044e+10	Y		2022
31	Canada	Al	Aluminum		0.2	I	Operational guideline							0.9	0.2		Y	Y		N	N	N	HBV	38005238	1.64404e+12			2020
31	Canada	NH3	Ammonia												1.5							Y	Other1	38005238	1.64404e+12			2020
31	Canada	NH4	Ammonium																			Y	Other1	38005238	1.64404e+12			2020
31	Canada	Sb	Antimony		0.006	M							0.02	0.02		Y	Y		N	N		N	GV	38005238	1.64404e+12			2020
31	Canada	As	Arsenic		0.01	M							0.01			Y			N			N	GV	38005238	1.64404e+12			2020
31	Canada	Ba	Barium		1	M							1.3	1.3		Y	Y		N	N		N	GV	38005238	1.64404e+12			2020
31	Canada	Be	Beryllium											0.012								Y	HBV	38005238	1.64404e+12			2020
31	Canada	HCO3	Bicarbonate																			Y	Other2	38005238	1.64404e+12			2020
31	Canada	Bi	Bismuth																			Y	Other2	38005238	1.64404e+12			2020
31	Canada	BO3	Borate																			Y	Other2	38005238	1.64404e+12			2020
31	Canada	B	Boron		5	M							2.4	2.4		N	N		Y	Y		N	GV	38005238	1.64404e+12			2020
31	Canada	Cd	Cadmium		0.007	M							0.003	0.003		N	N		Y	Y		N	GV	38005238	1.64404e+12			2020
31	Canada	Ca	Calcium																			Y	Other1	38005238	1.64404e+12			2020
31	Canada	Ce	Cerium																			Y	Other2	38005238	1.64404e+12			2020
31	Canada	Chloride	Chloride		250	I									250			Y			N	N	Other1	38005238	1.64404e+12			2020
31	Canada	Cr	Chromium		0.05	M							0.05	0.05		Y	Y		N	N		N	GV	38005238	1.64404e+12			2020
31	Canada	Co	Cobalt																			Y	Other1	38005238	1.64404e+12			2020
31	Canada	Cu	Copper		1	I				Y		Y	2	2	5	Y	Y	Y	N	N	N	N	GV	38005238	1.64404e+12			2020
31	Canada	Cu	Copper		2	M							2	2	5	Y	Y	Y	N	N	N	N	GV	38005238	1.64404e+12			2020
31	Canada	CN	Cyanide		0.2	M								0.5			Y			N		N	HBV	38005238	1.64404e+12			2020
31	Canada	O2	Dissolved oxygen																			Y	None	38005238	1.64404e+12			2020
31	Canada	Eu	Europium																			Y	Other2	38005238	1.64404e+12			2020
31	Canada	F	Fluoride		1.5	M							1.5	1.5		Y	Y		N	N		N	GV	38005238	1.64404e+12			2020
31	Canada	Fluorine	Fluorine																			Y	Other2	38005238	1.64404e+12			2020
31	Canada	Au	Gold																			Y	Other2	38005238	1.64404e+12			2020
31	Canada	H2S	Hydrogen Sulfide												0.1							Y	Other1	38005238	1.64404e+12			2020
31	Canada	HSminus	Hydrosulfide																			Y	Other2	38005238	1.64404e+12			2020
31	Canada	In	Indium																			Y	Other2	38005238	1.64404e+12			2020
31	Canada	Iodide	Iodide																			Y	Other2	38005238	1.64404e+12			2020
31	Canada	Iodine	Iodine																			Y	Other2	38005238	1.64404e+12			2020
31	Canada	Fe	Iron		0.3	I								2	0.3		Y	Y		N	N	N	HBV	38005238	1.64404e+12			2020
31	Canada	La	Lanthanum																			Y	Other2	38005238	1.64404e+12			2020
31	Canada	Pb	Lead		0.005	M							0.01			Y			N			N	GV	38005238	1.64404e+12			2020
31	Canada	Li	Lithium																			Y	Other2	38005238	1.64404e+12			2020
31	Canada	Mg	Magnesium																			Y	Other1	38005238	1.64404e+12			2020
31	Canada	Mn	Manganese		0.02	I				Y		Y	0.08	0.08	0.02	Y	Y	Y	N	N	N	N	GV	38005238	1.64404e+12			2020
31	Canada	Mn	Manganese		0.12	M							0.08	0.08	0.02	N	N	N	Y	Y	Y	N	GV	38005238	1.64404e+12			2020
31	Canada	Hg	Mercury		0.001	M							0.006	0.006		Y	Y		N	N		N	GV	38005238	1.64404e+12			2020
31	Canada	Mo	Molybdenum											0.07								Y	HBV	38005238	1.64404e+12			2020
31	Canada	Ni	Nickle										0.07	0.08								Y	GV	38005238	1.64404e+12			2020
31	Canada	Nb	Niobium																			Y	Other2	38005238	1.64404e+12			2020
[truncated: 10,861 more rows]

## Sheet: Countries
Country	RegFound	Year	Population	GDP	GDPCapita	Class	Affiliation	Other Link	Type	Evidence	ExceedsWHO	Purchase	Typos	Indicators	MandI	NoAlt	Emergency
Afghanistan	Y	2013	38928341	2.01161e+10	516.748	Low			ministry	Primary	2	N	N
Albania	Y	2016	2837743	1.48876e+10	5246.29	Upper middle			legislation	Primary	2	N	N	Y
Algeria	Y	2011	43851043	1.45009e+11	3306.86	Lower middle			legislation	Primary	0	N	N	Y
Andorra	Y	2007	77265			High			legislation	Primary	1	N	N	Y
Angola	Y	2011	32866268	5.8376e+10	1776.17	Lower middle			legislation	Primary	3	N	N
Antigua and Barbuda	Y	2003	97928	1.37028e+09	13992.7	High	CARICOM		legislation	Primary	1	N	N	Y
Argentina	Y	2019	45376763	3.89288e+11	8579.02	Upper middle			legislation	Primary	4	N	N
Armenia	Y	2005	2963234	1.26412e+10	4266.02	Upper middle			legislation	Secondary	2	N	N
Australia	Y	2017	25687041	1.32784e+12	51692.8	High			ministry	Primary	3	N	N	Y	Y
Austria	Y	2001	8917205	4.33258e+11	48586.8	High	EU		legislation	Primary	1	N	N	Y
Azerbaijan	Y	1985	10093121	4.26072e+10	4221.41	Upper middle	CIS		bureau	Primary	3	N	N
Bahamas	Y	2010	393248	9907500000	25194	High	CARICOM		bureau	Primary	3	Y	Y
Bahrain	Y	2012	1701583	3.47292e+10	20410	High	GCC		bureau	Primary	3	Y	N
Bangladesh	Y	2019	164689383	3.23057e+11	1961.61	Lower middle			ministry	Primary	5	N	Y
Barbados	Y	2017	287371	4418000000	15373.9	High	CARICOM		ministry	Primary	0	N	N
Belarus	Y	2015	9379952	6.02582e+10	6424.15	Upper middle			legislation	Primary	4	N	N	Y
Belgium	Y	2003	11555997	5.21861e+11	45159.3	High	EU		legislation	Primary	1	N	N	Y
Belize	N		397621	1.63628e+09	4115.18	Lower middle	CARICOM			Primary			N
Benin	Y	2001	12123198	1.56515e+10	1291.04	Lower middle			legislation	Primary	4	N	N	Y
Bhutan	Y	2018	771612	2.31544e+09	3000.78	Lower middle			ministry	Primary	1	N	Y
Bolivia	Y	2018	11673029	3.65728e+10	3133.1	Lower middle			ministry	Primary	1	N	N
Bosnia and Herzegovina	Y	2010	3280815	1.99465e+10	6079.74	Upper middle			legislation	Primary	1	N	N	Y
Botswana	Y	2009	2351625	1.50619e+10	6404.9	Upper middle			bureau	Secondary	0	Y	N
Brazil	Y	2021	212559409	1.44473e+12	6796.84	Upper middle			legislation	Primary	0	N	N	Y
Brunei	Y	1993	437483	1.20058e+10	27443	High		WHO: 1993	ministry	Primary	1	N	N	Y	Y
Bulgaria	Y	2001	6934015	6.98893e+10	10079.2	Upper middle	EU		legislation	Primary	1	N	Y	Y
Burkina Faso	Y	2005	20903278	1.79336e+10	857.933	Low			legislation	Primary	1	N	N	Y	Y
Burundi	Y	2000	11890781	2.84179e+09	238.991	Low		EAS: 2000	bureau	Primary	1	Y	Y	Y
Cambodia	Y	2004	16718971	2.58086e+10	1543.67	Lower middle			ministry	Primary	1	N	N	Y
Cameroon	Y	2022	26545864	4.08044e+10	1537.13	Lower middle	WHO		ministry	Secondary	0	N	N	Y	Y
Canada	Y	2020	38005238	1.64404e+12	43258.2	High			ministry	Primary	3	N	N	Y	Y
Cape Verde	Y	2004	555988	1.7037e+09	3064.27	Lower middle			legislation	Primary	0	N	Y	Y
Central African Republic	Y	2022	4829764	2.38009e+09	492.796	Low	WHO		legislation	Primary	0	N	N	Y	Y
Chad	Y	2010	16425859	1.08291e+10	659.27	Low			legislation	Primary	0	N	N	Y
Chile	Y	2007	19116209	2.5294e+11	13231.7	High			legislation	Primary	3	N	N	Y
China	Y	2006	1410929362	1.47227e+13	10434.8	Upper middle			bureau	Primary	1	N	N	Y
Colombia	Y	2007	50882884	2.71438e+11	5334.56	Upper middle			ministry	Primary	1	N	N
Comoros	Y	1994	869595	1.2354e+09	1420.66	Lower middle			legislation	Primary	5	N	Y	Y
Costa Rica	Y	2015	5094114	6.18469e+10	12140.9	Upper middle			legislation	Primary	1	N	N
Croatia	Y	2019	4047200	5.72038e+10	14134.2	High	EU		legislation	Primary	1	N	N
Cuba	Y	2017	11326616	107352000000	9477.85	Upper middle			bureau	Primary	4	N	N	Y
Cyprus	Y	2001	1207361	2.46126e+10	20385.5	High	EU		legislation	Primary	1	N	N
Czech Republic	Y	2014	10698896	2.45349e+11	22932.2	High	EU		legislation	Primary	1	N	N	Y
Democratic Republic of the Congo	N		89561404	4.8717e+10	543.95	Low				None			N
Denmark	Y	2015	5831404	3.56085e+11	61063.3	High	EU		legislation	Primary	1	N	N
Djibouti	Y	2001	988002	3.38439e+09	3425.48	Lower middle			legislation	Primary	3	N	N
Dominica	Y	2022	71991	5.04215e+08	7003.86	Upper middle	WHO		ministry	Secondary	0	N	N	Y	Y
Dominican Republic	Y	2001	10847904	7.88447e+10	7268.2	Upper middle			ministry	Primary	5	N	Y
Ecuador	Y	2015	17643060	98808010000	5600.39	Upper middle			legislation	Primary	2	N	Y
Egypt	Y	2007	102334403	3.65253e+11	3569.21	Lower middle			ministry	Secondary	1	N	N
El Salvador	Y	2009	6486201	24638720000	3798.64	Lower middle			ministry	Primary	1	N	N
Equatorial Guinea	N		1402985	1.00219e+10	7143.24	Upper middle				None			N
Eritrea	N		3620517			Low				None			N
Estonia	Y	2002	1331057	3.06503e+10	23027	High	EU		ministry	Primary	1	N	N	Y
Eswatini (Swaziland)	Y	2015	1160164	3.97273e+09	3424.28	Lower middle			bureau	Primary	2	Y	N	Y	Y
Ethiopia	Y	2013	114963583	1.07645e+11	936.34	Low			bureau	Primary	0	Y	N	Y
Fiji	Y	2011	896444	4.53388e+09	5057.63	Upper middle			legislation	Secondary	0	N	N	Y
Finland	Y	2014	5530719	2.69751e+11	48773.3	High	EU		ministry	Primary	1	N	N	Y
France	Y	2017	67391582	2.63032e+12	39030.4	High	EU		legislation	Primary	1	N	N	Y	Y
French Guiana	Y											N	N
Gabon	Y	2011	2225728	1.53168e+10	6881.72	Upper middle			ministry	Primary	3	N	Y
Gambia, The	Y	2008	2416664	1.86809e+09	773.002	Low		(EU)	ministry	Primary	3	N	N
Georgia	Y	2014	3714000	1.58465e+10	4266.69	Upper middle			legislation	Primary	1	N	N	Y
Germany	Y	2017	83240525	3.84641e+12	46208.4	High	EU		legislation	Primary	0	N	N	Y
Ghana	Y	2017	31072945	6.85323e+10	2205.53	Lower middle			bureau	Secondary	1	Y	N	Y	Y
Greece	Y	2017	10715549	1.88835e+11	17622.5	High	EU		legislation	Primary	1	N	N	Y
Greenland	Y											N	N
Grenada	Y	2005	112519	1.0421e+09	9261.55	Upper middle	CARICOM		legislation	Primary	1	N	Y	Y
Guatemala	Y	2013	16858333	7.76046e+10	4603.34	Upper middle			ministry	Primary	2	N	Y	Y
Guinea	Y	2022	13132792	1.56811e+10	1194.04	Low	WHO		legislation	Primary	0	N	N	Y	Y
Guinea-Bissau	N		1967998	1.43176e+09	727.52	Low				None			N
Guyana	N		786559	5.47126e+09	6955.94	Upper middle	CARICOM			Primary			N
Haiti	Y	2022	11402533	1.45082e+10	1272.37	Lower middle	WHO		ministry	Primary	0	N	N	Y	Y
Honduras	Y	2007	9904608	2.36622e+10	2389.01	Lower middle			legislation	Primary	0	N	N	Y
Hungary	Y	2002	9749763	1.55808e+11	15980.7	High	EU		legislation	Primary	2	N	N
Iceland	Y	2001	366425	2.17181e+10	59270.2	High			legislation	Primary	1	N	N	Y
India	Y	2012	1380004385	2.66025e+12	1927.71	Lower middle			bureau	Primary	1	Y	N			Y
Indonesia	Y	2010	273523621	1.05842e+12	3869.59	Lower middle			ministry	Primary	1	N	Y	Y
Iran	Y	2010	83992953	2.03471e+11	2422.48	Lower middle			bureau	Primary	1	Y	N	Y	Y
Iraq	Y	2009	40222503	1.66757e+11	4145.86	Upper middle			bureau	Secondary	4	Y	Y
Ireland	Y	2014	4994724	4.25889e+11	85267.8	High	EU		legislation	Primary	1	N	N	Y
Israel	Y	2016	9216900	4.07101e+11	44168.9	High			legislation	Primary	1	N	N	Y
Italy	Y	2016	59554023	1.88871e+12	31714.2	High	EU		ministry	Primary	1	N	N	Y
Ivory Coast	Y	2022	26378275	6.13486e+10	2325.72	Lower middle	WHO		legislation	Primary	0	N	N	Y	Y
Jamaica	N		2961161	1.38124e+10	4664.53	Upper middle	CARICOM			Primary			N
Japan	Y	2015	125836021	5.05776e+12	40193.3	High			ministry	Primary	0	N	N
Jordan	Y	2015	10203140	4.36977e+10	4282.77	Upper middle			bureau	Primary	1	Y	N	Y
Kazakhstan	Y	2015	18754440	1.71082e+11	9122.23	Upper middle			legislation	Primary	4	N	N	Y	Y
Kenya	Y	2018	53771300	1.01014e+11	1878.58	Lower middle			bureau	Primary	1	Y	N
Kiribati	Y	2022	119446	1.97509e+08	1653.54	Lower middle	WHO		ministry	Secondary	0	N	N	Y	Y
Kosovo	Y	2012	1775378	7.71693e+09	4346.64	Upper middle	EU		legislation	Primary	1	N	N
Kuwait	Y	2011	4270563	1.0596e+11	24811.8	High			ministry	Secondary	1	N	Y
Kyrgyzstan	Y	2004	6591600	7.73598e+09	1173.61	Lower middle			legislation	Primary	3	N	Y	Y
Laos	Y	2009	7275556	1.91326e+10	2629.71	Lower middle			ministry	Primary	1	N	N	Y
Latvia	Y	2017	1901548	3.37073e+10	17726.3	High	EU		legislation	Primary	1	N	N	Y
Lebanon	Y	1999	6825442	3.17352e+10	4649.55	Upper middle			bureau	Primary	2	Y	N	Y
Lesotho	N		2142252	1.87523e+09	875.353	Lower middle				Secondary			N
Liberia	Y	2022	5057677	3201187800	632.936	Low	WHO		ministry	Primary	0	N	N	Y	Y
Libya	Y	2015	6871287	2.54189e+10	3699.29	Upper middle			bureau	Secondary	1	Y	Y
Liechtenstein	Y	2018	38137			High			legislation	Primary	1	N	N	Y
Lithuania	Y	2017	2794700	5.6547e+10	20233.6	High	EU		legislation	Primary	1	N	N	Y
Luxembourg	Y	2017	632275	7.33531e+10	116015	High	EU		legislation	Primary	1	N	N	Y
Macedonia, North	Y	2018	2072531	1.22637e+10	5917.26	Upper middle			legislation	Primary	1	N	N	Y
Madagascar	Y	2004	27691019	1.30561e+10	471.491	Low			legislation	Primary	3	N	N
Malawi	Y	2013	19129955	1.21823e+10	636.821	Low			bureau	Secondary	2	Y	N
Malaysia	Y	2004	32365998	3.37006e+11	10412.3	Upper middle			ministry	Primary	4	N	N	Y
Maldives	Y	2017	540542	3.74277e+09	6924.11	Upper middle			ministry	Primary	1	N	N
Mali	Y	2007	20250834	1.74654e+10	862.453	Low			ministry	Primary	1	N	N
Malta	Y	2009	525285	1.46474e+10	27884.6	High	EU		legislation	Primary	1	N	N	Y
Marshall Islands	Y	1994	59194			Upper middle			legislation	Primary	6	N	Y	Y	Y
Mauritania	Y	2022	4649660	7.91368e+09	1701.99	Lower middle	WHO		ministry	Primary	0	N	N	Y	Y
Mauritius	Y	1996	1265740	1.09206e+10	8627.84	Upper middle			legislation	Primary	0	N	N
Mexico	Y	2019	128932753	1.07392e+12	8329.27	Upper middle			legislation	Primary	1	N	N
Micronesia, Federated States	Y	2018	115021	410083600	3565.29	Lower middle	US		legislation	Primary	6	N	N	Y	Y
Moldova	Y	2019	2620495	1.19155e+10	4547.06	Upper middle			legislation	Primary	0	N	N	Y
Monaco	Y	2017	39244			High			legislation	Primary	1	N	N	Y	Y
Mongolia	Y	2018	3278292	1.3313e+10	4060.95	Lower middle			bureau	Primary	2	Y	N
Montenegro	Y	2012	621306	4.76986e+09	7677.15	Upper middle			legislation	Primary	2	N	Y	Y			Y
Morocco	Y	2006	36910558	1.14725e+11	3108.19	Lower middle			bureau	Primary	1	Y	N	Y	Y
Mozambique	Y	2004	31255435	1.40194e+10	448.544	Low			legislation	Primary	1	N	N
Myanmar	Y	2014	54409794	7.9852e+10	1467.6	Lower middle			ministry	Secondary	2	N	N	Y
Namibia	Y	1988	2540916	1.06192e+10	4179.28	Upper middle			legislation	Primary	9	N	N				Y
Nauru	Y	2022	10834	1.14627e+08	10580.3	High	WHO		ministry	Primary	0	N	N	Y	Y
Nepal	Y	2005	29136808	3.36572e+10	1155.14	Lower middle			ministry	Primary	2	N	N
Netherlands	Y	2011	17441139	9.13865e+11	52397.1	High	EU		legislation	Primary	1	N	N	Y
New Zealand	Y	2018	5084300	2.10701e+11	41441.5	High			ministry	Primary	4	N	N	Y	Y
Nicaragua	Y	2000	6624554	1.26215e+10	1905.26	Lower middle			legislation	Primary	1	N	N
Niger	Y	2022	24206636	1.37414e+10	567.67	Low	WHO		legislation	Primary	0	N	N	Y	Y
Nigeria	Y	2015	206139587	4.32294e+11	2097.09	Lower middle			bureau	Primary	1	Y	N
North Korea	N		25778815			Low				None			N
Norway	Y	2016	5379475	3.62522e+11	67389.9	High			legislation	Primary	1	N	N	Y
Oman	Y	2012	5106622	6.46484e+10	12659.7	High			bureau	Primary	1	Y	N
Pakistan	Y	2010	220892331	2.6261e+11	1188.86	Lower middle			ministry	Primary	4	N	N
Palau	Y	1996	18092	257700000	14243.9	High			ministry	Primary	4	N	N
Panama	Y	2007	4314768	5.3977e+10	12509.8	Upper middle			legislation	Primary	1	N	N
Papua New Guinea	Y	2006	8947027	2.46689e+10	2757.22	Lower middle			legislation	Primary	3	N	Y	Y
Paraguay	Y	2000	7132530	3.56703e+10	5001.07	Upper middle			legislation	Primary	1	N	Y	Y
Peru	Y	2017	32971846	2.02014e+11	6126.87	Upper middle			legislation	Primary	1	N	N
Philippines	Y	2016	109581085	3.61489e+11	3298.83	Lower middle			ministry	Primary	1	N	N	Y
Poland	Y	2017	37950802	5.96624e+11	15721	High	EU		legislation	Primary	1	N	N	Y
Portugal	Y	2017	10305564	2.28539e+11	22176.3	High	EU		legislation	Primary	1	N	N	Y
Qatar	Y	2014	2881060	1.44411e+11	50124.4	High			ministry	Secondary	1	N	N
Republic of Congo	N		5518092	1.01871e+10	1846.13	Lower middle				None			N
Romania	Y	2019	19286123	2.48716e+11	12896.1	Upper middle	EU		legislation	Primary	1	N	N	Y
Russia	Y	2001	144104080	1.4835e+12	10294.6	Upper middle			ministry	Primary	3	N	N	Y			Y
Rwanda	Y	2014	12952209	1.0334e+10	797.856	Low			bureau	Secondary	1	Y	N	Y
Saint Kitts and Nevis	N		53192	9.80741e+08	18437.7	High	CARICOM			Primary			N
Saint Lucia	N		183629	1.61677e+09	8804.56	Upper middle	CARICOM			Primary			N
Saint Vincent and the Grenadines	N		110947	8.07474e+08	7278.02	Upper middle	CARICOM			Primary			N
Samoa	Y	2016	198410	8.07101e+08	4067.84	Lower middle			ministry	Secondary	0	N	N
San Marino	Y	2012	33938			High			legislation	Primary	0	N	N
São Tomé and Príncipe	N		219161	4.72914e+08	2157.84	Lower middle				Secondary			N
Saudi Arabia	Y	2015	34813867	7.00118e+11	20110.3	High			ministry	Primary	1	N	N
Senegal	Y	2018	16743930	2.46442e+10	1471.83	Lower middle			bureau	Secondary	0	Y	N	Y	Y
Serbia	Y	2019	6908224	5.3335e+10	7720.51	Upper middle			legislation	Secondary	0	N	N
Seychelles	Y	2012	98462	1.05989e+09	10764.4	High			legislation	Primary	0	N	N	Y
Sierra Leone	Y	2019	7976985	4.06329e+09	509.377	Low				Primary	0	N	N
Singapore	Y	2019	5685807	3.39998e+11	59797.8	High			legislation	Primary	1	N	N
Slovakia	Y	2006	5458827	1.05173e+11	19266.5	High	EU		legislation	Primary	1	N	N	Y
Slovenia	Y	2015	2100126	5.35896e+10	25517.3	High	EU		legislation	Primary	1	N	N	Y
Solomon Islands	Y	2022	686878	1.54589e+09	2250.6	Lower middle		partially WHO	legislation	Primary	0	N	N	Y	Y
Somalia	N		15893219	4.98844e+09	313.872	Low				None			N
South Africa	Y	2015	59308690	3.35442e+11	5655.87	Upper middle			legislation	Primary	1	N	N	Y	Y
South Korea	Y	2015	51780579	1.6379e+12	31631.5	High			ministry	Primary	1	N	N
South Sudan	Y	2011	11193729			Low			ministry	Primary	3	N	N
Spain	Y	2003	47351567	1.28148e+12	27063.2	High	EU		legislation	Primary	1	N	N	Y
Sri Lanka	Y	2019	21919000	8.06767e+10	3680.67	Lower middle			legislation	Primary	4	N	N
Sudan	Y	2009	43849269	2.13291e+10	486.419	Low			bureau	Secondary	1	Y	N
Suriname	Y	2022	586634	2.88425e+09	4916.61	Upper middle				Secondary	0	N	N
Sweden	Y	2017	10353442	5.4122e+11	52274.4	High	EU		legislation	Primary	2	N	N	Y	Y
Switzerland	Y	2020	8636896	7.52248e+11	87097	High			ministry	Primary	0	N	N
Syria	Y	2007	17500657			Low			bureau	Secondary	3	Y	N
Taiwan	Y	2017	23816775						ministry	Primary	2	N	N	Y
Tajikistan	Y	1982	9537642	8.19415e+09	859.138	Lower middle	CIS		bureau	Secondary	3	Y	N	Y
Tanzania	Y	2018	59734213	6.24097e+10	1044.79	Lower middle	EAS		bureau	Secondary	0	Y	N	Y
Thailand	Y	2008	69799978	5.01644e+11	7186.87	Upper middle			ministry	Primary	4	N	N
Timor-Leste	Y	2022	1318442	1902156800	1442.73	Lower middle	WHO		ministry	Secondary	0	N	N	Y	Y
Togo	Y	2015	8278737	7.57464e+09	914.951	Low			ministry	Primary	0	N	N	Y
Tonga	Y	2022	105697	4.8883e+08	4624.82	Upper middle	WHO		ministry	Secondary	0	N	N	Y	Y
Trinidad and Tobago	N		1399491	2.1588e+10	15425.6	High	CARICOM			None			N
Tunisia	Y	2013	11818618	4.16203e+10	3521.59	Lower middle			bureau	Primary	2	Y	N	Y
Turkey	Y	2019	84339067	7.19955e+11	8536.43	Upper middle			legislation	Primary	2	N	N
Turkmenistan	Y	2016	6031187			Upper middle			bureau	Primary		Y	N
Tuvalu	Y	2022	11792	4.88556e+07	4143.11	Upper middle	WHO		ministry	Primary	0	N	N	Y	Y
Uganda	Y	2014	45741000	3.76004e+10	822.028	Low	EAS		bureau	Primary	1	Y	N	Y
UK	Y	2016	67215293	2.7642e+12	41124.5	High			legislation	Primary	1	N	N	Y
Ukraine	Y	2010	44134693	1.55499e+11	3523.28	Lower middle			ministry	Primary	1	N	N	Y	Y
United Arab Emirates	Y	2014	9890400	3.58869e+11	36284.6	High			ministry	Secondary	1	N	N
Uruguay	Y	2010	3473727	5.36288e+10	15438.4	High			bureau	Primary	3	Y	N
USA	Y	2018	329484123	20893746000000	63413.5	High	US		ministry	Primary	6	N	N	Y	Y
Uzbekistan	Y	2006	34232050	5.993e+10	1750.7	Lower middle			legislation	Primary	4	N	N
Vanuatu	Y	2019	307150	8.81548e+08	2870.09	Lower middle		WHO 2011 in part	legislation	Primary	1	N	N	Y
Venezuela	Y	1998	28435943						legislation	Primary	1	N	N	Y	Y		Y
Vietnam	Y	2009	97338583	2.71158e+11	2785.72	Lower middle			ministry	Primary	1	N	N	Y
Yemen	Y	1999	29825968			Low			ministry	Primary	3	N	N	Y
Zambia	Y	2010	18383956	1.81106e+10	985.132	Lower middle			bureau	Primary	1	Y	N	Y
Zimbabwe	Y	2014	14862927	1.80512e+10	1214.51	Lower middle			bureau	Secondary	2	Y	Y	Y
