# Supplementary material for: A comprehensive survey and analysis of international drinking water regulations for inorganic chemicals with comparisons to the World Health Organization’s drinking-water guidelines
Source: PLoS One. 2023 Nov 1;18(11):e0287937. doi: 10.1371/journal.pone.0287937 (PMC10619874; doi:10.1371/journal.pone.0287937)
Supplement: S2 File — (R) [file pone.0287937.s002.R]

# The "tidyverse" collects some of the most versatile R packages: ggplot2, dplyr, tidyr, readr, purrr, and tibble. The packages work in harmony to clean, process, model, and visualize data.
library(tidyverse)
library(readxl)
library(modeest)
library(stringr)
library(scales)

CountryData <- read_excel("D:fileS1.xlsx",sheet = "Countries")

# Proofreading the imported dataset from Excel
View(CountryData)
ls()
dim(CountryData)
head(CountryData)
tail(CountryData)
names(CountryData)
attach(CountryData)

#Count in database
length(CountryData$Country)

#Count countries with regs
HasReg=filter(CountryData,RegFound=="Y")
length(HasReg$Country)
HasRegNames=HasReg$Country
HasRegNames
NoRegs=filter(CountryData,RegFound=="N")
length(NoRegs$Country)
FoundReg=filter(CountryData,RegCount>0) #excludes Turkmenstan, has regs, but not accessible
length(FoundReg$Country)

#Publication year statistics
View(HasReg)
length(HasReg$Country)
sum(HasReg$Year, na.rm=TRUE)
min(HasReg$Year, na.rm=TRUE)
max(HasReg$Year, na.rm=TRUE)
mean(HasReg$Year, na.rm=TRUE)
mfv(HasReg$Year, na.rm=TRUE) #mode

#Population statistics
TotalPop=sum(CountryData$Population,na.rm=TRUE)
NoRegsPop=sum(NoRegs$Population,na.rm=TRUE)
HasRegPop=TotalPop-NoRegsPop

HasRegPopPercent=HasRegPop/TotalPop
NoRegsPopPercent=NoRegsPop/TotalPop

TotalPop
HasRegPop
NoRegsPop

HasRegPopPercent
NoRegsPopPercent

#GDP per Capita statistics
HasGDP=filter(CountryData,GDP>0)
HasGDPHasReg=filter(HasGDP,RegCount>0)
HasGDPNoRegs=filter(HasGDP,RegCount==0) #Turkmenistan has no GDP, so it's out already

length(HasGDP$Country)
length(HasGDPHasReg$Country)
length(HasGDPNoRegs$Country)

TotalGDP=sum(HasGDP$GDP)
HasGDPHasRegGDP=sum(HasGDPHasReg$GDP)
HasGDPNoRegsGDP=sum(HasGDPNoRegs$GDP)

TotalGDP
HasGDPHasRegGDP
HasGDPNoRegsGDP

HasGDPHasRegPop=sum(HasGDPHasReg$Population)
HasGDPNoRegsPop=sum(HasGDPNoRegs$Population)

HasGDPHasRegGDPperCapita=HasGDPHasRegGDP/HasGDPHasRegPop
HasGDPNoRegsGDPperCapita=HasGDPNoRegsGDP/HasGDPNoRegsPop

HasGDPHasRegGDPperCapita
HasGDPNoRegsGDPperCapita

#Publication year statistics
min(HasReg$Year, na.rm=TRUE) #removes NA values
max(HasReg$Year, na.rm=TRUE)
mean(HasReg$Year, na.rm=TRUE)
mfv(HasReg$Year, na.rm=TRUE) #mode

#Affiliations
EU=filter(CountryData,Affiliation=="EU")

length(EU$Country)
EUPop=sum(EU$Population,na.rm=TRUE)
EUPopPercent=EUPop/TotalPop
EUPopPercent

EAS=filter(CountryData,Affiliation=="EAS")
length(EAS$Country)
EASPop=sum(EAS$Population,na.rm=TRUE)
EASPopPercent=EASPop/TotalPop
EASPopPercent

CIS=filter(CountryData,Affiliation=="CIS")
length(CIS$Country)
CISPop=sum(CIS$Population,na.rm=TRUE)
CISPopPercent=CISPop/TotalPop
CISPopPercent

GCC=filter(CountryData,Affiliation=="GCC")
length(GCC$Country)
GCCPop=sum(GCC$Population,na.rm=TRUE)
GCCPopPercent=GCCPop/TotalPop
GCCPopPercent

US=filter(CountryData,Affiliation=="US")
length(US$Country)
USPop=sum(US$Population,na.rm=TRUE)
USPopPercent=USPop/TotalPop
USPopPercent

CARICOM=filter(CountryData,Affiliation=="CARICOM")
length(CARICOM$Country)
CARICOMPop=sum(CARICOM$Population,na.rm=TRUE)
CARICOMPopPercent=CARICOMPop/TotalPop
CARICOMPopPercent

CARICOMNoReg=filter(CARICOM,RegFound=="N")
length(CARICOMNoReg$Country)
CARICOMNoRegPop=sum(CARICOMNoReg$Population,na.rm=TRUE)
CARICOMNoRegPopPercent=CARICOMNoRegPop/TotalPop
CARICOMNoRegPopPercent

WHO=filter(CountryData,Affiliation=="WHO")
length(WHO$Country)
WHOPop=sum(WHO$Population,na.rm=TRUE)
WHOPopPercent=WHOPop/TotalPop
WHOPopPercent
WHONames=WHO$Country
WHONames

Unaffiliated=filter(CountryData,(is.na(Affiliation)))
lengths(Unaffiliated)
UnaffiliatedPop=sum(Unaffiliated$Population,na.rm=TRUE)
UnaffiliatedPopPercent=UnaffiliatedPop/TotalPop
UnaffiliatedPopPercent

#Type of regulation statistics
Legislation = HasReg %>% filter(grepl('legislation', Type))
length(Legislation$Country)
LegislationPop=sum(Legislation$Population,na.rm=TRUE)
LegislationPopPercent=LegislationPop/TotalPop
LegislationPopPercent

Ministry = HasReg %>% filter(grepl('ministry', Type))
length(Ministry$Country)
MinistryPop=sum(Ministry$Population,na.rm=TRUE)
MinistryPopPercent=MinistryPop/TotalPop
MinistryPopPercent

Bureau = HasReg %>% filter(grepl('bureau', Type))
length(Bureau$Country)
BureauPop=sum(Bureau$Population,na.rm=TRUE)
BureauPopPercent=BureauPop/TotalPop
BureauPopPercent

#Standards bureaus and transparency
Buy=filter(Bureau,Purchase=="Y")
length(Buy$Country)
BuyPop=sum(Buy$Population,na.rm=TRUE)
BuyPopPercent=BuyPop/TotalPop
BuyPopPercent

Free=filter(HasReg,Purchase=="N")
length(Free$Country)
FreePop=sum(Free$Population,na.rm=TRUE)

BuyGDP=filter(Buy,GDP>0)
FreeGDP=filter(Free,GDP>0)

length(BuyGDP$Country)
length(FreeGDP$Country)

BuyGDPValue=sum(BuyGDP$GDP)
FreeGDPValue=sum(FreeGDP$GDP)

BuyGDPValue
FreeGDPValue

BuyGDPPop=sum(BuyGDP$Population)
FreeGDPPop=sum(FreeGDP$Population)

BuyGDPperCapita=BuyGDPValue/BuyGDPPop
FreeGDPperCapita=FreeGDPValue/FreeGDPPop

BuyGDPperCapita
FreeGDPperCapita

#Typos
Primary=filter(HasReg,Evidence=="Primary") #countries with primary evidence
length(Primary$Country)

AnyErrors=filter(HasReg,Typos=="Y") #countries with typos in any evidence
length(AnyErrors$Country)

Errors=filter(Primary,Typos=="Y") #countries with typos in primary evidence
length(Errors$Country)

ErrorsPop=sum(Errors$Population,na.rm=TRUE) #population in countries with errors in primary evidence
ErrorsPopPercent=ErrorsPop/TotalPop
ErrorsPopPercent

NoErrors=filter(Primary,Typos=="N") #population in countries with no errors in primary evidence
length(NoErrors$Country)
NoErrorsPop=sum(NoErrors$Population,na.rm=TRUE)

ErrorsGDP=filter(Errors,GDP>0) #countries with GDP data and errors in primary evidence
NoErrorsGDP=filter(NoErrors,GDP>0) #countries with GDP data and no errors in primary evidence

length(ErrorsGDP$Country)
length(NoErrorsGDP$Country)

median(ErrorsGDP$GDPCapita) #median GDPCapita for countries with errors in primary evidence
median(NoErrorsGDP$GDPCapita) #median GDPCapita for countries with no errors in primary evidence

ErrorsGDPValue=sum(ErrorsGDP$GDP)
NoErrorsGDPValue=sum(NoErrorsGDP$GDP)

ErrorsGDPValue
NoErrorsGDPValue

ErrorsGDPPop=sum(ErrorsGDP$Population)
NoErrorsGDPPop=sum(NoErrorsGDP$Population)

ErrorsGDPperCapita=ErrorsGDPValue/ErrorsGDPPop
NoErrorsGDPperCapita=NoErrorsGDPValue/NoErrorsGDPPop

ErrorsGDPperCapita
NoErrorsGDPperCapita

PrimaryHasGDP=filter(Primary,GDP>0)

#Indicators

Indicators=filter(HasReg,Indicators=="Y") #countries with indicators in HasReg 
length(Indicators$Country)

IndicatorsPop=sum(Indicators$Population,na.rm=TRUE) #population in countries with Indicators in HasReg 
IndicatorsPopPercent=IndicatorsPop/TotalPop
IndicatorsPopPercent

NoIndicators=filter(HasReg,(is.na(Indicators))) #population in countries with no Indicators in HasReg 
NoIndicators1stCount=length(NoIndicators$Country)
NoIndicatorsFinalCount=NoIndicators1stCount-2 #correction for French Guiana and Greenland, which are in this list for mapping but are not independent countries
NoIndicatorsFinalCount
NoIndicatorsNames=NoIndicators$Country
NoIndicatorsNames
NoIndicatorsPop=sum(NoIndicators$Population,na.rm=TRUE)
NoIndicatorsPopPercent=NoIndicatorsPop/TotalPop
NoIndicatorsPopPercent

IndicatorsGDP=filter(Indicators,GDP>0) #countries with GDP data and Indicators in HasReg 
NoIndicatorsGDP=filter(NoIndicators,GDP>0) #countries with GDP data and no Indicators in HasReg 

length(IndicatorsGDP$Country)
length(NoIndicatorsGDP$Country)

IndicatorsGDPValue=sum(IndicatorsGDP$GDP)
NoIndicatorsGDPValue=sum(NoIndicatorsGDP$GDP)

IndicatorsGDPValue
NoIndicatorsGDPValue

IndicatorsGDPPop=sum(IndicatorsGDP$Population)
NoIndicatorsGDPPop=sum(NoIndicatorsGDP$Population)

IndicatorsGDPperCapita=IndicatorsGDPValue/IndicatorsGDPPop
NoIndicatorsGDPperCapita=NoIndicatorsGDPValue/NoIndicatorsGDPPop

IndicatorsGDPperCapita
NoIndicatorsGDPperCapita

#Mandatory Plus Indicator values
MandI=filter(HasReg,MandI=="Y") #countries with MandI in HasReg 
length(MandI$Country)

MandIPop=sum(MandI$Population,na.rm=TRUE) #population in countries with MandI in HasReg 
MandIPopPercent=MandIPop/TotalPop
MandIPopPercent

#Emergency values
Emergency=filter(HasReg,Emergency=="Y") #countries with Emergency in HasReg 
length(Emergency$Country)

EmergencyPop=sum(Emergency$Population,na.rm=TRUE) #population in countries with Emergency in HasReg 
EmergencyPop
EmergencyPopPercent=EmergencyPop/TotalPop
EmergencyPopPercent

#NoAlt Plus Indicator values
NoAlt=filter(HasReg,NoAlt=="Y") #countries with NoAlt in HasReg 
length(NoAlt$Country)

NoAltPop=sum(NoAlt$Population,na.rm=TRUE) #population in countries with NoAlt in HasReg 
NoAltPopPercent=NoAltPop/TotalPop
NoAltPopPercent
