# Supplementary material for: A comprehensive survey and analysis of international drinking water regulations for inorganic chemicals with comparisons to the World Health Organization’s drinking-water guidelines
Source: PLoS One. 2023 Nov 1;18(11):e0287937. doi: 10.1371/journal.pone.0287937 (PMC10619874; doi:10.1371/journal.pone.0287937)
Supplement: S3 File — (R) [file pone.0287937.s003.R]

# The "tidyverse" collects some of the most versatile R packages: ggplot2, dplyr, tidyr, readr, purrr, and tibble. The packages work in harmony to clean, process, model, and visualize data.
library(tidyverse)
library(readxl)
library(modeest)
library(stringr)
library(scales)

ContaminantData <- read_excel("D:/fileS1.xlsx",sheet = "Regulations")

# Proofreading the imported dataset from Excel
View(ContaminantData)
ls()
dim(ContaminantData)
head(ContaminantData)
tail(ContaminantData)
names(ContaminantData)
attach(ContaminantData)

PrimaryRegs=filter(ContaminantData,(is.na(Secondary))) #Selects all primary regs

#Afghanistan
AfghanistanData=filter(PrimaryRegs,Country2=="Afghanistan") #Selects all regs from this country
AfghanistanRegs=filter(AfghanistanData,NoReg=="N") #Selects all regulated contaminants
length(AfghanistanRegs$Contaminant) #Counts all regulated primary contaminants for this country
AfghanistanExceedances=filter(AfghanistanRegs,AboveGV=="Y") #Selects all exceedances for this country
length(AfghanistanExceedances$Contaminant) #Counts all WHO exceedances for this country

#Albania
AlbaniaData=filter(PrimaryRegs,Country2=="Albania") #Selects all regs from this country
AlbaniaRegs=filter(AlbaniaData,NoReg=="N") #Selects all regulated contaminants
length(AlbaniaRegs$Contaminant) #Counts all regulated primary contaminants for this country
AlbaniaExceedances=filter(AlbaniaRegs,AboveGV=="Y") #Selects all exceedances for this country
length(AlbaniaExceedances$Contaminant) #Counts all WHO exceedances for this country

#Algeria
AlgeriaData=filter(PrimaryRegs,Country2=="Algeria") #Selects all regs from this country
AlgeriaRegs=filter(AlgeriaData,NoReg=="N") #Selects all regulated contaminants
length(AlgeriaRegs$Contaminant) #Counts all regulated primary contaminants for this country
AlgeriaExceedances=filter(AlgeriaRegs,AboveGV=="Y") #Selects all exceedances for this country
length(AlgeriaExceedances$Contaminant) #Counts all WHO exceedances for this country

#Andorra
AndorraData=filter(PrimaryRegs,Country2=="Andorra") #Selects all regs from this country
AndorraRegs=filter(AndorraData,NoReg=="N") #Selects all regulated contaminants
length(AndorraRegs$Contaminant) #Counts all regulated primary contaminants for this country
AndorraExceedances=filter(AndorraRegs,AboveGV=="Y") #Selects all exceedances for this country
length(AndorraExceedances$Contaminant) #Counts all WHO exceedances for this country

#Angola
AngolaData=filter(PrimaryRegs,Country2=="Angola") #Selects all regs from this country
AngolaRegs=filter(AngolaData,NoReg=="N") #Selects all regulated contaminants
length(AngolaRegs$Contaminant) #Counts all regulated primary contaminants for this country
AngolaExceedances=filter(AngolaRegs,AboveGV=="Y") #Selects all exceedances for this country
length(AngolaExceedances$Contaminant) #Counts all WHO exceedances for this country

#Antigua
AntiguaData=filter(PrimaryRegs,Country2=="Antigua and Barbuda") #Selects all regs from this country
AntiguaRegs=filter(AntiguaData,NoReg=="N") #Selects all regulated contaminants
length(AntiguaRegs$Contaminant) #Counts all regulated primary contaminants for this country
AntiguaExceedances=filter(AntiguaRegs,AboveGV=="Y") #Selects all exceedances for this country
length(AntiguaExceedances$Contaminant) #Counts all WHO exceedances for this country

#Argentina
ArgentinaData=filter(PrimaryRegs,Country2=="Argentina") #Selects all regs from this country
ArgentinaRegs=filter(ArgentinaData,NoReg=="N") #Selects all regulated contaminants
length(ArgentinaRegs$Contaminant) #Counts all regulated primary contaminants for this country
ArgentinaExceedances=filter(ArgentinaRegs,AboveGV=="Y") #Selects all exceedances for this country
length(ArgentinaExceedances$Contaminant) #Counts all WHO exceedances for this country

#Armenia
ArmeniaData=filter(PrimaryRegs,Country2=="Armenia") #Selects all regs from this country
ArmeniaRegs=filter(ArmeniaData,NoReg=="N") #Selects all regulated contaminants
length(ArmeniaRegs$Contaminant) #Counts all regulated primary contaminants for this country
ArmeniaExceedances=filter(ArmeniaRegs,AboveGV=="Y") #Selects all exceedances for this country
length(ArmeniaExceedances$Contaminant) #Counts all WHO exceedances for this country

#Australia
AustraliaData=filter(PrimaryRegs,Country2=="Australia") #Selects all regs from this country
AustraliaRegs=filter(AustraliaData,NoReg=="N") #Selects all regulated contaminants
length(AustraliaRegs$Contaminant) #Counts all regulated primary contaminants for this country
AustraliaExceedances=filter(AustraliaRegs,AboveGV=="Y") #Selects all exceedances for this country
length(AustraliaExceedances$Contaminant) #Counts all WHO exceedances for this country

#Austria
AustriaData=filter(PrimaryRegs,Country2=="Austria") #Selects all regs from this country
AustriaRegs=filter(AustriaData,NoReg=="N") #Selects all regulated contaminants
length(AustriaRegs$Contaminant) #Counts all regulated primary contaminants for this country
AustriaExceedances=filter(AustriaRegs,AboveGV=="Y") #Selects all exceedances for this country
length(AustriaExceedances$Contaminant) #Counts all WHO exceedances for this country

#Azerbaijan
AzerbaijanData=filter(PrimaryRegs,Country2=="Azerbaijan") #Selects all regs from this country
AzerbaijanRegs=filter(AzerbaijanData,NoReg=="N") #Selects all regulated contaminants
length(AzerbaijanRegs$Contaminant) #Counts all regulated primary contaminants for this country
AzerbaijanExceedances=filter(AzerbaijanRegs,AboveGV=="Y") #Selects all exceedances for this country
length(AzerbaijanExceedances$Contaminant) #Counts all WHO exceedances for this country

#Bahamas
BahamasData=filter(PrimaryRegs,Country2=="Bahamas") #Selects all regs from this country
BahamasRegs=filter(BahamasData,NoReg=="N") #Selects all regulated contaminants
length(BahamasRegs$Contaminant) #Counts all regulated primary contaminants for this country
BahamasExceedances=filter(BahamasRegs,AboveGV=="Y") #Selects all exceedances for this country
length(BahamasExceedances$Contaminant) #Counts all WHO exceedances for this country

#Bahrain
BahrainData=filter(PrimaryRegs,Country2=="Bahrain") #Selects all regs from this country
BahrainRegs=filter(BahrainData,NoReg=="N") #Selects all regulated contaminants
length(BahrainRegs$Contaminant) #Counts all regulated primary contaminants for this country
BahrainExceedances=filter(BahrainRegs,AboveGV=="Y") #Selects all exceedances for this country
length(BahrainExceedances$Contaminant) #Counts all WHO exceedances for this country

#Bangladesh
BangladeshData=filter(PrimaryRegs,Country2=="Bangladesh") #Selects all regs from this country
BangladeshRegs=filter(BangladeshData,NoReg=="N") #Selects all regulated contaminants
length(BangladeshRegs$Contaminant) #Counts all regulated primary contaminants for this country
BangladeshExceedances=filter(BangladeshRegs,AboveGV=="Y") #Selects all exceedances for this country
length(BangladeshExceedances$Contaminant) #Counts all WHO exceedances for this country

#Barbados
BarbadosData=filter(PrimaryRegs,Country2=="Barbados") #Selects all regs from this country
BarbadosRegs=filter(BarbadosData,NoReg=="N") #Selects all regulated contaminants
length(BarbadosRegs$Contaminant) #Counts all regulated primary contaminants for this country
BarbadosExceedances=filter(BarbadosRegs,AboveGV=="Y") #Selects all exceedances for this country
length(BarbadosExceedances$Contaminant) #Counts all WHO exceedances for this country

#Belarus
BelarusData=filter(PrimaryRegs,Country2=="Belarus") #Selects all regs from this country
BelarusRegs=filter(BelarusData,NoReg=="N") #Selects all regulated contaminants
length(BelarusRegs$Contaminant) #Counts all regulated primary contaminants for this country
BelarusExceedances=filter(BelarusRegs,AboveGV=="Y") #Selects all exceedances for this country
length(BelarusExceedances$Contaminant) #Counts all WHO exceedances for this country

#Belgium
BelgiumData=filter(PrimaryRegs,Country2=="Belgium") #Selects all regs from this country
BelgiumRegs=filter(BelgiumData,NoReg=="N") #Selects all regulated contaminants
length(BelgiumRegs$Contaminant) #Counts all regulated primary contaminants for this country
BelgiumExceedances=filter(BelgiumRegs,AboveGV=="Y") #Selects all exceedances for this country
length(BelgiumExceedances$Contaminant) #Counts all WHO exceedances for this country

#Benin
BeninData=filter(PrimaryRegs,Country2=="Benin") #Selects all regs from this country
BeninRegs=filter(BeninData,NoReg=="N") #Selects all regulated contaminants
length(BeninRegs$Contaminant) #Counts all regulated primary contaminants for this country
BeninExceedances=filter(BeninRegs,AboveGV=="Y") #Selects all exceedances for this country
length(BeninExceedances$Contaminant) #Counts all WHO exceedances for this country

#Bhutan
BhutanData=filter(PrimaryRegs,Country2=="Bhutan") #Selects all regs from this country
BhutanRegs=filter(BhutanData,NoReg=="N") #Selects all regulated contaminants
length(BhutanRegs$Contaminant) #Counts all regulated primary contaminants for this country
BhutanExceedances=filter(BhutanRegs,AboveGV=="Y") #Selects all exceedances for this country
length(BhutanExceedances$Contaminant) #Counts all WHO exceedances for this country

#Bolivia
BoliviaData=filter(PrimaryRegs,Country2=="Bolivia") #Selects all regs from this country
BoliviaRegs=filter(BoliviaData,NoReg=="N") #Selects all regulated contaminants
length(BoliviaRegs$Contaminant) #Counts all regulated primary contaminants for this country
BoliviaExceedances=filter(BoliviaRegs,AboveGV=="Y") #Selects all exceedances for this country
length(BoliviaExceedances$Contaminant) #Counts all WHO exceedances for this country

#Bosnia
BosniaData=filter(PrimaryRegs,Country2=="Bosnia and Herzegovina") #Selects all regs from this country
BosniaRegs=filter(BosniaData,NoReg=="N") #Selects all regulated contaminants
length(BosniaRegs$Contaminant) #Counts all regulated primary contaminants for this country
BosniaExceedances=filter(BosniaRegs,AboveGV=="Y") #Selects all exceedances for this country
length(BosniaExceedances$Contaminant) #Counts all WHO exceedances for this country

#Botswana
BotswanaData=filter(PrimaryRegs,Country2=="Botswana") #Selects all regs from this country
BotswanaRegs=filter(BotswanaData,NoReg=="N") #Selects all regulated contaminants
length(BotswanaRegs$Contaminant) #Counts all regulated primary contaminants for this country
BotswanaExceedances=filter(BotswanaRegs,AboveGV=="Y") #Selects all exceedances for this country
length(BotswanaExceedances$Contaminant) #Counts all WHO exceedances for this country

#Brazil
BrazilData=filter(PrimaryRegs,Country2=="Brazil") #Selects all regs from this country
BrazilRegs=filter(BrazilData,NoReg=="N") #Selects all regulated contaminants
length(BrazilRegs$Contaminant) #Counts all regulated primary contaminants for this country
BrazilExceedances=filter(BrazilRegs,AboveGV=="Y") #Selects all exceedances for this country
length(BrazilExceedances$Contaminant) #Counts all WHO exceedances for this country

#Brunei
BruneiData=filter(PrimaryRegs,Country2=="Brunei") #Selects all regs from this country
BruneiRegs=filter(BruneiData,NoReg=="N") #Selects all regulated contaminants
length(BruneiRegs$Contaminant) #Counts all regulated primary contaminants for this country
BruneiExceedances=filter(BruneiRegs,AboveGV=="Y") #Selects all exceedances for this country
length(BruneiExceedances$Contaminant) #Counts all WHO exceedances for this country

#Bulgaria
BulgariaData=filter(PrimaryRegs,Country2=="Bulgaria") #Selects all regs from this country
BulgariaRegs=filter(BulgariaData,NoReg=="N") #Selects all regulated contaminants
length(BulgariaRegs$Contaminant) #Counts all regulated primary contaminants for this country
BulgariaExceedances=filter(BulgariaRegs,AboveGV=="Y") #Selects all exceedances for this country
length(BulgariaExceedances$Contaminant) #Counts all WHO exceedances for this country

#Burkina
BurkinaData=filter(PrimaryRegs,Country2=="Burkina Faso") #Selects all regs from this country
BurkinaRegs=filter(BurkinaData,NoReg=="N") #Selects all regulated contaminants
length(BurkinaRegs$Contaminant) #Counts all regulated primary contaminants for this country
BurkinaExceedances=filter(BurkinaRegs,AboveGV=="Y") #Selects all exceedances for this country
length(BurkinaExceedances$Contaminant) #Counts all WHO exceedances for this country

#Burundi
BurundiData=filter(PrimaryRegs,Country2=="Burundi") #Selects all regs from this country
BurundiRegs=filter(BurundiData,NoReg=="N") #Selects all regulated contaminants
length(BurundiRegs$Contaminant) #Counts all regulated primary contaminants for this country
BurundiExceedances=filter(BurundiRegs,AboveGV=="Y") #Selects all exceedances for this country
length(BurundiExceedances$Contaminant) #Counts all WHO exceedances for this country

#Cambodia
CambodiaData=filter(PrimaryRegs,Country2=="Cambodia") #Selects all regs from this country
CambodiaRegs=filter(CambodiaData,NoReg=="N") #Selects all regulated contaminants
length(CambodiaRegs$Contaminant) #Counts all regulated primary contaminants for this country
CambodiaExceedances=filter(CambodiaRegs,AboveGV=="Y") #Selects all exceedances for this country
length(CambodiaExceedances$Contaminant) #Counts all WHO exceedances for this country

#Cameroon
CameroonData=filter(PrimaryRegs,Country2=="Cameroon") #Selects all regs from this country
CameroonRegs=filter(CameroonData,NoReg=="N") #Selects all regulated contaminants
length(CameroonRegs$Contaminant) #Counts all regulated primary contaminants for this country
CameroonExceedances=filter(CameroonRegs,AboveGV=="Y") #Selects all exceedances for this country
length(CameroonExceedances$Contaminant) #Counts all WHO exceedances for this country

#Canada
CanadaData=filter(PrimaryRegs,Country2=="Canada") #Selects all regs from this country
CanadaRegs=filter(CanadaData,NoReg=="N") #Selects all regulated contaminants
length(CanadaRegs$Contaminant) #Counts all regulated primary contaminants for this country
CanadaExceedances=filter(CanadaRegs,AboveGV=="Y") #Selects all exceedances for this country
length(CanadaExceedances$Contaminant) #Counts all WHO exceedances for this country

#Cape
CapeData=filter(PrimaryRegs,Country2=="Cape Verde") #Selects all regs from this country
CapeRegs=filter(CapeData,NoReg=="N") #Selects all regulated contaminants
length(CapeRegs$Contaminant) #Counts all regulated primary contaminants for this country
CapeExceedances=filter(CapeRegs,AboveGV=="Y") #Selects all exceedances for this country
length(CapeExceedances$Contaminant) #Counts all WHO exceedances for this country

#Central
CentralData=filter(PrimaryRegs,Country2=="Central African Republic") #Selects all regs from this country
CentralRegs=filter(CentralData,NoReg=="N") #Selects all regulated contaminants
length(CentralRegs$Contaminant) #Counts all regulated primary contaminants for this country
CentralExceedances=filter(CentralRegs,AboveGV=="Y") #Selects all exceedances for this country
length(CentralExceedances$Contaminant) #Counts all WHO exceedances for this country

#Chad
ChadData=filter(PrimaryRegs,Country2=="Chad") #Selects all regs from this country
ChadRegs=filter(ChadData,NoReg=="N") #Selects all regulated contaminants
length(ChadRegs$Contaminant) #Counts all regulated primary contaminants for this country
ChadExceedances=filter(ChadRegs,AboveGV=="Y") #Selects all exceedances for this country
length(ChadExceedances$Contaminant) #Counts all WHO exceedances for this country

#Chile
ChileData=filter(PrimaryRegs,Country2=="Chile") #Selects all regs from this country
ChileRegs=filter(ChileData,NoReg=="N") #Selects all regulated contaminants
length(ChileRegs$Contaminant) #Counts all regulated primary contaminants for this country
ChileExceedances=filter(ChileRegs,AboveGV=="Y") #Selects all exceedances for this country
length(ChileExceedances$Contaminant) #Counts all WHO exceedances for this country

#China
ChinaData=filter(PrimaryRegs,Country2=="China") #Selects all regs from this country
ChinaRegs=filter(ChinaData,NoReg=="N") #Selects all regulated contaminants
length(ChinaRegs$Contaminant) #Counts all regulated primary contaminants for this country
ChinaExceedances=filter(ChinaRegs,AboveGV=="Y") #Selects all exceedances for this country
length(ChinaExceedances$Contaminant) #Counts all WHO exceedances for this country

#Colombia
ColombiaData=filter(PrimaryRegs,Country2=="Colombia") #Selects all regs from this country
ColombiaRegs=filter(ColombiaData,NoReg=="N") #Selects all regulated contaminants
length(ColombiaRegs$Contaminant) #Counts all regulated primary contaminants for this country
ColombiaExceedances=filter(ColombiaRegs,AboveGV=="Y") #Selects all exceedances for this country
length(ColombiaExceedances$Contaminant) #Counts all WHO exceedances for this country

#Comoros
ComorosData=filter(PrimaryRegs,Country2=="Comoros") #Selects all regs from this country
ComorosRegs=filter(ComorosData,NoReg=="N") #Selects all regulated contaminants
length(ComorosRegs$Contaminant) #Counts all regulated primary contaminants for this country
ComorosExceedances=filter(ComorosRegs,AboveGV=="Y") #Selects all exceedances for this country
length(ComorosExceedances$Contaminant) #Counts all WHO exceedances for this country

#Costa
CostaData=filter(PrimaryRegs,Country2=="Costa Rica") #Selects all regs from this country
CostaRegs=filter(CostaData,NoReg=="N") #Selects all regulated contaminants
length(CostaRegs$Contaminant) #Counts all regulated primary contaminants for this country
CostaExceedances=filter(CostaRegs,AboveGV=="Y") #Selects all exceedances for this country
length(CostaExceedances$Contaminant) #Counts all WHO exceedances for this country

#Croatia
CroatiaData=filter(PrimaryRegs,Country2=="Croatia") #Selects all regs from this country
CroatiaRegs=filter(CroatiaData,NoReg=="N") #Selects all regulated contaminants
length(CroatiaRegs$Contaminant) #Counts all regulated primary contaminants for this country
CroatiaExceedances=filter(CroatiaRegs,AboveGV=="Y") #Selects all exceedances for this country
length(CroatiaExceedances$Contaminant) #Counts all WHO exceedances for this country

#Cuba
CubaData=filter(PrimaryRegs,Country2=="Cuba") #Selects all regs from this country
CubaRegs=filter(CubaData,NoReg=="N") #Selects all regulated contaminants
length(CubaRegs$Contaminant) #Counts all regulated primary contaminants for this country
CubaExceedances=filter(CubaRegs,AboveGV=="Y") #Selects all exceedances for this country
length(CubaExceedances$Contaminant) #Counts all WHO exceedances for this country

#Cyprus
CyprusData=filter(PrimaryRegs,Country2=="Cyprus") #Selects all regs from this country
CyprusRegs=filter(CyprusData,NoReg=="N") #Selects all regulated contaminants
length(CyprusRegs$Contaminant) #Counts all regulated primary contaminants for this country
CyprusExceedances=filter(CyprusRegs,AboveGV=="Y") #Selects all exceedances for this country
length(CyprusExceedances$Contaminant) #Counts all WHO exceedances for this country

#Czech
CzechData=filter(PrimaryRegs,Country2=="Czech Republic") #Selects all regs from this country
CzechRegs=filter(CzechData,NoReg=="N") #Selects all regulated contaminants
length(CzechRegs$Contaminant) #Counts all regulated primary contaminants for this country
CzechExceedances=filter(CzechRegs,AboveGV=="Y") #Selects all exceedances for this country
length(CzechExceedances$Contaminant) #Counts all WHO exceedances for this country

#Denmark
DenmarkData=filter(PrimaryRegs,Country2=="Denmark") #Selects all regs from this country
DenmarkRegs=filter(DenmarkData,NoReg=="N") #Selects all regulated contaminants
length(DenmarkRegs$Contaminant) #Counts all regulated primary contaminants for this country
DenmarkExceedances=filter(DenmarkRegs,AboveGV=="Y") #Selects all exceedances for this country
length(DenmarkExceedances$Contaminant) #Counts all WHO exceedances for this country

#Djibouti
DjiboutiData=filter(PrimaryRegs,Country2=="Djibouti") #Selects all regs from this country
DjiboutiRegs=filter(DjiboutiData,NoReg=="N") #Selects all regulated contaminants
length(DjiboutiRegs$Contaminant) #Counts all regulated primary contaminants for this country
DjiboutiExceedances=filter(DjiboutiRegs,AboveGV=="Y") #Selects all exceedances for this country
length(DjiboutiExceedances$Contaminant) #Counts all WHO exceedances for this country

#Dominica
DominicaData=filter(PrimaryRegs,Country2=="Dominica") #Selects all regs from this country
DominicaRegs=filter(DominicaData,NoReg=="N") #Selects all regulated contaminants
length(DominicaRegs$Contaminant) #Counts all regulated primary contaminants for this country
DominicaExceedances=filter(DominicaRegs,AboveGV=="Y") #Selects all exceedances for this country
length(DominicaExceedances$Contaminant) #Counts all WHO exceedances for this country

#Dominican
DominicanData=filter(PrimaryRegs,Country2=="Dominican Republic") #Selects all regs from this country
DominicanRegs=filter(DominicanData,NoReg=="N") #Selects all regulated contaminants
length(DominicanRegs$Contaminant) #Counts all regulated primary contaminants for this country
DominicanExceedances=filter(DominicanRegs,AboveGV=="Y") #Selects all exceedances for this country
length(DominicanExceedances$Contaminant) #Counts all WHO exceedances for this country

#Ecuador
EcuadorData=filter(PrimaryRegs,Country2=="Ecuador") #Selects all regs from this country
EcuadorRegs=filter(EcuadorData,NoReg=="N") #Selects all regulated contaminants
length(EcuadorRegs$Contaminant) #Counts all regulated primary contaminants for this country
EcuadorExceedances=filter(EcuadorRegs,AboveGV=="Y") #Selects all exceedances for this country
length(EcuadorExceedances$Contaminant) #Counts all WHO exceedances for this country

#Egypt
EgyptData=filter(PrimaryRegs,Country2=="Egypt") #Selects all regs from this country
EgyptRegs=filter(EgyptData,NoReg=="N") #Selects all regulated contaminants
length(EgyptRegs$Contaminant) #Counts all regulated primary contaminants for this country
EgyptExceedances=filter(EgyptRegs,AboveGV=="Y") #Selects all exceedances for this country
length(EgyptExceedances$Contaminant) #Counts all WHO exceedances for this country

#ElSalvador
ElSalvadorData=filter(PrimaryRegs,Country2=="El Salvador") #Selects all regs from this country
ElSalvadorRegs=filter(ElSalvadorData,NoReg=="N") #Selects all regulated contaminants
length(ElSalvadorRegs$Contaminant) #Counts all regulated primary contaminants for this country
ElSalvadorExceedances=filter(ElSalvadorRegs,AboveGV=="Y") #Selects all exceedances for this country
length(ElSalvadorExceedances$Contaminant) #Counts all WHO exceedances for this country

#Estonia
EstoniaData=filter(PrimaryRegs,Country2=="Estonia") #Selects all regs from this country
EstoniaRegs=filter(EstoniaData,NoReg=="N") #Selects all regulated contaminants
length(EstoniaRegs$Contaminant) #Counts all regulated primary contaminants for this country
EstoniaExceedances=filter(EstoniaRegs,AboveGV=="Y") #Selects all exceedances for this country
length(EstoniaExceedances$Contaminant) #Counts all WHO exceedances for this country

#Eswatini
EswatiniData=filter(PrimaryRegs,Country2=="Eswatini (Swaziland)") #Selects all regs from this country
EswatiniRegs=filter(EswatiniData,NoReg=="N") #Selects all regulated contaminants
length(EswatiniRegs$Contaminant) #Counts all regulated primary contaminants for this country
EswatiniExceedances=filter(EswatiniRegs,AboveGV=="Y") #Selects all exceedances for this country
length(EswatiniExceedances$Contaminant) #Counts all WHO exceedances for this country

#Ethiopia
EthiopiaData=filter(PrimaryRegs,Country2=="Ethiopia") #Selects all regs from this country
EthiopiaRegs=filter(EthiopiaData,NoReg=="N") #Selects all regulated contaminants
length(EthiopiaRegs$Contaminant) #Counts all regulated primary contaminants for this country
EthiopiaExceedances=filter(EthiopiaRegs,AboveGV=="Y") #Selects all exceedances for this country
length(EthiopiaExceedances$Contaminant) #Counts all WHO exceedances for this country

#Fiji
FijiData=filter(PrimaryRegs,Country2=="Fiji") #Selects all regs from this country
FijiRegs=filter(FijiData,NoReg=="N") #Selects all regulated contaminants
length(FijiRegs$Contaminant) #Counts all regulated primary contaminants for this country
FijiExceedances=filter(FijiRegs,AboveGV=="Y") #Selects all exceedances for this country
length(FijiExceedances$Contaminant) #Counts all WHO exceedances for this country

#Finland
FinlandData=filter(PrimaryRegs,Country2=="Finland") #Selects all regs from this country
FinlandRegs=filter(FinlandData,NoReg=="N") #Selects all regulated contaminants
length(FinlandRegs$Contaminant) #Counts all regulated primary contaminants for this country
FinlandExceedances=filter(FinlandRegs,AboveGV=="Y") #Selects all exceedances for this country
length(FinlandExceedances$Contaminant) #Counts all WHO exceedances for this country

#France
FranceData=filter(PrimaryRegs,Country2=="France") #Selects all regs from this country
FranceRegs=filter(FranceData,NoReg=="N") #Selects all regulated contaminants
length(FranceRegs$Contaminant) #Counts all regulated primary contaminants for this country
FranceExceedances=filter(FranceRegs,AboveGV=="Y") #Selects all exceedances for this country
length(FranceExceedances$Contaminant) #Counts all WHO exceedances for this country

#Gabon
GabonData=filter(PrimaryRegs,Country2=="Gabon") #Selects all regs from this country
GabonRegs=filter(GabonData,NoReg=="N") #Selects all regulated contaminants
length(GabonRegs$Contaminant) #Counts all regulated primary contaminants for this country
GabonExceedances=filter(GabonRegs,AboveGV=="Y") #Selects all exceedances for this country
length(GabonExceedances$Contaminant) #Counts all WHO exceedances for this country

#Gambia
GambiaData=filter(PrimaryRegs,Country2=="Gambia, The") #Selects all regs from this country
GambiaRegs=filter(GambiaData,NoReg=="N") #Selects all regulated contaminants
length(GambiaRegs$Contaminant) #Counts all regulated primary contaminants for this country
GambiaExceedances=filter(GambiaRegs,AboveGV=="Y") #Selects all exceedances for this country
length(GambiaExceedances$Contaminant) #Counts all WHO exceedances for this country

#Georgia
GeorgiaData=filter(PrimaryRegs,Country2=="Georgia") #Selects all regs from this country
GeorgiaRegs=filter(GeorgiaData,NoReg=="N") #Selects all regulated contaminants
length(GeorgiaRegs$Contaminant) #Counts all regulated primary contaminants for this country
GeorgiaExceedances=filter(GeorgiaRegs,AboveGV=="Y") #Selects all exceedances for this country
length(GeorgiaExceedances$Contaminant) #Counts all WHO exceedances for this country

#Germany
GermanyData=filter(PrimaryRegs,Country2=="Germany") #Selects all regs from this country
GermanyRegs=filter(GermanyData,NoReg=="N") #Selects all regulated contaminants
length(GermanyRegs$Contaminant) #Counts all regulated primary contaminants for this country
GermanyExceedances=filter(GermanyRegs,AboveGV=="Y") #Selects all exceedances for this country
length(GermanyExceedances$Contaminant) #Counts all WHO exceedances for this country

#Ghana
GhanaData=filter(PrimaryRegs,Country2=="Ghana") #Selects all regs from this country
GhanaRegs=filter(GhanaData,NoReg=="N") #Selects all regulated contaminants
length(GhanaRegs$Contaminant) #Counts all regulated primary contaminants for this country
GhanaExceedances=filter(GhanaRegs,AboveGV=="Y") #Selects all exceedances for this country
length(GhanaExceedances$Contaminant) #Counts all WHO exceedances for this country

#Greece
GreeceData=filter(PrimaryRegs,Country2=="Greece") #Selects all regs from this country
GreeceRegs=filter(GreeceData,NoReg=="N") #Selects all regulated contaminants
length(GreeceRegs$Contaminant) #Counts all regulated primary contaminants for this country
GreeceExceedances=filter(GreeceRegs,AboveGV=="Y") #Selects all exceedances for this country
length(GreeceExceedances$Contaminant) #Counts all WHO exceedances for this country

#Grenada
GrenadaData=filter(PrimaryRegs,Country2=="Grenada") #Selects all regs from this country
GrenadaRegs=filter(GrenadaData,NoReg=="N") #Selects all regulated contaminants
length(GrenadaRegs$Contaminant) #Counts all regulated primary contaminants for this country
GrenadaExceedances=filter(GrenadaRegs,AboveGV=="Y") #Selects all exceedances for this country
length(GrenadaExceedances$Contaminant) #Counts all WHO exceedances for this country

#Guatemala
GuatemalaData=filter(PrimaryRegs,Country2=="Guatemala") #Selects all regs from this country
GuatemalaRegs=filter(GuatemalaData,NoReg=="N") #Selects all regulated contaminants
length(GuatemalaRegs$Contaminant) #Counts all regulated primary contaminants for this country
GuatemalaExceedances=filter(GuatemalaRegs,AboveGV=="Y") #Selects all exceedances for this country
length(GuatemalaExceedances$Contaminant) #Counts all WHO exceedances for this country

#Guinea
GuineaData=filter(PrimaryRegs,Country2=="Guinea") #Selects all regs from this country
GuineaRegs=filter(GuineaData,NoReg=="N") #Selects all regulated contaminants
length(GuineaRegs$Contaminant) #Counts all regulated primary contaminants for this country
GuineaExceedances=filter(GuineaRegs,AboveGV=="Y") #Selects all exceedances for this country
length(GuineaExceedances$Contaminant) #Counts all WHO exceedances for this country

#Haiti
HaitiData=filter(PrimaryRegs,Country2=="Haiti") #Selects all regs from this country
HaitiRegs=filter(HaitiData,NoReg=="N") #Selects all regulated contaminants
length(HaitiRegs$Contaminant) #Counts all regulated primary contaminants for this country
HaitiExceedances=filter(HaitiRegs,AboveGV=="Y") #Selects all exceedances for this country
length(HaitiExceedances$Contaminant) #Counts all WHO exceedances for this country

#Honduras
HondurasData=filter(PrimaryRegs,Country2=="Honduras") #Selects all regs from this country
HondurasRegs=filter(HondurasData,NoReg=="N") #Selects all regulated contaminants
length(HondurasRegs$Contaminant) #Counts all regulated primary contaminants for this country
HondurasExceedances=filter(HondurasRegs,AboveGV=="Y") #Selects all exceedances for this country
length(HondurasExceedances$Contaminant) #Counts all WHO exceedances for this country

#Hungary
HungaryData=filter(PrimaryRegs,Country2=="Hungary") #Selects all regs from this country
HungaryRegs=filter(HungaryData,NoReg=="N") #Selects all regulated contaminants
length(HungaryRegs$Contaminant) #Counts all regulated primary contaminants for this country
HungaryExceedances=filter(HungaryRegs,AboveGV=="Y") #Selects all exceedances for this country
length(HungaryExceedances$Contaminant) #Counts all WHO exceedances for this country

#Iceland
IcelandData=filter(PrimaryRegs,Country2=="Iceland") #Selects all regs from this country
IcelandRegs=filter(IcelandData,NoReg=="N") #Selects all regulated contaminants
length(IcelandRegs$Contaminant) #Counts all regulated primary contaminants for this country
IcelandExceedances=filter(IcelandRegs,AboveGV=="Y") #Selects all exceedances for this country
length(IcelandExceedances$Contaminant) #Counts all WHO exceedances for this country

#India
IndiaData=filter(PrimaryRegs,Country2=="India") #Selects all regs from this country
IndiaRegs=filter(IndiaData,NoReg=="N") #Selects all regulated contaminants
length(IndiaRegs$Contaminant) #Counts all regulated primary contaminants for this country
IndiaExceedances=filter(IndiaRegs,AboveGV=="Y") #Selects all exceedances for this country
length(IndiaExceedances$Contaminant) #Counts all WHO exceedances for this country

#Indonesia
IndonesiaData=filter(PrimaryRegs,Country2=="Indonesia") #Selects all regs from this country
IndonesiaRegs=filter(IndonesiaData,NoReg=="N") #Selects all regulated contaminants
length(IndonesiaRegs$Contaminant) #Counts all regulated primary contaminants for this country
IndonesiaExceedances=filter(IndonesiaRegs,AboveGV=="Y") #Selects all exceedances for this country
length(IndonesiaExceedances$Contaminant) #Counts all WHO exceedances for this country

#Iran
IranData=filter(PrimaryRegs,Country2=="Iran") #Selects all regs from this country
IranRegs=filter(IranData,NoReg=="N") #Selects all regulated contaminants
length(IranRegs$Contaminant) #Counts all regulated primary contaminants for this country
IranExceedances=filter(IranRegs,AboveGV=="Y") #Selects all exceedances for this country
length(IranExceedances$Contaminant) #Counts all WHO exceedances for this country

#Iraq
IraqData=filter(PrimaryRegs,Country2=="Iraq") #Selects all regs from this country
IraqRegs=filter(IraqData,NoReg=="N") #Selects all regulated contaminants
length(IraqRegs$Contaminant) #Counts all regulated primary contaminants for this country
IraqExceedances=filter(IraqRegs,AboveGV=="Y") #Selects all exceedances for this country
length(IraqExceedances$Contaminant) #Counts all WHO exceedances for this country

#Ireland
IrelandData=filter(PrimaryRegs,Country2=="Ireland") #Selects all regs from this country
IrelandRegs=filter(IrelandData,NoReg=="N") #Selects all regulated contaminants
length(IrelandRegs$Contaminant) #Counts all regulated primary contaminants for this country
IrelandExceedances=filter(IrelandRegs,AboveGV=="Y") #Selects all exceedances for this country
length(IrelandExceedances$Contaminant) #Counts all WHO exceedances for this country

#Israel
IsraelData=filter(PrimaryRegs,Country2=="Israel") #Selects all regs from this country
IsraelRegs=filter(IsraelData,NoReg=="N") #Selects all regulated contaminants
length(IsraelRegs$Contaminant) #Counts all regulated primary contaminants for this country
IsraelExceedances=filter(IsraelRegs,AboveGV=="Y") #Selects all exceedances for this country
length(IsraelExceedances$Contaminant) #Counts all WHO exceedances for this country

#Italy
ItalyData=filter(PrimaryRegs,Country2=="Italy") #Selects all regs from this country
ItalyRegs=filter(ItalyData,NoReg=="N") #Selects all regulated contaminants
length(ItalyRegs$Contaminant) #Counts all regulated primary contaminants for this country
ItalyExceedances=filter(ItalyRegs,AboveGV=="Y") #Selects all exceedances for this country
length(ItalyExceedances$Contaminant) #Counts all WHO exceedances for this country

#Ivory
IvoryData=filter(PrimaryRegs,Country2=="Ivory Coast") #Selects all regs from this country
IvoryRegs=filter(IvoryData,NoReg=="N") #Selects all regulated contaminants
length(IvoryRegs$Contaminant) #Counts all regulated primary contaminants for this country
IvoryExceedances=filter(IvoryRegs,AboveGV=="Y") #Selects all exceedances for this country
length(IvoryExceedances$Contaminant) #Counts all WHO exceedances for this country

#Japan
JapanData=filter(PrimaryRegs,Country2=="Japan") #Selects all regs from this country
JapanRegs=filter(JapanData,NoReg=="N") #Selects all regulated contaminants
length(JapanRegs$Contaminant) #Counts all regulated primary contaminants for this country
JapanExceedances=filter(JapanRegs,AboveGV=="Y") #Selects all exceedances for this country
length(JapanExceedances$Contaminant) #Counts all WHO exceedances for this country

#Jordan
JordanData=filter(PrimaryRegs,Country2=="Jordan") #Selects all regs from this country
JordanRegs=filter(JordanData,NoReg=="N") #Selects all regulated contaminants
length(JordanRegs$Contaminant) #Counts all regulated primary contaminants for this country
JordanExceedances=filter(JordanRegs,AboveGV=="Y") #Selects all exceedances for this country
length(JordanExceedances$Contaminant) #Counts all WHO exceedances for this country

#Kazakhstan
KazakhstanData=filter(PrimaryRegs,Country2=="Kazakhstan") #Selects all regs from this country
KazakhstanRegs=filter(KazakhstanData,NoReg=="N") #Selects all regulated contaminants
length(KazakhstanRegs$Contaminant) #Counts all regulated primary contaminants for this country
KazakhstanExceedances=filter(KazakhstanRegs,AboveGV=="Y") #Selects all exceedances for this country
length(KazakhstanExceedances$Contaminant) #Counts all WHO exceedances for this country

#Kenya
KenyaData=filter(PrimaryRegs,Country2=="Kenya") #Selects all regs from this country
KenyaRegs=filter(KenyaData,NoReg=="N") #Selects all regulated contaminants
length(KenyaRegs$Contaminant) #Counts all regulated primary contaminants for this country
KenyaExceedances=filter(KenyaRegs,AboveGV=="Y") #Selects all exceedances for this country
length(KenyaExceedances$Contaminant) #Counts all WHO exceedances for this country

#Kiribati
KiribatiData=filter(PrimaryRegs,Country2=="Kiribati") #Selects all regs from this country
KiribatiRegs=filter(KiribatiData,NoReg=="N") #Selects all regulated contaminants
length(KiribatiRegs$Contaminant) #Counts all regulated primary contaminants for this country
KiribatiExceedances=filter(KiribatiRegs,AboveGV=="Y") #Selects all exceedances for this country
length(KiribatiExceedances$Contaminant) #Counts all WHO exceedances for this country

#KoreaSouth
KoreaSouthData=filter(PrimaryRegs,Country2=="Korea, South") #Selects all regs from this country
KoreaSouthRegs=filter(KoreaSouthData,NoReg=="N") #Selects all regulated contaminants
length(KoreaSouthRegs$Contaminant) #Counts all regulated primary contaminants for this country
KoreaSouthExceedances=filter(KoreaSouthRegs,AboveGV=="Y") #Selects all exceedances for this country
length(KoreaSouthExceedances$Contaminant) #Counts all WHO exceedances for this country

#Kosovo
KosovoData=filter(PrimaryRegs,Country2=="Kosovo") #Selects all regs from this country
KosovoRegs=filter(KosovoData,NoReg=="N") #Selects all regulated contaminants
length(KosovoRegs$Contaminant) #Counts all regulated primary contaminants for this country
KosovoExceedances=filter(KosovoRegs,AboveGV=="Y") #Selects all exceedances for this country
length(KosovoExceedances$Contaminant) #Counts all WHO exceedances for this country

#Kuwait
KuwaitData=filter(PrimaryRegs,Country2=="Kuwait") #Selects all regs from this country
KuwaitRegs=filter(KuwaitData,NoReg=="N") #Selects all regulated contaminants
length(KuwaitRegs$Contaminant) #Counts all regulated primary contaminants for this country
KuwaitExceedances=filter(KuwaitRegs,AboveGV=="Y") #Selects all exceedances for this country
length(KuwaitExceedances$Contaminant) #Counts all WHO exceedances for this country

#Kyrgyzstan
KyrgyzstanData=filter(PrimaryRegs,Country2=="Kyrgyzstan") #Selects all regs from this country
KyrgyzstanRegs=filter(KyrgyzstanData,NoReg=="N") #Selects all regulated contaminants
length(KyrgyzstanRegs$Contaminant) #Counts all regulated primary contaminants for this country
KyrgyzstanExceedances=filter(KyrgyzstanRegs,AboveGV=="Y") #Selects all exceedances for this country
length(KyrgyzstanExceedances$Contaminant) #Counts all WHO exceedances for this country

#Laos
LaosData=filter(PrimaryRegs,Country2=="Laos") #Selects all regs from this country
LaosRegs=filter(LaosData,NoReg=="N") #Selects all regulated contaminants
length(LaosRegs$Contaminant) #Counts all regulated primary contaminants for this country
LaosExceedances=filter(LaosRegs,AboveGV=="Y") #Selects all exceedances for this country
length(LaosExceedances$Contaminant) #Counts all WHO exceedances for this country

#Latvia
LatviaData=filter(PrimaryRegs,Country2=="Latvia") #Selects all regs from this country
LatviaRegs=filter(LatviaData,NoReg=="N") #Selects all regulated contaminants
length(LatviaRegs$Contaminant) #Counts all regulated primary contaminants for this country
LatviaExceedances=filter(LatviaRegs,AboveGV=="Y") #Selects all exceedances for this country
length(LatviaExceedances$Contaminant) #Counts all WHO exceedances for this country

#Lebanon
LebanonData=filter(PrimaryRegs,Country2=="Lebanon") #Selects all regs from this country
LebanonRegs=filter(LebanonData,NoReg=="N") #Selects all regulated contaminants
length(LebanonRegs$Contaminant) #Counts all regulated primary contaminants for this country
LebanonExceedances=filter(LebanonRegs,AboveGV=="Y") #Selects all exceedances for this country
length(LebanonExceedances$Contaminant) #Counts all WHO exceedances for this country

#Liberia
LiberiaData=filter(PrimaryRegs,Country2=="Liberia") #Selects all regs from this country
LiberiaRegs=filter(LiberiaData,NoReg=="N") #Selects all regulated contaminants
length(LiberiaRegs$Contaminant) #Counts all regulated primary contaminants for this country
LiberiaExceedances=filter(LiberiaRegs,AboveGV=="Y") #Selects all exceedances for this country
length(LiberiaExceedances$Contaminant) #Counts all WHO exceedances for this country

#Libya
LibyaData=filter(PrimaryRegs,Country2=="Libya") #Selects all regs from this country
LibyaRegs=filter(LibyaData,NoReg=="N") #Selects all regulated contaminants
length(LibyaRegs$Contaminant) #Counts all regulated primary contaminants for this country
LibyaExceedances=filter(LibyaRegs,AboveGV=="Y") #Selects all exceedances for this country
length(LibyaExceedances$Contaminant) #Counts all WHO exceedances for this country

#Liechtenstein
LiechtensteinData=filter(PrimaryRegs,Country2=="Liechtenstein") #Selects all regs from this country
LiechtensteinRegs=filter(LiechtensteinData,NoReg=="N") #Selects all regulated contaminants
length(LiechtensteinRegs$Contaminant) #Counts all regulated primary contaminants for this country
LiechtensteinExceedances=filter(LiechtensteinRegs,AboveGV=="Y") #Selects all exceedances for this country
length(LiechtensteinExceedances$Contaminant) #Counts all WHO exceedances for this country

#Lithuania
LithuaniaData=filter(PrimaryRegs,Country2=="Lithuania") #Selects all regs from this country
LithuaniaRegs=filter(LithuaniaData,NoReg=="N") #Selects all regulated contaminants
length(LithuaniaRegs$Contaminant) #Counts all regulated primary contaminants for this country
LithuaniaExceedances=filter(LithuaniaRegs,AboveGV=="Y") #Selects all exceedances for this country
length(LithuaniaExceedances$Contaminant) #Counts all WHO exceedances for this country

#Luxembourg
LuxembourgData=filter(PrimaryRegs,Country2=="Luxembourg") #Selects all regs from this country
LuxembourgRegs=filter(LuxembourgData,NoReg=="N") #Selects all regulated contaminants
length(LuxembourgRegs$Contaminant) #Counts all regulated primary contaminants for this country
LuxembourgExceedances=filter(LuxembourgRegs,AboveGV=="Y") #Selects all exceedances for this country
length(LuxembourgExceedances$Contaminant) #Counts all WHO exceedances for this country

#Macedonia
MacedoniaData=filter(PrimaryRegs,Country2=="Macedonia, North") #Selects all regs from this country
MacedoniaRegs=filter(MacedoniaData,NoReg=="N") #Selects all regulated contaminants
length(MacedoniaRegs$Contaminant) #Counts all regulated primary contaminants for this country
MacedoniaExceedances=filter(MacedoniaRegs,AboveGV=="Y") #Selects all exceedances for this country
length(MacedoniaExceedances$Contaminant) #Counts all WHO exceedances for this country

#Madagascar
MadagascarData=filter(PrimaryRegs,Country2=="Madagascar") #Selects all regs from this country
MadagascarRegs=filter(MadagascarData,NoReg=="N") #Selects all regulated contaminants
length(MadagascarRegs$Contaminant) #Counts all regulated primary contaminants for this country
MadagascarExceedances=filter(MadagascarRegs,AboveGV=="Y") #Selects all exceedances for this country
length(MadagascarExceedances$Contaminant) #Counts all WHO exceedances for this country

#Malawi
MalawiData=filter(PrimaryRegs,Country2=="Malawi") #Selects all regs from this country
MalawiRegs=filter(MalawiData,NoReg=="N") #Selects all regulated contaminants
length(MalawiRegs$Contaminant) #Counts all regulated primary contaminants for this country
MalawiExceedances=filter(MalawiRegs,AboveGV=="Y") #Selects all exceedances for this country
length(MalawiExceedances$Contaminant) #Counts all WHO exceedances for this country

#Malaysia
MalaysiaData=filter(PrimaryRegs,Country2=="Malaysia") #Selects all regs from this country
MalaysiaRegs=filter(MalaysiaData,NoReg=="N") #Selects all regulated contaminants
length(MalaysiaRegs$Contaminant) #Counts all regulated primary contaminants for this country
MalaysiaExceedances=filter(MalaysiaRegs,AboveGV=="Y") #Selects all exceedances for this country
length(MalaysiaExceedances$Contaminant) #Counts all WHO exceedances for this country

#Maldives
MaldivesData=filter(PrimaryRegs,Country2=="Maldives") #Selects all regs from this country
MaldivesRegs=filter(MaldivesData,NoReg=="N") #Selects all regulated contaminants
length(MaldivesRegs$Contaminant) #Counts all regulated primary contaminants for this country
MaldivesExceedances=filter(MaldivesRegs,AboveGV=="Y") #Selects all exceedances for this country
length(MaldivesExceedances$Contaminant) #Counts all WHO exceedances for this country

#Mali
MaliData=filter(PrimaryRegs,Country2=="Mali") #Selects all regs from this country
MaliRegs=filter(MaliData,NoReg=="N") #Selects all regulated contaminants
length(MaliRegs$Contaminant) #Counts all regulated primary contaminants for this country
MaliExceedances=filter(MaliRegs,AboveGV=="Y") #Selects all exceedances for this country
length(MaliExceedances$Contaminant) #Counts all WHO exceedances for this country

#Malta
MaltaData=filter(PrimaryRegs,Country2=="Malta") #Selects all regs from this country
MaltaRegs=filter(MaltaData,NoReg=="N") #Selects all regulated contaminants
length(MaltaRegs$Contaminant) #Counts all regulated primary contaminants for this country
MaltaExceedances=filter(MaltaRegs,AboveGV=="Y") #Selects all exceedances for this country
length(MaltaExceedances$Contaminant) #Counts all WHO exceedances for this country

#Marshall
MarshallData=filter(PrimaryRegs,Country2=="Marshall Islands") #Selects all regs from this country
MarshallRegs=filter(MarshallData,NoReg=="N") #Selects all regulated contaminants
length(MarshallRegs$Contaminant) #Counts all regulated primary contaminants for this country
MarshallExceedances=filter(MarshallRegs,AboveGV=="Y") #Selects all exceedances for this country
length(MarshallExceedances$Contaminant) #Counts all WHO exceedances for this country

#Mauritania
MauritaniaData=filter(PrimaryRegs,Country2=="Mauritania") #Selects all regs from this country
MauritaniaRegs=filter(MauritaniaData,NoReg=="N") #Selects all regulated contaminants
length(MauritaniaRegs$Contaminant) #Counts all regulated primary contaminants for this country
MauritaniaExceedances=filter(MauritaniaRegs,AboveGV=="Y") #Selects all exceedances for this country
length(MauritaniaExceedances$Contaminant) #Counts all WHO exceedances for this country

#Mauritius
MauritiusData=filter(PrimaryRegs,Country2=="Mauritius") #Selects all regs from this country
MauritiusRegs=filter(MauritiusData,NoReg=="N") #Selects all regulated contaminants
length(MauritiusRegs$Contaminant) #Counts all regulated primary contaminants for this country
MauritiusExceedances=filter(MauritiusRegs,AboveGV=="Y") #Selects all exceedances for this country
length(MauritiusExceedances$Contaminant) #Counts all WHO exceedances for this country

#Mexico
MexicoData=filter(PrimaryRegs,Country2=="Mexico") #Selects all regs from this country
MexicoRegs=filter(MexicoData,NoReg=="N") #Selects all regulated contaminants
length(MexicoRegs$Contaminant) #Counts all regulated primary contaminants for this country
MexicoExceedances=filter(MexicoRegs,AboveGV=="Y") #Selects all exceedances for this country
length(MexicoExceedances$Contaminant) #Counts all WHO exceedances for this country

#Micronesia
MicronesiaData=filter(PrimaryRegs,Country2=="Micronesia, Federated States") #Selects all regs from this country
MicronesiaRegs=filter(MicronesiaData,NoReg=="N") #Selects all regulated contaminants
length(MicronesiaRegs$Contaminant) #Counts all regulated primary contaminants for this country
MicronesiaExceedances=filter(MicronesiaRegs,AboveGV=="Y") #Selects all exceedances for this country
length(MicronesiaExceedances$Contaminant) #Counts all WHO exceedances for this country

#Moldova
MoldovaData=filter(PrimaryRegs,Country2=="Moldova") #Selects all regs from this country
MoldovaRegs=filter(MoldovaData,NoReg=="N") #Selects all regulated contaminants
length(MoldovaRegs$Contaminant) #Counts all regulated primary contaminants for this country
MoldovaExceedances=filter(MoldovaRegs,AboveGV=="Y") #Selects all exceedances for this country
length(MoldovaExceedances$Contaminant) #Counts all WHO exceedances for this country

#Monaco
MonacoData=filter(PrimaryRegs,Country2=="Monaco") #Selects all regs from this country
MonacoRegs=filter(MonacoData,NoReg=="N") #Selects all regulated contaminants
length(MonacoRegs$Contaminant) #Counts all regulated primary contaminants for this country
MonacoExceedances=filter(MonacoRegs,AboveGV=="Y") #Selects all exceedances for this country
length(MonacoExceedances$Contaminant) #Counts all WHO exceedances for this country

#Mongolia
MongoliaData=filter(PrimaryRegs,Country2=="Mongolia") #Selects all regs from this country
MongoliaRegs=filter(MongoliaData,NoReg=="N") #Selects all regulated contaminants
length(MongoliaRegs$Contaminant) #Counts all regulated primary contaminants for this country
MongoliaExceedances=filter(MongoliaRegs,AboveGV=="Y") #Selects all exceedances for this country
length(MongoliaExceedances$Contaminant) #Counts all WHO exceedances for this country

#Montenegro
MontenegroData=filter(PrimaryRegs,Country2=="Montenegro") #Selects all regs from this country
MontenegroRegs=filter(MontenegroData,NoReg=="N") #Selects all regulated contaminants
length(MontenegroRegs$Contaminant) #Counts all regulated primary contaminants for this country
MontenegroExceedances=filter(MontenegroRegs,AboveGV=="Y") #Selects all exceedances for this country
length(MontenegroExceedances$Contaminant) #Counts all WHO exceedances for this country

#Morocco
MoroccoData=filter(PrimaryRegs,Country2=="Morocco") #Selects all regs from this country
MoroccoRegs=filter(MoroccoData,NoReg=="N") #Selects all regulated contaminants
length(MoroccoRegs$Contaminant) #Counts all regulated primary contaminants for this country
MoroccoExceedances=filter(MoroccoRegs,AboveGV=="Y") #Selects all exceedances for this country
length(MoroccoExceedances$Contaminant) #Counts all WHO exceedances for this country

#Mozambique
MozambiqueData=filter(PrimaryRegs,Country2=="Mozambique") #Selects all regs from this country
MozambiqueRegs=filter(MozambiqueData,NoReg=="N") #Selects all regulated contaminants
length(MozambiqueRegs$Contaminant) #Counts all regulated primary contaminants for this country
MozambiqueExceedances=filter(MozambiqueRegs,AboveGV=="Y") #Selects all exceedances for this country
length(MozambiqueExceedances$Contaminant) #Counts all WHO exceedances for this country

#Myanmar
MyanmarData=filter(PrimaryRegs,Country2=="Myanmar") #Selects all regs from this country
MyanmarRegs=filter(MyanmarData,NoReg=="N") #Selects all regulated contaminants
length(MyanmarRegs$Contaminant) #Counts all regulated primary contaminants for this country
MyanmarExceedances=filter(MyanmarRegs,AboveGV=="Y") #Selects all exceedances for this country
length(MyanmarExceedances$Contaminant) #Counts all WHO exceedances for this country

#Namibia
NamibiaData=filter(PrimaryRegs,Country2=="Namibia") #Selects all regs from this country
NamibiaRegs=filter(NamibiaData,NoReg=="N") #Selects all regulated contaminants
length(NamibiaRegs$Contaminant) #Counts all regulated primary contaminants for this country
NamibiaExceedances=filter(NamibiaRegs,AboveGV=="Y") #Selects all exceedances for this country
length(NamibiaExceedances$Contaminant) #Counts all WHO exceedances for this country

#Nauru
NauruData=filter(PrimaryRegs,Country2=="Nauru") #Selects all regs from this country
NauruRegs=filter(NauruData,NoReg=="N") #Selects all regulated contaminants
length(NauruRegs$Contaminant) #Counts all regulated primary contaminants for this country
NauruExceedances=filter(NauruRegs,AboveGV=="Y") #Selects all exceedances for this country
length(NauruExceedances$Contaminant) #Counts all WHO exceedances for this country

#Nepal
NepalData=filter(PrimaryRegs,Country2=="Nepal") #Selects all regs from this country
NepalRegs=filter(NepalData,NoReg=="N") #Selects all regulated contaminants
length(NepalRegs$Contaminant) #Counts all regulated primary contaminants for this country
NepalExceedances=filter(NepalRegs,AboveGV=="Y") #Selects all exceedances for this country
length(NepalExceedances$Contaminant) #Counts all WHO exceedances for this country

#Netherlands
NetherlandsData=filter(PrimaryRegs,Country2=="Netherlands") #Selects all regs from this country
NetherlandsRegs=filter(NetherlandsData,NoReg=="N") #Selects all regulated contaminants
length(NetherlandsRegs$Contaminant) #Counts all regulated primary contaminants for this country
NetherlandsExceedances=filter(NetherlandsRegs,AboveGV=="Y") #Selects all exceedances for this country
length(NetherlandsExceedances$Contaminant) #Counts all WHO exceedances for this country

#NewZealand
NewZealandData=filter(PrimaryRegs,Country2=="New Zealand") #Selects all regs from this country
NewZealandRegs=filter(NewZealandData,NoReg=="N") #Selects all regulated contaminants
length(NewZealandRegs$Contaminant) #Counts all regulated primary contaminants for this country
NewZealandExceedances=filter(NewZealandRegs,AboveGV=="Y") #Selects all exceedances for this country
length(NewZealandExceedances$Contaminant) #Counts all WHO exceedances for this country

#Nicaragua
NicaraguaData=filter(PrimaryRegs,Country2=="Nicaragua") #Selects all regs from this country
NicaraguaRegs=filter(NicaraguaData,NoReg=="N") #Selects all regulated contaminants
length(NicaraguaRegs$Contaminant) #Counts all regulated primary contaminants for this country
NicaraguaExceedances=filter(NicaraguaRegs,AboveGV=="Y") #Selects all exceedances for this country
length(NicaraguaExceedances$Contaminant) #Counts all WHO exceedances for this country

#Niger
NigerData=filter(PrimaryRegs,Country2=="Niger") #Selects all regs from this country
NigerRegs=filter(NigerData,NoReg=="N") #Selects all regulated contaminants
length(NigerRegs$Contaminant) #Counts all regulated primary contaminants for this country
NigerExceedances=filter(NigerRegs,AboveGV=="Y") #Selects all exceedances for this country
length(NigerExceedances$Contaminant) #Counts all WHO exceedances for this country

#Nigeria
NigeriaData=filter(PrimaryRegs,Country2=="Nigeria") #Selects all regs from this country
NigeriaRegs=filter(NigeriaData,NoReg=="N") #Selects all regulated contaminants
length(NigeriaRegs$Contaminant) #Counts all regulated primary contaminants for this country
NigeriaExceedances=filter(NigeriaRegs,AboveGV=="Y") #Selects all exceedances for this country
length(NigeriaExceedances$Contaminant) #Counts all WHO exceedances for this country

#Norway
NorwayData=filter(PrimaryRegs,Country2=="Norway") #Selects all regs from this country
NorwayRegs=filter(NorwayData,NoReg=="N") #Selects all regulated contaminants
length(NorwayRegs$Contaminant) #Counts all regulated primary contaminants for this country
NorwayExceedances=filter(NorwayRegs,AboveGV=="Y") #Selects all exceedances for this country
length(NorwayExceedances$Contaminant) #Counts all WHO exceedances for this country

#Oman
OmanData=filter(PrimaryRegs,Country2=="Oman") #Selects all regs from this country
OmanRegs=filter(OmanData,NoReg=="N") #Selects all regulated contaminants
length(OmanRegs$Contaminant) #Counts all regulated primary contaminants for this country
OmanExceedances=filter(OmanRegs,AboveGV=="Y") #Selects all exceedances for this country
length(OmanExceedances$Contaminant) #Counts all WHO exceedances for this country

#Pakistan
PakistanData=filter(PrimaryRegs,Country2=="Pakistan") #Selects all regs from this country
PakistanRegs=filter(PakistanData,NoReg=="N") #Selects all regulated contaminants
length(PakistanRegs$Contaminant) #Counts all regulated primary contaminants for this country
PakistanExceedances=filter(PakistanRegs,AboveGV=="Y") #Selects all exceedances for this country
length(PakistanExceedances$Contaminant) #Counts all WHO exceedances for this country

#Palau
PalauData=filter(PrimaryRegs,Country2=="Palau") #Selects all regs from this country
PalauRegs=filter(PalauData,NoReg=="N") #Selects all regulated contaminants
length(PalauRegs$Contaminant) #Counts all regulated primary contaminants for this country
PalauExceedances=filter(PalauRegs,AboveGV=="Y") #Selects all exceedances for this country
length(PalauExceedances$Contaminant) #Counts all WHO exceedances for this country

#Panama
PanamaData=filter(PrimaryRegs,Country2=="Panama") #Selects all regs from this country
PanamaRegs=filter(PanamaData,NoReg=="N") #Selects all regulated contaminants
length(PanamaRegs$Contaminant) #Counts all regulated primary contaminants for this country
PanamaExceedances=filter(PanamaRegs,AboveGV=="Y") #Selects all exceedances for this country
length(PanamaExceedances$Contaminant) #Counts all WHO exceedances for this country

#Papua
PapuaData=filter(PrimaryRegs,Country2=="Papua New Guinea") #Selects all regs from this country
PapuaRegs=filter(PapuaData,NoReg=="N") #Selects all regulated contaminants
length(PapuaRegs$Contaminant) #Counts all regulated primary contaminants for this country
PapuaExceedances=filter(PapuaRegs,AboveGV=="Y") #Selects all exceedances for this country
length(PapuaExceedances$Contaminant) #Counts all WHO exceedances for this country

#Paraguay
ParaguayData=filter(PrimaryRegs,Country2=="Paraguay") #Selects all regs from this country
ParaguayRegs=filter(ParaguayData,NoReg=="N") #Selects all regulated contaminants
length(ParaguayRegs$Contaminant) #Counts all regulated primary contaminants for this country
ParaguayExceedances=filter(ParaguayRegs,AboveGV=="Y") #Selects all exceedances for this country
length(ParaguayExceedances$Contaminant) #Counts all WHO exceedances for this country

#Peru
PeruData=filter(PrimaryRegs,Country2=="Peru") #Selects all regs from this country
PeruRegs=filter(PeruData,NoReg=="N") #Selects all regulated contaminants
length(PeruRegs$Contaminant) #Counts all regulated primary contaminants for this country
PeruExceedances=filter(PeruRegs,AboveGV=="Y") #Selects all exceedances for this country
length(PeruExceedances$Contaminant) #Counts all WHO exceedances for this country

#Philippines
PhilippinesData=filter(PrimaryRegs,Country2=="Philippines") #Selects all regs from this country
PhilippinesRegs=filter(PhilippinesData,NoReg=="N") #Selects all regulated contaminants
length(PhilippinesRegs$Contaminant) #Counts all regulated primary contaminants for this country
PhilippinesExceedances=filter(PhilippinesRegs,AboveGV=="Y") #Selects all exceedances for this country
length(PhilippinesExceedances$Contaminant) #Counts all WHO exceedances for this country

#Poland
PolandData=filter(PrimaryRegs,Country2=="Poland") #Selects all regs from this country
PolandRegs=filter(PolandData,NoReg=="N") #Selects all regulated contaminants
length(PolandRegs$Contaminant) #Counts all regulated primary contaminants for this country
PolandExceedances=filter(PolandRegs,AboveGV=="Y") #Selects all exceedances for this country
length(PolandExceedances$Contaminant) #Counts all WHO exceedances for this country

#Portugal
PortugalData=filter(PrimaryRegs,Country2=="Portugal") #Selects all regs from this country
PortugalRegs=filter(PortugalData,NoReg=="N") #Selects all regulated contaminants
length(PortugalRegs$Contaminant) #Counts all regulated primary contaminants for this country
PortugalExceedances=filter(PortugalRegs,AboveGV=="Y") #Selects all exceedances for this country
length(PortugalExceedances$Contaminant) #Counts all WHO exceedances for this country

#Qatar
QatarData=filter(PrimaryRegs,Country2=="Qatar") #Selects all regs from this country
QatarRegs=filter(QatarData,NoReg=="N") #Selects all regulated contaminants
length(QatarRegs$Contaminant) #Counts all regulated primary contaminants for this country
QatarExceedances=filter(QatarRegs,AboveGV=="Y") #Selects all exceedances for this country
length(QatarExceedances$Contaminant) #Counts all WHO exceedances for this country

#Romania
RomaniaData=filter(PrimaryRegs,Country2=="Romania") #Selects all regs from this country
RomaniaRegs=filter(RomaniaData,NoReg=="N") #Selects all regulated contaminants
length(RomaniaRegs$Contaminant) #Counts all regulated primary contaminants for this country
RomaniaExceedances=filter(RomaniaRegs,AboveGV=="Y") #Selects all exceedances for this country
length(RomaniaExceedances$Contaminant) #Counts all WHO exceedances for this country

#Russia
RussiaData=filter(PrimaryRegs,Country2=="Russia") #Selects all regs from this country
RussiaRegs=filter(RussiaData,NoReg=="N") #Selects all regulated contaminants
length(RussiaRegs$Contaminant) #Counts all regulated primary contaminants for this country
RussiaExceedances=filter(RussiaRegs,AboveGV=="Y") #Selects all exceedances for this country
length(RussiaExceedances$Contaminant) #Counts all WHO exceedances for this country

#Rwanda
RwandaData=filter(PrimaryRegs,Country2=="Rwanda") #Selects all regs from this country
RwandaRegs=filter(RwandaData,NoReg=="N") #Selects all regulated contaminants
length(RwandaRegs$Contaminant) #Counts all regulated primary contaminants for this country
RwandaExceedances=filter(RwandaRegs,AboveGV=="Y") #Selects all exceedances for this country
length(RwandaExceedances$Contaminant) #Counts all WHO exceedances for this country

#Samoa
SamoaData=filter(PrimaryRegs,Country2=="Samoa") #Selects all regs from this country
SamoaRegs=filter(SamoaData,NoReg=="N") #Selects all regulated contaminants
length(SamoaRegs$Contaminant) #Counts all regulated primary contaminants for this country
SamoaExceedances=filter(SamoaRegs,AboveGV=="Y") #Selects all exceedances for this country
length(SamoaExceedances$Contaminant) #Counts all WHO exceedances for this country

#SanMarino
SanMarinoData=filter(PrimaryRegs,Country2=="San Marino") #Selects all regs from this country
SanMarinoRegs=filter(SanMarinoData,NoReg=="N") #Selects all regulated contaminants
length(SanMarinoRegs$Contaminant) #Counts all regulated primary contaminants for this country
SanMarinoExceedances=filter(SanMarinoRegs,AboveGV=="Y") #Selects all exceedances for this country
length(SanMarinoExceedances$Contaminant) #Counts all WHO exceedances for this country

#Saudi
SaudiData=filter(PrimaryRegs,Country2=="Saudi Arabia") #Selects all regs from this country
SaudiRegs=filter(SaudiData,NoReg=="N") #Selects all regulated contaminants
length(SaudiRegs$Contaminant) #Counts all regulated primary contaminants for this country
SaudiExceedances=filter(SaudiRegs,AboveGV=="Y") #Selects all exceedances for this country
length(SaudiExceedances$Contaminant) #Counts all WHO exceedances for this country

#Senegal
SenegalData=filter(PrimaryRegs,Country2=="Senegal") #Selects all regs from this country
SenegalRegs=filter(SenegalData,NoReg=="N") #Selects all regulated contaminants
length(SenegalRegs$Contaminant) #Counts all regulated primary contaminants for this country
SenegalExceedances=filter(SenegalRegs,AboveGV=="Y") #Selects all exceedances for this country
length(SenegalExceedances$Contaminant) #Counts all WHO exceedances for this country

#Serbia
SerbiaData=filter(PrimaryRegs,Country2=="Serbia") #Selects all regs from this country
SerbiaRegs=filter(SerbiaData,NoReg=="N") #Selects all regulated contaminants
length(SerbiaRegs$Contaminant) #Counts all regulated primary contaminants for this country
SerbiaExceedances=filter(SerbiaRegs,AboveGV=="Y") #Selects all exceedances for this country
length(SerbiaExceedances$Contaminant) #Counts all WHO exceedances for this country

#Seychelles
SeychellesData=filter(PrimaryRegs,Country2=="Seychelles") #Selects all regs from this country
SeychellesRegs=filter(SeychellesData,NoReg=="N") #Selects all regulated contaminants
length(SeychellesRegs$Contaminant) #Counts all regulated primary contaminants for this country
SeychellesExceedances=filter(SeychellesRegs,AboveGV=="Y") #Selects all exceedances for this country
length(SeychellesExceedances$Contaminant) #Counts all WHO exceedances for this country

#Sierra
SierraData=filter(PrimaryRegs,Country2=="Sierra Leone") #Selects all regs from this country
SierraRegs=filter(SierraData,NoReg=="N") #Selects all regulated contaminants
length(SierraRegs$Contaminant) #Counts all regulated primary contaminants for this country
SierraExceedances=filter(SierraRegs,AboveGV=="Y") #Selects all exceedances for this country
length(SierraExceedances$Contaminant) #Counts all WHO exceedances for this country

#Singapore
SingaporeData=filter(PrimaryRegs,Country2=="Singapore") #Selects all regs from this country
SingaporeRegs=filter(SingaporeData,NoReg=="N") #Selects all regulated contaminants
length(SingaporeRegs$Contaminant) #Counts all regulated primary contaminants for this country
SingaporeExceedances=filter(SingaporeRegs,AboveGV=="Y") #Selects all exceedances for this country
length(SingaporeExceedances$Contaminant) #Counts all WHO exceedances for this country

#Slovakia
SlovakiaData=filter(PrimaryRegs,Country2=="Slovakia") #Selects all regs from this country
SlovakiaRegs=filter(SlovakiaData,NoReg=="N") #Selects all regulated contaminants
length(SlovakiaRegs$Contaminant) #Counts all regulated primary contaminants for this country
SlovakiaExceedances=filter(SlovakiaRegs,AboveGV=="Y") #Selects all exceedances for this country
length(SlovakiaExceedances$Contaminant) #Counts all WHO exceedances for this country

#Slovenia
SloveniaData=filter(PrimaryRegs,Country2=="Slovenia") #Selects all regs from this country
SloveniaRegs=filter(SloveniaData,NoReg=="N") #Selects all regulated contaminants
length(SloveniaRegs$Contaminant) #Counts all regulated primary contaminants for this country
SloveniaExceedances=filter(SloveniaRegs,AboveGV=="Y") #Selects all exceedances for this country
length(SloveniaExceedances$Contaminant) #Counts all WHO exceedances for this country

#Solomon
SolomonData=filter(PrimaryRegs,Country2=="Solomon Islands") #Selects all regs from this country
SolomonRegs=filter(SolomonData,NoReg=="N") #Selects all regulated contaminants
length(SolomonRegs$Contaminant) #Counts all regulated primary contaminants for this country
SolomonExceedances=filter(SolomonRegs,AboveGV=="Y") #Selects all exceedances for this country
length(SolomonExceedances$Contaminant) #Counts all WHO exceedances for this country

#SouthAfrica
SouthAfricaData=filter(PrimaryRegs,Country2=="South Africa") #Selects all regs from this country
SouthAfricaRegs=filter(SouthAfricaData,NoReg=="N") #Selects all regulated contaminants
length(SouthAfricaRegs$Contaminant) #Counts all regulated primary contaminants for this country
SouthAfricaExceedances=filter(SouthAfricaRegs,AboveGV=="Y") #Selects all exceedances for this country
length(SouthAfricaExceedances$Contaminant) #Counts all WHO exceedances for this country

#Spain
SpainData=filter(PrimaryRegs,Country2=="Spain") #Selects all regs from this country
SpainRegs=filter(SpainData,NoReg=="N") #Selects all regulated contaminants
length(SpainRegs$Contaminant) #Counts all regulated primary contaminants for this country
SpainExceedances=filter(SpainRegs,AboveGV=="Y") #Selects all exceedances for this country
length(SpainExceedances$Contaminant) #Counts all WHO exceedances for this country

#SriLanka
SriLankaData=filter(PrimaryRegs,Country2=="Sri Lanka") #Selects all regs from this country
SriLankaRegs=filter(SriLankaData,NoReg=="N") #Selects all regulated contaminants
length(SriLankaRegs$Contaminant) #Counts all regulated primary contaminants for this country
SriLankaExceedances=filter(SriLankaRegs,AboveGV=="Y") #Selects all exceedances for this country
length(SriLankaExceedances$Contaminant) #Counts all WHO exceedances for this country

#Sudan
SudanData=filter(PrimaryRegs,Country2=="Sudan") #Selects all regs from this country
SudanRegs=filter(SudanData,NoReg=="N") #Selects all regulated contaminants
length(SudanRegs$Contaminant) #Counts all regulated primary contaminants for this country
SudanExceedances=filter(SudanRegs,AboveGV=="Y") #Selects all exceedances for this country
length(SudanExceedances$Contaminant) #Counts all WHO exceedances for this country

#SouthSudan
SouthSudanData=filter(PrimaryRegs,Country2=="Sudan, South") #Selects all regs from this country
SouthSudanRegs=filter(SouthSudanData,NoReg=="N") #Selects all regulated contaminants
length(SouthSudanRegs$Contaminant) #Counts all regulated primary contaminants for this country
SouthSudanExceedances=filter(SouthSudanRegs,AboveGV=="Y") #Selects all exceedances for this country
length(SouthSudanExceedances$Contaminant) #Counts all WHO exceedances for this country

#Suriname
SurinameData=filter(PrimaryRegs,Country2=="Suriname") #Selects all regs from this country
SurinameRegs=filter(SurinameData,NoReg=="N") #Selects all regulated contaminants
length(SurinameRegs$Contaminant) #Counts all regulated primary contaminants for this country
SurinameExceedances=filter(SurinameRegs,AboveGV=="Y") #Selects all exceedances for this country
length(SurinameExceedances$Contaminant) #Counts all WHO exceedances for this country

#Sweden
SwedenData=filter(PrimaryRegs,Country2=="Sweden") #Selects all regs from this country
SwedenRegs=filter(SwedenData,NoReg=="N") #Selects all regulated contaminants
length(SwedenRegs$Contaminant) #Counts all regulated primary contaminants for this country
SwedenExceedances=filter(SwedenRegs,AboveGV=="Y") #Selects all exceedances for this country
length(SwedenExceedances$Contaminant) #Counts all WHO exceedances for this country

#Switzerland
SwitzerlandData=filter(PrimaryRegs,Country2=="Switzerland") #Selects all regs from this country
SwitzerlandRegs=filter(SwitzerlandData,NoReg=="N") #Selects all regulated contaminants
length(SwitzerlandRegs$Contaminant) #Counts all regulated primary contaminants for this country
SwitzerlandExceedances=filter(SwitzerlandRegs,AboveGV=="Y") #Selects all exceedances for this country
length(SwitzerlandExceedances$Contaminant) #Counts all WHO exceedances for this country

#Syria
SyriaData=filter(PrimaryRegs,Country2=="Syria") #Selects all regs from this country
SyriaRegs=filter(SyriaData,NoReg=="N") #Selects all regulated contaminants
length(SyriaRegs$Contaminant) #Counts all regulated primary contaminants for this country
SyriaExceedances=filter(SyriaRegs,AboveGV=="Y") #Selects all exceedances for this country
length(SyriaExceedances$Contaminant) #Counts all WHO exceedances for this country

#Taiwan
TaiwanData=filter(PrimaryRegs,Country2=="Taiwan") #Selects all regs from this country
TaiwanRegs=filter(TaiwanData,NoReg=="N") #Selects all regulated contaminants
length(TaiwanRegs$Contaminant) #Counts all regulated primary contaminants for this country
TaiwanExceedances=filter(TaiwanRegs,AboveGV=="Y") #Selects all exceedances for this country
length(TaiwanExceedances$Contaminant) #Counts all WHO exceedances for this country

#Tajikistan
TajikistanData=filter(PrimaryRegs,Country2=="Tajikistan") #Selects all regs from this country
TajikistanRegs=filter(TajikistanData,NoReg=="N") #Selects all regulated contaminants
length(TajikistanRegs$Contaminant) #Counts all regulated primary contaminants for this country
TajikistanExceedances=filter(TajikistanRegs,AboveGV=="Y") #Selects all exceedances for this country
length(TajikistanExceedances$Contaminant) #Counts all WHO exceedances for this country

#Tanzania
TanzaniaData=filter(PrimaryRegs,Country2=="Tanzania") #Selects all regs from this country
TanzaniaRegs=filter(TanzaniaData,NoReg=="N") #Selects all regulated contaminants
length(TanzaniaRegs$Contaminant) #Counts all regulated primary contaminants for this country
TanzaniaExceedances=filter(TanzaniaRegs,AboveGV=="Y") #Selects all exceedances for this country
length(TanzaniaExceedances$Contaminant) #Counts all WHO exceedances for this country

#Thailand
ThailandData=filter(PrimaryRegs,Country2=="Thailand") #Selects all regs from this country
ThailandRegs=filter(ThailandData,NoReg=="N") #Selects all regulated contaminants
length(ThailandRegs$Contaminant) #Counts all regulated primary contaminants for this country
ThailandExceedances=filter(ThailandRegs,AboveGV=="Y") #Selects all exceedances for this country
length(ThailandExceedances$Contaminant) #Counts all WHO exceedances for this country

#TimorLeste
TimorLesteData=filter(PrimaryRegs,Country2=="Timor-Leste") #Selects all regs from this country
TimorLesteRegs=filter(TimorLesteData,NoReg=="N") #Selects all regulated contaminants
length(TimorLesteRegs$Contaminant) #Counts all regulated primary contaminants for this country
TimorLesteExceedances=filter(TimorLesteRegs,AboveGV=="Y") #Selects all exceedances for this country
length(TimorLesteExceedances$Contaminant) #Counts all WHO exceedances for this country

#Togo
TogoData=filter(PrimaryRegs,Country2=="Togo") #Selects all regs from this country
TogoRegs=filter(TogoData,NoReg=="N") #Selects all regulated contaminants
length(TogoRegs$Contaminant) #Counts all regulated primary contaminants for this country
TogoExceedances=filter(TogoRegs,AboveGV=="Y") #Selects all exceedances for this country
length(TogoExceedances$Contaminant) #Counts all WHO exceedances for this country

#Tonga
TongaData=filter(PrimaryRegs,Country2=="Tonga") #Selects all regs from this country
TongaRegs=filter(TongaData,NoReg=="N") #Selects all regulated contaminants
length(TongaRegs$Contaminant) #Counts all regulated primary contaminants for this country
TongaExceedances=filter(TongaRegs,AboveGV=="Y") #Selects all exceedances for this country
length(TongaExceedances$Contaminant) #Counts all WHO exceedances for this country

#Tunisia
TunisiaData=filter(PrimaryRegs,Country2=="Tunisia") #Selects all regs from this country
TunisiaRegs=filter(TunisiaData,NoReg=="N") #Selects all regulated contaminants
length(TunisiaRegs$Contaminant) #Counts all regulated primary contaminants for this country
TunisiaExceedances=filter(TunisiaRegs,AboveGV=="Y") #Selects all exceedances for this country
length(TunisiaExceedances$Contaminant) #Counts all WHO exceedances for this country

#Turkey
TurkeyData=filter(PrimaryRegs,Country2=="Turkey") #Selects all regs from this country
TurkeyRegs=filter(TurkeyData,NoReg=="N") #Selects all regulated contaminants
length(TurkeyRegs$Contaminant) #Counts all regulated primary contaminants for this country
TurkeyExceedances=filter(TurkeyRegs,AboveGV=="Y") #Selects all exceedances for this country
length(TurkeyExceedances$Contaminant) #Counts all WHO exceedances for this country

#Tuvalu
TuvaluData=filter(PrimaryRegs,Country2=="Tuvalu") #Selects all regs from this country
TuvaluRegs=filter(TuvaluData,NoReg=="N") #Selects all regulated contaminants
length(TuvaluRegs$Contaminant) #Counts all regulated primary contaminants for this country
TuvaluExceedances=filter(TuvaluRegs,AboveGV=="Y") #Selects all exceedances for this country
length(TuvaluExceedances$Contaminant) #Counts all WHO exceedances for this country

#Uganda
UgandaData=filter(PrimaryRegs,Country2=="Uganda") #Selects all regs from this country
UgandaRegs=filter(UgandaData,NoReg=="N") #Selects all regulated contaminants
length(UgandaRegs$Contaminant) #Counts all regulated primary contaminants for this country
UgandaExceedances=filter(UgandaRegs,AboveGV=="Y") #Selects all exceedances for this country
length(UgandaExceedances$Contaminant) #Counts all WHO exceedances for this country

#Ukraine
UkraineData=filter(PrimaryRegs,Country2=="Ukraine") #Selects all regs from this country
UkraineRegs=filter(UkraineData,NoReg=="N") #Selects all regulated contaminants
length(UkraineRegs$Contaminant) #Counts all regulated primary contaminants for this country
UkraineExceedances=filter(UkraineRegs,AboveGV=="Y") #Selects all exceedances for this country
length(UkraineExceedances$Contaminant) #Counts all WHO exceedances for this country

#UAE
UAEData=filter(PrimaryRegs,Country2=="United Arab Emirates") #Selects all regs from this country
UAERegs=filter(UAEData,NoReg=="N") #Selects all regulated contaminants
length(UAERegs$Contaminant) #Counts all regulated primary contaminants for this country
UAEExceedances=filter(UAERegs,AboveGV=="Y") #Selects all exceedances for this country
length(UAEExceedances$Contaminant) #Counts all WHO exceedances for this country

#UK
UKData=filter(PrimaryRegs,Country2=="United Kingdom") #Selects all regs from this country
UKRegs=filter(UKData,NoReg=="N") #Selects all regulated contaminants
length(UKRegs$Contaminant) #Counts all regulated primary contaminants for this country
UKExceedances=filter(UKRegs,AboveGV=="Y") #Selects all exceedances for this country
length(UKExceedances$Contaminant) #Counts all WHO exceedances for this country

#US
USData=filter(PrimaryRegs,Country2=="United States") #Selects all regs from this country
USRegs=filter(USData,NoReg=="N") #Selects all regulated contaminants
length(USRegs$Contaminant) #Counts all regulated primary contaminants for this country
USExceedances=filter(USRegs,AboveGV=="Y") #Selects all exceedances for this country
length(USExceedances$Contaminant) #Counts all WHO exceedances for this country

#Uruguay
UruguayData=filter(PrimaryRegs,Country2=="Uruguay") #Selects all regs from this country
UruguayRegs=filter(UruguayData,NoReg=="N") #Selects all regulated contaminants
length(UruguayRegs$Contaminant) #Counts all regulated primary contaminants for this country
UruguayExceedances=filter(UruguayRegs,AboveGV=="Y") #Selects all exceedances for this country
length(UruguayExceedances$Contaminant) #Counts all WHO exceedances for this country

#Uzbekistan
UzbekistanData=filter(PrimaryRegs,Country2=="Uzbekistan") #Selects all regs from this country
UzbekistanRegs=filter(UzbekistanData,NoReg=="N") #Selects all regulated contaminants
length(UzbekistanRegs$Contaminant) #Counts all regulated primary contaminants for this country
UzbekistanExceedances=filter(UzbekistanRegs,AboveGV=="Y") #Selects all exceedances for this country
length(UzbekistanExceedances$Contaminant) #Counts all WHO exceedances for this country

#Vanuatu
VanuatuData=filter(PrimaryRegs,Country2=="Vanuatu") #Selects all regs from this country
VanuatuRegs=filter(VanuatuData,NoReg=="N") #Selects all regulated contaminants
length(VanuatuRegs$Contaminant) #Counts all regulated primary contaminants for this country
VanuatuExceedances=filter(VanuatuRegs,AboveGV=="Y") #Selects all exceedances for this country
length(VanuatuExceedances$Contaminant) #Counts all WHO exceedances for this country

#Venezuela
VenezuelaData=filter(PrimaryRegs,Country2=="Venezuela") #Selects all regs from this country
VenezuelaRegs=filter(VenezuelaData,NoReg=="N") #Selects all regulated contaminants
length(VenezuelaRegs$Contaminant) #Counts all regulated primary contaminants for this country
VenezuelaExceedances=filter(VenezuelaRegs,AboveGV=="Y") #Selects all exceedances for this country
length(VenezuelaExceedances$Contaminant) #Counts all WHO exceedances for this country

#Vietnam
VietnamData=filter(PrimaryRegs,Country2=="Vietnam") #Selects all regs from this country
VietnamRegs=filter(VietnamData,NoReg=="N") #Selects all regulated contaminants
length(VietnamRegs$Contaminant) #Counts all regulated primary contaminants for this country
VietnamExceedances=filter(VietnamRegs,AboveGV=="Y") #Selects all exceedances for this country
length(VietnamExceedances$Contaminant) #Counts all WHO exceedances for this country

#Yemen
YemenData=filter(PrimaryRegs,Country2=="Yemen") #Selects all regs from this country
YemenRegs=filter(YemenData,NoReg=="N") #Selects all regulated contaminants
length(YemenRegs$Contaminant) #Counts all regulated primary contaminants for this country
YemenExceedances=filter(YemenRegs,AboveGV=="Y") #Selects all exceedances for this country
length(YemenExceedances$Contaminant) #Counts all WHO exceedances for this country

#Zambia
ZambiaData=filter(PrimaryRegs,Country2=="Zambia") #Selects all regs from this country
ZambiaRegs=filter(ZambiaData,NoReg=="N") #Selects all regulated contaminants
length(ZambiaRegs$Contaminant) #Counts all regulated primary contaminants for this country
ZambiaExceedances=filter(ZambiaRegs,AboveGV=="Y") #Selects all exceedances for this country
length(ZambiaExceedances$Contaminant) #Counts all WHO exceedances for this country

#Zimbabwe
ZimbabweData=filter(PrimaryRegs,Country2=="Zimbabwe") #Selects all regs from this country
ZimbabweRegs=filter(ZimbabweData,NoReg=="N") #Selects all regulated contaminants
length(ZimbabweRegs$Contaminant) #Counts all regulated primary contaminants for this country
ZimbabweExceedances=filter(ZimbabweRegs,AboveGV=="Y") #Selects all exceedances for this country
length(ZimbabweExceedances$Contaminant) #Counts all WHO exceedances for this country
