# Supplementary material for: A comprehensive survey and analysis of international drinking water regulations for inorganic chemicals with comparisons to the World Health Organization’s drinking-water guidelines
Source: PLoS One. 2023 Nov 1;18(11):e0287937. doi: 10.1371/journal.pone.0287937 (PMC10619874; doi:10.1371/journal.pone.0287937)
Supplement: S4 File — (R) [file pone.0287937.s004.R]

# The "tidyverse" collects some of the most versatile R packages: ggplot2, dplyr, tidyr, readr, purrr, and tibble. The packages work in harmony to clean, process, model, and visualize data.
library(tidyverse)
library(readxl)
library(modeest)
library(stringr)
library(ggplot2)
library(scales)

ContaminantData <- read_excel("D:/fileS1.xlsx",sheet = "Regulations")

# Proofreading the imported dataset from Excel
View(ContaminantData)
ls()
dim(ContaminantData)
head(ContaminantData)
tail(ContaminantData)
names(ContaminantData)
attach(ContaminantData)

#Population statistics
Al=filter(ContaminantData,Contaminant=="Al")
length(Al$Country2)

AlPrimary=filter(Al,(is.na(Secondary)))
length(AlPrimary$Country2)

TotalPopulation=sum(AlPrimary$Population2,na.rm=TRUE)
TotalPopulation

#Typos
Typos=filter(ContaminantData,Typo=="Y")
TypoNames=unique(Typos$Country2)
TypoNames


#Indicators
IndicatorCountries=filter(ContaminantData,ValueType=="I")
IndicatorNames=unique(IndicatorCountries$Country2)
length(IndicatorNames)
IndicatorNames

#Both indicators and mandatory regulations for same contaminants
Both=filter(IndicatorCountries,Secondary=="Y")
BothNames=unique(Both$Country2)
length(BothNames)
BothNames

#Emergency
Emergency2=filter(ContaminantData,ValueType=="E")
Emergency2Names=unique(Emergency2$Country2)
length(Emergency2Names)
Emergency2Names

#=========Aluminum==================
Al=filter(ContaminantData,Contaminant=="Al") # Total Al set
length(Al$Country2)

AlPrimary=filter(Al,(is.na(Secondary))) # Distinct countries
length(AlPrimary$Country2)

AlPrimaryRegs=filter(AlPrimary,(!is.na(ValueType))) #Distinct countries with Al regs
length(AlPrimaryRegs$Country2) 
AlPrimaryNames=AlPrimaryRegs$Country2
AlPrimaryNames

AlRegs=filter(Al,Value>-1) #All regs
length(AlRegs$Country2) 

AlMandatory=filter(Al,ValueType=="M") # Mandatory regs
length(AlMandatory$Country2) 

AlMandatoryPop=sum(AlMandatory$Population2)
AlMandatoryPopPercent=AlMandatoryPop/TotalPopulation
AlMandatoryPopPercent # % of world population that have regs

AlMandatoryHasGDP=filter(AlMandatory,GDP2>0)
AlMandatoryHasGDPSumGDP=sum(AlMandatoryHasGDP$GDP2)
AlMandatoryHasGDPSumPop=sum(AlMandatoryHasGDP$Population2)
AlMandatoryTotalGDP=AlMandatoryHasGDPSumGDP/AlMandatoryHasGDPSumPop
AlMandatoryTotalGDP

AlIndicator=filter(Al,ValueType=="I") # Indicator regs
length(AlIndicator$Country2) 

AlIndicatorPop=sum(AlIndicator$Population2)
AlIndicatorPopPercent=AlIndicatorPop/TotalPopulation
AlIndicatorPopPercent # % of world population that have regs

AlIndicatorHasGDP=filter(AlIndicator,GDP2>0)
AlIndicatorHasGDPSumGDP=sum(AlIndicatorHasGDP$GDP2)
AlIndicatorHasGDPSumPop=sum(AlIndicatorHasGDP$Population2)
AlIndicatorTotalGDP=AlIndicatorHasGDPSumGDP/AlIndicatorHasGDPSumPop
AlIndicatorTotalGDP

AlNoAlt=filter(Al,ValueType=="A") # No alt regs
length(AlNoAlt$Country2) 

AlEmergency=filter(Al,ValueType=="E") # Emergency regs
length(AlEmergency$Country2) 

AlBoth=filter(Al,Both=="Y") # Countries with both M and I regs
length(AlBoth$Country2) 

AlNoEmergency=filter(AlRegs,ValueType!="E") # Select the set of chronic regs (M, I, A)
length(AlNoEmergency$Country2)

#With typos
mfv(AlRegs$Value) #mode of All Regs
median(AlRegs$Value) #median of All regs
min(AlRegs$Value) #min of All regs
max(AlNoEmergency$Value) #max of All CHRONIC regs
CountAlNoEmergency=length(AlNoEmergency$Value)
sd(AlNoEmergency$Value) #SAMPLE sd of All CHRONIC regs
sd(AlNoEmergency$Value)*(sqrt((CountAlNoEmergency-1)/CountAlNoEmergency)) #POPULATION sd of ALL CHRONIC regs

#Typos deleted
AlNoTypos=filter(AlRegs,is.na(Typo))
length(AlNoTypos$Country2)
AlNoTyposNoEmergency=filter(AlNoEmergency,is.na(Typo))
length(AlNoTyposNoEmergency$Country2)
AlTypos=filter(Al,Typo=="Y")
length(AlTypos$Country2)
min(AlNoTypos$Value) #min of All regs
max(AlNoTyposNoEmergency$Value) #max of All CHRONIC regs, no typos

#Has Regs
AlHasRegsPop=sum(AlPrimaryRegs$Population2)
AlHasRegsPopPercent=AlHasRegsPop/TotalPopulation
AlHasRegsPopPercent # % of world population that have regs

AlHasRegsHasGDP=filter(AlPrimaryRegs,GDP2>0)
AlHasRegsHasGDPSumGDP=sum(AlHasRegsHasGDP$GDP2)
AlHasRegsHasGDPSumPop=sum(AlHasRegsHasGDP$Population2)
AlHasRegsTotalGDP=AlHasRegsHasGDPSumGDP/AlHasRegsHasGDPSumPop
AlHasRegsTotalGDP

#GVs
AlMeetsWHOGV=filter(AlPrimaryRegs,MeetsWHOGV=="Y")
length(AlMeetsWHOGV$Country2) #countries that meet WHO GV
AlMeetsWHOGVPop=sum(AlMeetsWHOGV$Population2)
AlMeetsWHOGVPopPercent=AlMeetsWHOGVPop/TotalPopulation
AlMeetsWHOGVPopPercent # % of world population that meets WHO GV

AlMeetsWHOGVHasGDP=filter(AlMeetsWHOGV,GDP2>0)
AlMeetsWHOGVHasGDPSumGDP=sum(AlMeetsWHOGVHasGDP$GDP2)
AlMeetsWHOGVHasGDPSumPop=sum(AlMeetsWHOGVHasGDP$Population2)
AlMeetsWHOTotalGDP=AlMeetsWHOGVHasGDPSumGDP/AlMeetsWHOGVHasGDPSumPop
AlMeetsWHOTotalGDP

AlAboveWHOGV=filter(AlPrimary,AboveGV=="Y")
length(AlAboveWHOGV$Country2) #countries that meet WHO GV
AlAboveWHOGVPop=sum(AlAboveWHOGV$Population2)
AlAboveWHOGVPopPercent=AlAboveWHOGVPop/TotalPopulation
AlAboveWHOGVPopPercent # % of world population that Above WHO GV

AlAboveWHOGVHasGDP=filter(AlAboveWHOGV,GDP2>0)
AlAboveWHOGVHasGDPSumGDP=sum(AlAboveWHOGVHasGDP$GDP2)
AlAboveWHOGVHasGDPSumPop=sum(AlAboveWHOGVHasGDP$Population2)
AlAboveWHOTotalGDP=AlAboveWHOGVHasGDPSumGDP/AlAboveWHOGVHasGDPSumPop
AlAboveWHOTotalGDP

#HBVs
AlMeetsWHOHBV=filter(AlPrimary,MeetsWHOHBV=="Y")
length(AlMeetsWHOHBV$Country2) #countries that meet WHO HBV
AlMeetsWHOHBVPop=sum(AlMeetsWHOHBV$Population2)
AlMeetsWHOHBVPopPercent=AlMeetsWHOHBVPop/TotalPopulation
AlMeetsWHOHBVPopPercent # % of world population that meets WHO HBV

AlMeetsWHOHBVHasGDP=filter(AlMeetsWHOHBV,GDP2>0)
AlMeetsWHOHBVHasGDPSumGDP=sum(AlMeetsWHOHBVHasGDP$GDP2)
AlMeetsWHOHBVHasGDPSumPop=sum(AlMeetsWHOHBVHasGDP$Population2)
AlMeetsWHOTotalGDP=AlMeetsWHOHBVHasGDPSumGDP/AlMeetsWHOHBVHasGDPSumPop
AlMeetsWHOTotalGDP

AlAboveWHOHBV=filter(AlPrimary,AboveHBV=="Y")
length(AlAboveWHOHBV$Country2) #countries that meet WHO HBV
AlAboveWHOHBVPop=sum(AlAboveWHOHBV$Population2)
AlAboveWHOHBVPopPercent=AlAboveWHOHBVPop/TotalPopulation
AlAboveWHOHBVPopPercent # % of world population that Above WHO HBV

AlAboveWHOHBVHasGDP=filter(AlAboveWHOHBV,GDP2>0)
AlAboveWHOHBVHasGDPSumGDP=sum(AlAboveWHOHBVHasGDP$GDP2)
AlAboveWHOHBVHasGDPSumPop=sum(AlAboveWHOHBVHasGDP$Population2)
AlAboveWHOTotalGDP=AlAboveWHOHBVHasGDPSumGDP/AlAboveWHOHBVHasGDPSumPop
AlAboveWHOTotalGDP

#AVs
AlMeetsWHOAV=filter(AlPrimary,MeetsWHOAV=="Y")
length(AlMeetsWHOAV$Country2) #countries that meet WHO AV
AlMeetsWHOAVPop=sum(AlMeetsWHOAV$Population2)
AlMeetsWHOAVPopPercent=AlMeetsWHOAVPop/TotalPopulation
AlMeetsWHOAVPopPercent # % of world population that meets WHO AV

AlMeetsWHOAVHasGDP=filter(AlMeetsWHOAV,GDP2>0)
AlMeetsWHOAVHasGDPSumGDP=sum(AlMeetsWHOAVHasGDP$GDP2)
AlMeetsWHOAVHasGDPSumPop=sum(AlMeetsWHOAVHasGDP$Population2)
AlMeetsWHOTotalGDP=AlMeetsWHOAVHasGDPSumGDP/AlMeetsWHOAVHasGDPSumPop
AlMeetsWHOTotalGDP

AlAboveWHOAV=filter(AlPrimary,AboveAV=="Y")
length(AlAboveWHOAV$Country2) #countries that meet WHO AV
AlAboveWHOAVPop=sum(AlAboveWHOAV$Population2)
AlAboveWHOAVPopPercent=AlAboveWHOAVPop/TotalPopulation
AlAboveWHOAVPopPercent # % of world population that Above WHO AV

AlAboveWHOAVHasGDP=filter(AlAboveWHOAV,GDP2>0)
AlAboveWHOAVHasGDPSumGDP=sum(AlAboveWHOAVHasGDP$GDP2)
AlAboveWHOAVHasGDPSumPop=sum(AlAboveWHOAVHasGDP$Population2)
AlAboveWHOTotalGDP=AlAboveWHOAVHasGDPSumGDP/AlAboveWHOAVHasGDPSumPop
AlAboveWHOTotalGDP

#No Regs
AlNoRegs=filter(Al,NoReg=="Y")
length(AlNoRegs$Country2) #countries that have no regs
AlNoRegsPop=sum(AlNoRegs$Population2)
AlNoRegsPopPercent=AlNoRegsPop/TotalPopulation
AlNoRegsPopPercent # % of world population that have no regs

AlNoRegsHasGDP=filter(AlNoRegs,GDP2>0)
AlNoRegsHasGDPSumGDP=sum(AlNoRegsHasGDP$GDP2)
AlNoRegsHasGDPSumPop=sum(AlNoRegsHasGDP$Population2)
AlNoRegsTotalGDP=AlNoRegsHasGDPSumGDP/AlNoRegsHasGDPSumPop
AlNoRegsTotalGDP

#=========Ammonia==================
NH3=filter(ContaminantData,Contaminant=="NH3") # Total NH3 set
length(NH3$Country2)

NH3Primary=filter(NH3,(is.na(Secondary))) # Distinct countries
length(NH3Primary$Country2)

NH3PrimaryRegs=filter(NH3Primary,(!is.na(ValueType))) #Distinct countries with NH3 regs
length(NH3PrimaryRegs$Country2) 
NH3PrimaryNames=NH3PrimaryRegs$Country2
NH3PrimaryNames

NH3Regs=filter(NH3,Value>-1) #NH3l regs
length(NH3Regs$Country2) 


NH3Mandatory=filter(NH3,ValueType=="M") # Mandatory regs
length(NH3Mandatory$Country2) 


NH3Indicator=filter(NH3,ValueType=="I") # Indicator regs
length(NH3Indicator$Country2) 

NH3NoNH3t=filter(NH3,ValueType=="A") # No alt regs
length(NH3NoNH3t$Country2) 

NH3Emergency=filter(NH3,ValueType=="E") # Emergency regs
length(NH3Emergency$Country2) 

NH3Both=filter(NH3,Both=="Y") # Countries with both M and I regs
length(NH3Both$Country2) 

NH3NoEmergency=filter(NH3Regs,ValueType!="E") # Select the set of chronic regs (M, I, A)
length(NH3NoEmergency$Country2)
# + 1 for Syria

#With typos
mfv(NH3Regs$Value) #mode of NH3l Regs
median(NH3Regs$Value) #median of NH3l regs
min(NH3Regs$Value) # = TRACE for SYRIA
max(NH3NoEmergency$Value) #max of NH3l CHRONIC regs
CountNH3NoEmergency=length(NH3NoEmergency$Value)
sd(NH3NoEmergency$Value) #SAMPLE sd of NH3l CHRONIC regs
sd(NH3NoEmergency$Value)*(sqrt((CountNH3NoEmergency-1)/CountNH3NoEmergency)) #POPULATION sd of ALL CHRONIC regs

#Typos deleted
NH3NoTypos=filter(NH3Regs,is.na(Typo))
length(NH3NoTypos$Country2)
NH3NoTyposNoEmergency=filter(NH3NoEmergency,is.na(Typo))
length(NH3NoTyposNoEmergency$Country2)
NH3Typos=filter(NH3,Typo=="Y")
length(NH3Typos$Country2)
min(NH3NoTypos$Value) # = TRACE for SYRIA
max(NH3NoTyposNoEmergency$Value) #max of NH3l CHRONIC regs, no typos

#Has Regs
NH3HasRegsPop=sum(NH3PrimaryRegs$Population2)
NH3HasRegsPopAdj=NH3HasRegsPop+17500657 #for Syria
NH3HasRegsPopPercent=NH3HasRegsPopAdj/TotalPopulation
NH3HasRegsPopPercent # % of world population that have regs

NH3HasRegsHasGDP=filter(NH3PrimaryRegs,GDP2>0) #no adjustments needed for Syria since no GDP available
NH3HasRegsHasGDPSumGDP=sum(NH3HasRegsHasGDP$GDP2)
NH3HasRegsHasGDPSumPop=sum(NH3HasRegsHasGDP$Population2)
NH3HasRegsTotalGDP=NH3HasRegsHasGDPSumGDP/NH3HasRegsHasGDPSumPop
NH3HasRegsTotalGDP

#GVs
NH3MeetsWHOGV=filter(NH3PrimaryRegs,MeetsWHOGV=="Y")
length(NH3MeetsWHOGV$Country2) #countries that meet WHO GV
NH3MeetsWHOGVPop=sum(NH3MeetsWHOGV$Population2)
NH3MeetsWHOGVPopPercent=NH3MeetsWHOGVPop/TotalPopulation
NH3MeetsWHOGVPopPercent # % of world population that meets WHO GV

NH3MeetsWHOGVHasGDP=filter(NH3MeetsWHOGV,GDP2>0)
NH3MeetsWHOGVHasGDPSumGDP=sum(NH3MeetsWHOGVHasGDP$GDP2)
NH3MeetsWHOGVHasGDPSumPop=sum(NH3MeetsWHOGVHasGDP$Population2)
NH3MeetsWHOTotalGDP=NH3MeetsWHOGVHasGDPSumGDP/NH3MeetsWHOGVHasGDPSumPop
NH3MeetsWHOTotalGDP

NH3AboveWHOGV=filter(NH3Primary,AboveGV=="Y")
length(NH3AboveWHOGV$Country2) #countries that meet WHO GV
NH3AboveWHOGVPop=sum(NH3AboveWHOGV$Population2)
NH3AboveWHOGVPopPercent=NH3AboveWHOGVPop/TotalPopulation
NH3AboveWHOGVPopPercent # % of world population that Above WHO GV

NH3AboveWHOGVHasGDP=filter(NH3AboveWHOGV,GDP2>0)
NH3AboveWHOGVHasGDPSumGDP=sum(NH3AboveWHOGVHasGDP$GDP2)
NH3AboveWHOGVHasGDPSumPop=sum(NH3AboveWHOGVHasGDP$Population2)
NH3AboveWHOTotalGDP=NH3AboveWHOGVHasGDPSumGDP/NH3AboveWHOGVHasGDPSumPop
NH3AboveWHOTotalGDP

#HBVs
NH3MeetsWHOHBV=filter(NH3Primary,MeetsWHOHBV=="Y")
length(NH3MeetsWHOHBV$Country2) #countries that meet WHO HBV
NH3MeetsWHOHBVPop=sum(NH3MeetsWHOHBV$Population2)
NH3MeetsWHOHBVPopPercent=NH3MeetsWHOHBVPop/TotalPopulation
NH3MeetsWHOHBVPopPercent # % of world population that meets WHO HBV

NH3MeetsWHOHBVHasGDP=filter(NH3MeetsWHOHBV,GDP2>0)
NH3MeetsWHOHBVHasGDPSumGDP=sum(NH3MeetsWHOHBVHasGDP$GDP2)
NH3MeetsWHOHBVHasGDPSumPop=sum(NH3MeetsWHOHBVHasGDP$Population2)
NH3MeetsWHOTotalGDP=NH3MeetsWHOHBVHasGDPSumGDP/NH3MeetsWHOHBVHasGDPSumPop
NH3MeetsWHOTotalGDP

NH3AboveWHOHBV=filter(NH3Primary,AboveHBV=="Y")
length(NH3AboveWHOHBV$Country2) #countries that meet WHO HBV
NH3AboveWHOHBVPop=sum(NH3AboveWHOHBV$Population2)
NH3AboveWHOHBVPopPercent=NH3AboveWHOHBVPop/TotalPopulation
NH3AboveWHOHBVPopPercent # % of world population that Above WHO HBV

NH3AboveWHOHBVHasGDP=filter(NH3AboveWHOHBV,GDP2>0)
NH3AboveWHOHBVHasGDPSumGDP=sum(NH3AboveWHOHBVHasGDP$GDP2)
NH3AboveWHOHBVHasGDPSumPop=sum(NH3AboveWHOHBVHasGDP$Population2)
NH3AboveWHOTotalGDP=NH3AboveWHOHBVHasGDPSumGDP/NH3AboveWHOHBVHasGDPSumPop
NH3AboveWHOTotalGDP

#AVs
NH3MeetsWHOAV=filter(NH3Primary,MeetsWHOAV=="Y")
length(NH3MeetsWHOAV$Country2) #countries that meet WHO AV
#add 1 for Syria
NH3MeetsWHOAVPop=sum(NH3MeetsWHOAV$Population2)
NH3MeetsWHOAVPopAdj=NH3MeetsWHOAVPop+17500657 #for Syria
NH3MeetsWHOAVPopPercent=NH3MeetsWHOAVPopAdj/TotalPopulation 
NH3MeetsWHOAVPopPercent # % of world population that meets WHO AV

NH3MeetsWHOAVHasGDP=filter(NH3MeetsWHOAV,GDP2>0) 
NH3MeetsWHOAVHasGDPSumGDP=sum(NH3MeetsWHOAVHasGDP$GDP2)
NH3MeetsWHOAVHasGDPSumPop=sum(NH3MeetsWHOAVHasGDP$Population2)
NH3MeetsWHOTotalGDP=NH3MeetsWHOAVHasGDPSumGDP/NH3MeetsWHOAVHasGDPSumPop
NH3MeetsWHOTotalGDP

NH3AboveWHOAV=filter(NH3Primary,AboveAV=="Y")
length(NH3AboveWHOAV$Country2) #countries that meet WHO AV
NH3AboveWHOAVPop=sum(NH3AboveWHOAV$Population2)
NH3AboveWHOAVPopPercent=NH3AboveWHOAVPop/TotalPopulation
NH3AboveWHOAVPopPercent # % of world population that Above WHO AV

NH3AboveWHOAVHasGDP=filter(NH3AboveWHOAV,GDP2>0)
NH3AboveWHOAVHasGDPSumGDP=sum(NH3AboveWHOAVHasGDP$GDP2)
NH3AboveWHOAVHasGDPSumPop=sum(NH3AboveWHOAVHasGDP$Population2)
NH3AboveWHOTotalGDP=NH3AboveWHOAVHasGDPSumGDP/NH3AboveWHOAVHasGDPSumPop
NH3AboveWHOTotalGDP

#No Regs
NH3NoRegs=filter(NH3,NoReg=="Y")
length(NH3NoRegs$Country2) #countries that have no regs
NH3NoRegsPop=sum(NH3NoRegs$Population2)
NH3NoRegsPopPercent=NH3NoRegsPop/TotalPopulation
NH3NoRegsPopPercent # % of world population that have no regs

NH3NoRegsHasGDP=filter(NH3NoRegs,GDP2>0)
NH3NoRegsHasGDPSumGDP=sum(NH3NoRegsHasGDP$GDP2)
NH3NoRegsHasGDPSumPop=sum(NH3NoRegsHasGDP$Population2)
NH3NoRegsTotalGDP=NH3NoRegsHasGDPSumGDP/NH3NoRegsHasGDPSumPop
NH3NoRegsTotalGDP

#=========Ammonium==================
NH4=filter(ContaminantData,Contaminant=="NH4") # Total NH4 set
length(NH4$Country2)

NH4Primary=filter(NH4,(is.na(Secondary))) # Distinct countries
length(NH4Primary$Country2)

NH4PrimaryRegs=filter(NH4Primary,(!is.na(ValueType))) #Distinct countries with NH4 regs
length(NH4PrimaryRegs$Country2) 
NH4PrimaryNames=NH4PrimaryRegs$Country2
NH4PrimaryNames

NH4Regs=filter(NH4,Value>-1) #NH4l regs
length(NH4Regs$Country2) 

NH4Mandatory=filter(NH4,ValueType=="M") # Mandatory regs
length(NH4Mandatory$Country2) 

NH4Indicator=filter(NH4,ValueType=="I") # Indicator regs
length(NH4Indicator$Country2) 

NH4NoNH4t=filter(NH4,ValueType=="A") # No alt regs
length(NH4NoNH4t$Country2) 

NH4Emergency=filter(NH4,ValueType=="E") # Emergency regs
length(NH4Emergency$Country2) 

NH4Both=filter(NH4,Both=="Y") # Countries with both M and I regs
length(NH4Both$Country2)

NH4NoEmergency=filter(NH4Regs,ValueType!="E") # Select the set of chronic regs (M, I, A)
length(NH4NoEmergency$Country2)

#With typos
mfv(NH4Regs$Value) #mode of NH4l Regs
median(NH4Regs$Value) #median of NH4l regs
min(NH4Regs$Value) #min of NH4l regs
max(NH4NoEmergency$Value) #max of NH4l CHRONIC regs
CountNH4NoEmergency=length(NH4NoEmergency$Value)
sd(NH4NoEmergency$Value) #SAMPLE sd of NH4l CHRONIC regs
sd(NH4NoEmergency$Value)*(sqrt((CountNH4NoEmergency-1)/CountNH4NoEmergency)) #POPULATION sd of ALL CHRONIC regs

#Typos deleted
NH4NoTypos=filter(NH4Regs,is.na(Typo))
length(NH4NoTypos$Country2)
NH4NoTyposNoEmergency=filter(NH4NoEmergency,is.na(Typo))
length(NH4NoTyposNoEmergency$Country2)
NH4Typos=filter(NH4,Typo=="Y")
length(NH4Typos$Country2)
min(NH4NoTypos$Value) #min of NH4l regs
max(NH4NoTyposNoEmergency$Value) #max of NH4l CHRONIC regs, no typos

#Has Regs
NH4HasRegsPop=sum(NH4PrimaryRegs$Population2)
NH4HasRegsPopPercent=NH4HasRegsPop/TotalPopulation
NH4HasRegsPopPercent # % of world population that have regs

NH4HasRegsHasGDP=filter(NH4PrimaryRegs,GDP2>0)
NH4HasRegsHasGDPSumGDP=sum(NH4HasRegsHasGDP$GDP2)
NH4HasRegsHasGDPSumPop=sum(NH4HasRegsHasGDP$Population2)
NH4HasRegsTotalGDP=NH4HasRegsHasGDPSumGDP/NH4HasRegsHasGDPSumPop
NH4HasRegsTotalGDP

#GVs
NH4MeetsWHOGV=filter(NH4PrimaryRegs,MeetsWHOGV=="Y")
length(NH4MeetsWHOGV$Country2) #countries that meet WHO GV
NH4MeetsWHOGVPop=sum(NH4MeetsWHOGV$Population2)
NH4MeetsWHOGVPopPercent=NH4MeetsWHOGVPop/TotalPopulation
NH4MeetsWHOGVPopPercent # % of world population that meets WHO GV

NH4MeetsWHOGVHasGDP=filter(NH4MeetsWHOGV,GDP2>0)
NH4MeetsWHOGVHasGDPSumGDP=sum(NH4MeetsWHOGVHasGDP$GDP2)
NH4MeetsWHOGVHasGDPSumPop=sum(NH4MeetsWHOGVHasGDP$Population2)
NH4MeetsWHOTotalGDP=NH4MeetsWHOGVHasGDPSumGDP/NH4MeetsWHOGVHasGDPSumPop
NH4MeetsWHOTotalGDP

NH4AboveWHOGV=filter(NH4Primary,AboveGV=="Y")
length(NH4AboveWHOGV$Country2) #countries that meet WHO GV
NH4AboveWHOGVPop=sum(NH4AboveWHOGV$Population2)
NH4AboveWHOGVPopPercent=NH4AboveWHOGVPop/TotalPopulation
NH4AboveWHOGVPopPercent # % of world population that Above WHO GV

NH4AboveWHOGVHasGDP=filter(NH4AboveWHOGV,GDP2>0)
NH4AboveWHOGVHasGDPSumGDP=sum(NH4AboveWHOGVHasGDP$GDP2)
NH4AboveWHOGVHasGDPSumPop=sum(NH4AboveWHOGVHasGDP$Population2)
NH4AboveWHOTotalGDP=NH4AboveWHOGVHasGDPSumGDP/NH4AboveWHOGVHasGDPSumPop
NH4AboveWHOTotalGDP

#HBVs
NH4MeetsWHOHBV=filter(NH4Primary,MeetsWHOHBV=="Y")
length(NH4MeetsWHOHBV$Country2) #countries that meet WHO HBV
NH4MeetsWHOHBVPop=sum(NH4MeetsWHOHBV$Population2)
NH4MeetsWHOHBVPopPercent=NH4MeetsWHOHBVPop/TotalPopulation
NH4MeetsWHOHBVPopPercent # % of world population that meets WHO HBV

NH4MeetsWHOHBVHasGDP=filter(NH4MeetsWHOHBV,GDP2>0)
NH4MeetsWHOHBVHasGDPSumGDP=sum(NH4MeetsWHOHBVHasGDP$GDP2)
NH4MeetsWHOHBVHasGDPSumPop=sum(NH4MeetsWHOHBVHasGDP$Population2)
NH4MeetsWHOTotalGDP=NH4MeetsWHOHBVHasGDPSumGDP/NH4MeetsWHOHBVHasGDPSumPop
NH4MeetsWHOTotalGDP

NH4AboveWHOHBV=filter(NH4Primary,AboveHBV=="Y")
length(NH4AboveWHOHBV$Country2) #countries that meet WHO HBV
NH4AboveWHOHBVPop=sum(NH4AboveWHOHBV$Population2)
NH4AboveWHOHBVPopPercent=NH4AboveWHOHBVPop/TotalPopulation
NH4AboveWHOHBVPopPercent # % of world population that Above WHO HBV

NH4AboveWHOHBVHasGDP=filter(NH4AboveWHOHBV,GDP2>0)
NH4AboveWHOHBVHasGDPSumGDP=sum(NH4AboveWHOHBVHasGDP$GDP2)
NH4AboveWHOHBVHasGDPSumPop=sum(NH4AboveWHOHBVHasGDP$Population2)
NH4AboveWHOTotalGDP=NH4AboveWHOHBVHasGDPSumGDP/NH4AboveWHOHBVHasGDPSumPop
NH4AboveWHOTotalGDP

#AVs
NH4MeetsWHOAV=filter(NH4Primary,MeetsWHOAV=="Y")
length(NH4MeetsWHOAV$Country2) #countries that meet WHO AV
NH4MeetsWHOAVPop=sum(NH4MeetsWHOAV$Population2)
NH4MeetsWHOAVPopPercent=NH4MeetsWHOAVPop/TotalPopulation
NH4MeetsWHOAVPopPercent # % of world population that meets WHO AV

NH4MeetsWHOAVHasGDP=filter(NH4MeetsWHOAV,GDP2>0)
NH4MeetsWHOAVHasGDPSumGDP=sum(NH4MeetsWHOAVHasGDP$GDP2)
NH4MeetsWHOAVHasGDPSumPop=sum(NH4MeetsWHOAVHasGDP$Population2)
NH4MeetsWHOTotalGDP=NH4MeetsWHOAVHasGDPSumGDP/NH4MeetsWHOAVHasGDPSumPop
NH4MeetsWHOTotalGDP

NH4AboveWHOAV=filter(NH4Primary,AboveAV=="Y")
length(NH4AboveWHOAV$Country2) #countries that meet WHO AV
NH4AboveWHOAVPop=sum(NH4AboveWHOAV$Population2)
NH4AboveWHOAVPopPercent=NH4AboveWHOAVPop/TotalPopulation
NH4AboveWHOAVPopPercent # % of world population that Above WHO AV

NH4AboveWHOAVHasGDP=filter(NH4AboveWHOAV,GDP2>0)
NH4AboveWHOAVHasGDPSumGDP=sum(NH4AboveWHOAVHasGDP$GDP2)
NH4AboveWHOAVHasGDPSumPop=sum(NH4AboveWHOAVHasGDP$Population2)
NH4AboveWHOTotalGDP=NH4AboveWHOAVHasGDPSumGDP/NH4AboveWHOAVHasGDPSumPop
NH4AboveWHOTotalGDP

#No Regs
NH4NoRegs=filter(NH4,NoReg=="Y")
length(NH4NoRegs$Country2) #countries that have no regs
NH4NoRegsPop=sum(NH4NoRegs$Population2)
NH4NoRegsPopPercent=NH4NoRegsPop/TotalPopulation
NH4NoRegsPopPercent # % of world population that have no regs

NH4NoRegsHasGDP=filter(NH4NoRegs,GDP2>0)
NH4NoRegsHasGDPSumGDP=sum(NH4NoRegsHasGDP$GDP2)
NH4NoRegsHasGDPSumPop=sum(NH4NoRegsHasGDP$Population2)
NH4NoRegsTotalGDP=NH4NoRegsHasGDPSumGDP/NH4NoRegsHasGDPSumPop
NH4NoRegsTotalGDP

#=========Antimony==================
Sb=filter(ContaminantData,Contaminant=="Sb") # Total Sb set
length(Sb$Country2)

SbPrimary=filter(Sb,(is.na(Secondary))) # Distinct countries. WHO is marked secondary so it is excluded
length(SbPrimary$Country2)

SbPrimaryRegs=filter(SbPrimary,(!is.na(ValueType))) #Distinct countries with Sb regs
length(SbPrimaryRegs$Country2) 
SbPrimaryNames=SbPrimaryRegs$Country2
SbPrimaryNames

SbRegs=filter(Sb,Value>-1) #Sbl regs. This includes WHO.
length(SbRegs$Country2) 

SbMandatory=filter(Sb,ValueType=="M") # Mandatory regs
length(SbMandatory$Country2) 

SbIndicator=filter(Sb,ValueType=="I") # Indicator regs
length(SbIndicator$Country2) 

SbNoSbt=filter(Sb,ValueType=="A") # No alt regs
length(SbNoSbt$Country2) 

SbEmergency=filter(Sb,ValueType=="E") # Emergency regs
length(SbEmergency$Country2) 

SbBoth=filter(Sb,Both=="Y") # Countries with both M and I regs
length(SbBoth$Country2) 

SbNoEmergency=filter(SbRegs,ValueType!="E") # Select the set of chronic regs (M, I, A)
length(SbNoEmergency$Country2)

#With typos
mfv(SbRegs$Value) #mode of Sbl Regs
median(SbRegs$Value) #median of Sbl regs
min(SbRegs$Value) #min of Sbl regs
max(SbNoEmergency$Value) #max of Sbl CHRONIC regs
CountSbNoEmergency=length(SbNoEmergency$Value)
sd(SbNoEmergency$Value) #SAMPLE sd of Sbl CHRONIC regs
sd(SbNoEmergency$Value)*(sqrt((CountSbNoEmergency-1)/CountSbNoEmergency)) #POPULATION sd of ALL CHRONIC regs

#Typos deleted
SbNoTypos=filter(SbRegs,is.na(Typo))
length(SbNoTypos$Country2)
SbNoTyposNoEmergency=filter(SbNoEmergency,is.na(Typo))
length(SbNoTyposNoEmergency$Country2)
SbTypos=filter(Sb,Typo=="Y")
length(SbTypos$Country2)
min(SbNoTypos$Value) #min of Sbl regs
max(SbNoTyposNoEmergency$Value) #max of Sbl CHRONIC regs, no typos

#Has Regs
SbHasRegsPop=sum(SbPrimaryRegs$Population2)
SbHasRegsPopPercent=SbHasRegsPop/TotalPopulation
SbHasRegsPopPercent # % of world population that have regs

SbHasRegsHasGDP=filter(SbPrimaryRegs,GDP2>0)
SbHasRegsHasGDPSumGDP=sum(SbHasRegsHasGDP$GDP2)
SbHasRegsHasGDPSumPop=sum(SbHasRegsHasGDP$Population2)
SbHasRegsTotalGDP=SbHasRegsHasGDPSumGDP/SbHasRegsHasGDPSumPop
SbHasRegsTotalGDP

#GVs
SbMeetsWHOGV=filter(SbPrimaryRegs,MeetsWHOGV=="Y")
length(SbMeetsWHOGV$Country2) #countries that meet WHO GV
SbMeetsWHOGVPop=sum(SbMeetsWHOGV$Population2)
SbMeetsWHOGVPopPercent=SbMeetsWHOGVPop/TotalPopulation
SbMeetsWHOGVPopPercent # % of world population that meets WHO GV

SbMeetsWHOGVHasGDP=filter(SbMeetsWHOGV,GDP2>0)
SbMeetsWHOGVHasGDPSumGDP=sum(SbMeetsWHOGVHasGDP$GDP2)
SbMeetsWHOGVHasGDPSumPop=sum(SbMeetsWHOGVHasGDP$Population2)
SbMeetsWHOTotalGDP=SbMeetsWHOGVHasGDPSumGDP/SbMeetsWHOGVHasGDPSumPop
SbMeetsWHOTotalGDP

SbAboveWHOGV=filter(SbPrimary,AboveGV=="Y")
length(SbAboveWHOGV$Country2) #countries that meet WHO GV
SbAboveWHOGVPop=sum(SbAboveWHOGV$Population2)
SbAboveWHOGVPopPercent=SbAboveWHOGVPop/TotalPopulation
SbAboveWHOGVPopPercent # % of world population that Above WHO GV

SbAboveWHOGVHasGDP=filter(SbAboveWHOGV,GDP2>0)
SbAboveWHOGVHasGDPSumGDP=sum(SbAboveWHOGVHasGDP$GDP2)
SbAboveWHOGVHasGDPSumPop=sum(SbAboveWHOGVHasGDP$Population2)
SbAboveWHOTotalGDP=SbAboveWHOGVHasGDPSumGDP/SbAboveWHOGVHasGDPSumPop
SbAboveWHOTotalGDP

#HBVs
SbMeetsWHOHBV=filter(SbPrimary,MeetsWHOHBV=="Y")
length(SbMeetsWHOHBV$Country2) #countries that meet WHO HBV
SbMeetsWHOHBVPop=sum(SbMeetsWHOHBV$Population2)
SbMeetsWHOHBVPopPercent=SbMeetsWHOHBVPop/TotalPopulation
SbMeetsWHOHBVPopPercent # % of world population that meets WHO HBV

SbMeetsWHOHBVHasGDP=filter(SbMeetsWHOHBV,GDP2>0)
SbMeetsWHOHBVHasGDPSumGDP=sum(SbMeetsWHOHBVHasGDP$GDP2)
SbMeetsWHOHBVHasGDPSumPop=sum(SbMeetsWHOHBVHasGDP$Population2)
SbMeetsWHOTotalGDP=SbMeetsWHOHBVHasGDPSumGDP/SbMeetsWHOHBVHasGDPSumPop
SbMeetsWHOTotalGDP

SbAboveWHOHBV=filter(SbPrimary,AboveHBV=="Y")
length(SbAboveWHOHBV$Country2) #countries that meet WHO HBV
SbAboveWHOHBVPop=sum(SbAboveWHOHBV$Population2)
SbAboveWHOHBVPopPercent=SbAboveWHOHBVPop/TotalPopulation
SbAboveWHOHBVPopPercent # % of world population that Above WHO HBV

SbAboveWHOHBVHasGDP=filter(SbAboveWHOHBV,GDP2>0)
SbAboveWHOHBVHasGDPSumGDP=sum(SbAboveWHOHBVHasGDP$GDP2)
SbAboveWHOHBVHasGDPSumPop=sum(SbAboveWHOHBVHasGDP$Population2)
SbAboveWHOTotalGDP=SbAboveWHOHBVHasGDPSumGDP/SbAboveWHOHBVHasGDPSumPop
SbAboveWHOTotalGDP

#AVs
SbMeetsWHOAV=filter(SbPrimary,MeetsWHOAV=="Y")
length(SbMeetsWHOAV$Country2) #countries that meet WHO AV
SbMeetsWHOAVPop=sum(SbMeetsWHOAV$Population2)
SbMeetsWHOAVPopPercent=SbMeetsWHOAVPop/TotalPopulation
SbMeetsWHOAVPopPercent # % of world population that meets WHO AV

SbMeetsWHOAVHasGDP=filter(SbMeetsWHOAV,GDP2>0)
SbMeetsWHOAVHasGDPSumGDP=sum(SbMeetsWHOAVHasGDP$GDP2)
SbMeetsWHOAVHasGDPSumPop=sum(SbMeetsWHOAVHasGDP$Population2)
SbMeetsWHOTotalGDP=SbMeetsWHOAVHasGDPSumGDP/SbMeetsWHOAVHasGDPSumPop
SbMeetsWHOTotalGDP

SbAboveWHOAV=filter(SbPrimary,AboveAV=="Y")
length(SbAboveWHOAV$Country2) #countries that meet WHO AV
SbAboveWHOAVPop=sum(SbAboveWHOAV$Population2)
SbAboveWHOAVPopPercent=SbAboveWHOAVPop/TotalPopulation
SbAboveWHOAVPopPercent # % of world population that Above WHO AV

SbAboveWHOAVHasGDP=filter(SbAboveWHOAV,GDP2>0)
SbAboveWHOAVHasGDPSumGDP=sum(SbAboveWHOAVHasGDP$GDP2)
SbAboveWHOAVHasGDPSumPop=sum(SbAboveWHOAVHasGDP$Population2)
SbAboveWHOTotalGDP=SbAboveWHOAVHasGDPSumGDP/SbAboveWHOAVHasGDPSumPop
SbAboveWHOTotalGDP

#No Regs
SbNoRegs=filter(Sb,NoReg=="Y")
length(SbNoRegs$Country2) #countries that have no regs
SbNoRegsPop=sum(SbNoRegs$Population2)
SbNoRegsPopPercent=SbNoRegsPop/TotalPopulation
SbNoRegsPopPercent # % of world population that have no regs

SbNoRegsHasGDP=filter(SbNoRegs,GDP2>0)
SbNoRegsHasGDPSumGDP=sum(SbNoRegsHasGDP$GDP2)
SbNoRegsHasGDPSumPop=sum(SbNoRegsHasGDP$Population2)
SbNoRegsTotalGDP=SbNoRegsHasGDPSumGDP/SbNoRegsHasGDPSumPop
SbNoRegsTotalGDP


#=========Arsenic==================
As=filter(ContaminantData,Contaminant=="As") # Total As set
length(As$Country2)

AsPrimary=filter(As,(is.na(Secondary))) # Distinct countries
length(AsPrimary$Country2)

AsPrimaryRegs=filter(AsPrimary,(!is.na(ValueType))) #Distinct countries with As regs
length(AsPrimaryRegs$Country2) 
AsPrimaryNames=AsPrimaryRegs$Country2
AsPrimaryNames

AsRegs=filter(As,Value>-1) #Asl regs
length(AsRegs$Country2) 

AsMandatory=filter(As,ValueType=="M") # Mandatory regs
length(AsMandatory$Country2) 

AsIndicator=filter(As,ValueType=="I") # Indicator regs
length(AsIndicator$Country2) 

AsNoAst=filter(As,ValueType=="A") # No alt regs
length(AsNoAst$Country2) 

AsEmergency=filter(As,ValueType=="E") # Emergency regs
length(AsEmergency$Country2) 

AsBoth=filter(As,Both=="Y") # Countries with both M and I regs
length(AsBoth$Country2) 

AsNoEmergency=filter(AsRegs,ValueType!="E") # Select the set of chronic regs (M, I, A)
length(AsNoEmergency$Country2)

#With typos
mfv(AsRegs$Value) #mode of Asl Regs
median(AsRegs$Value) #median of Asl regs
min(AsRegs$Value) #min of Asl regs
max(AsNoEmergency$Value) #max of Asl CHRONIC regs
CountAsNoEmergency=length(AsNoEmergency$Value)
sd(AsNoEmergency$Value) #SAMPLE sd of Asl CHRONIC regs
sd(AsNoEmergency$Value)*(sqrt((CountAsNoEmergency-1)/CountAsNoEmergency)) #POPULATION sd of ALL CHRONIC regs

#Typos deleted
AsNoTypos=filter(AsRegs,is.na(Typo))
length(AsNoTypos$Country2)
AsNoTyposNoEmergency=filter(AsNoEmergency,is.na(Typo))
length(AsNoTyposNoEmergency$Country2)
AsTypos=filter(As,Typo=="Y")
length(AsTypos$Country2)
min(AsNoTypos$Value) #min of Asl regs
max(AsNoTyposNoEmergency$Value) #max of Asl CHRONIC regs, no typos

#Has Regs
AsHasRegsPop=sum(AsPrimaryRegs$Population2)
AsHasRegsPopPercent=AsHasRegsPop/TotalPopulation
AsHasRegsPopPercent # % of world population that have regs

AsHasRegsHasGDP=filter(AsPrimaryRegs,GDP2>0)
AsHasRegsHasGDPSumGDP=sum(AsHasRegsHasGDP$GDP2)
AsHasRegsHasGDPSumPop=sum(AsHasRegsHasGDP$Population2)
AsHasRegsTotalGDP=AsHasRegsHasGDPSumGDP/AsHasRegsHasGDPSumPop
AsHasRegsTotalGDP

#GVs
AsMeetsWHOGV=filter(AsPrimaryRegs,MeetsWHOGV=="Y")
length(AsMeetsWHOGV$Country2) #countries that meet WHO GV
AsMeetsWHOGVPop=sum(AsMeetsWHOGV$Population2)
AsMeetsWHOGVPopPercent=AsMeetsWHOGVPop/TotalPopulation
AsMeetsWHOGVPopPercent # % of world population that meets WHO GV

AsMeetsWHOGVHasGDP=filter(AsMeetsWHOGV,GDP2>0)
AsMeetsWHOGVHasGDPSumGDP=sum(AsMeetsWHOGVHasGDP$GDP2)
AsMeetsWHOGVHasGDPSumPop=sum(AsMeetsWHOGVHasGDP$Population2)
AsMeetsWHOTotalGDP=AsMeetsWHOGVHasGDPSumGDP/AsMeetsWHOGVHasGDPSumPop
AsMeetsWHOTotalGDP

AsAboveWHOGV=filter(AsPrimary,AboveGV=="Y")
length(AsAboveWHOGV$Country2) #countries that meet WHO GV
AsAboveWHOGVPop=sum(AsAboveWHOGV$Population2)
AsAboveWHOGVPopPercent=AsAboveWHOGVPop/TotalPopulation
AsAboveWHOGVPopPercent # % of world population that Above WHO GV

AsAboveWHOGVHasGDP=filter(AsAboveWHOGV,GDP2>0)
AsAboveWHOGVHasGDPSumGDP=sum(AsAboveWHOGVHasGDP$GDP2)
AsAboveWHOGVHasGDPSumPop=sum(AsAboveWHOGVHasGDP$Population2)
AsAboveWHOTotalGDP=AsAboveWHOGVHasGDPSumGDP/AsAboveWHOGVHasGDPSumPop
AsAboveWHOTotalGDP

#HBVs
AsMeetsWHOHBV=filter(AsPrimary,MeetsWHOHBV=="Y")
length(AsMeetsWHOHBV$Country2) #countries that meet WHO HBV
AsMeetsWHOHBVPop=sum(AsMeetsWHOHBV$Population2)
AsMeetsWHOHBVPopPercent=AsMeetsWHOHBVPop/TotalPopulation
AsMeetsWHOHBVPopPercent # % of world population that meets WHO HBV

AsMeetsWHOHBVHasGDP=filter(AsMeetsWHOHBV,GDP2>0)
AsMeetsWHOHBVHasGDPSumGDP=sum(AsMeetsWHOHBVHasGDP$GDP2)
AsMeetsWHOHBVHasGDPSumPop=sum(AsMeetsWHOHBVHasGDP$Population2)
AsMeetsWHOTotalGDP=AsMeetsWHOHBVHasGDPSumGDP/AsMeetsWHOHBVHasGDPSumPop
AsMeetsWHOTotalGDP

AsAboveWHOHBV=filter(AsPrimary,AboveHBV=="Y")
length(AsAboveWHOHBV$Country2) #countries that meet WHO HBV
AsAboveWHOHBVPop=sum(AsAboveWHOHBV$Population2)
AsAboveWHOHBVPopPercent=AsAboveWHOHBVPop/TotalPopulation
AsAboveWHOHBVPopPercent # % of world population that Above WHO HBV

AsAboveWHOHBVHasGDP=filter(AsAboveWHOHBV,GDP2>0)
AsAboveWHOHBVHasGDPSumGDP=sum(AsAboveWHOHBVHasGDP$GDP2)
AsAboveWHOHBVHasGDPSumPop=sum(AsAboveWHOHBVHasGDP$Population2)
AsAboveWHOTotalGDP=AsAboveWHOHBVHasGDPSumGDP/AsAboveWHOHBVHasGDPSumPop
AsAboveWHOTotalGDP

#AVs
AsMeetsWHOAV=filter(AsPrimary,MeetsWHOAV=="Y")
length(AsMeetsWHOAV$Country2) #countries that meet WHO AV
AsMeetsWHOAVPop=sum(AsMeetsWHOAV$Population2)
AsMeetsWHOAVPopPercent=AsMeetsWHOAVPop/TotalPopulation
AsMeetsWHOAVPopPercent # % of world population that meets WHO AV

AsMeetsWHOAVHasGDP=filter(AsMeetsWHOAV,GDP2>0)
AsMeetsWHOAVHasGDPSumGDP=sum(AsMeetsWHOAVHasGDP$GDP2)
AsMeetsWHOAVHasGDPSumPop=sum(AsMeetsWHOAVHasGDP$Population2)
AsMeetsWHOTotalGDP=AsMeetsWHOAVHasGDPSumGDP/AsMeetsWHOAVHasGDPSumPop
AsMeetsWHOTotalGDP

AsAboveWHOAV=filter(AsPrimary,AboveAV=="Y")
length(AsAboveWHOAV$Country2) #countries that meet WHO AV
AsAboveWHOAVPop=sum(AsAboveWHOAV$Population2)
AsAboveWHOAVPopPercent=AsAboveWHOAVPop/TotalPopulation
AsAboveWHOAVPopPercent # % of world population that Above WHO AV

AsAboveWHOAVHasGDP=filter(AsAboveWHOAV,GDP2>0)
AsAboveWHOAVHasGDPSumGDP=sum(AsAboveWHOAVHasGDP$GDP2)
AsAboveWHOAVHasGDPSumPop=sum(AsAboveWHOAVHasGDP$Population2)
AsAboveWHOTotalGDP=AsAboveWHOAVHasGDPSumGDP/AsAboveWHOAVHasGDPSumPop
AsAboveWHOTotalGDP

#No Regs
AsNoRegs=filter(As,NoReg=="Y")
length(AsNoRegs$Country2) #countries that have no regs
AsNoRegsPop=sum(AsNoRegs$Population2)
AsNoRegsPopPercent=AsNoRegsPop/TotalPopulation
AsNoRegsPopPercent # % of world population that have no regs

AsNoRegsHasGDP=filter(AsNoRegs,GDP2>0)
AsNoRegsHasGDPSumGDP=sum(AsNoRegsHasGDP$GDP2)
AsNoRegsHasGDPSumPop=sum(AsNoRegsHasGDP$Population2)
AsNoRegsTotalGDP=AsNoRegsHasGDPSumGDP/AsNoRegsHasGDPSumPop
AsNoRegsTotalGDP

#=========Barium==================
Ba=filter(ContaminantData,Contaminant=="Ba") # Total Ba set
length(Ba$Country2)

BaPrimary=filter(Ba,(is.na(Secondary))) # Distinct countries
length(BaPrimary$Country2)

BaPrimaryRegs=filter(BaPrimary,(!is.na(ValueType))) #Distinct countries with Ba regs
length(BaPrimaryRegs$Country2) 
BaPrimaryNames=BaPrimaryRegs$Country2
BaPrimaryNames

BaRegs=filter(Ba,Value>-1) #Bal regs
length(BaRegs$Country2) 

BaMandatory=filter(Ba,ValueType=="M") # Mandatory regs
length(BaMandatory$Country2) 

BaIndicator=filter(Ba,ValueType=="I") # Indicator regs
length(BaIndicator$Country2) 

BaNoBat=filter(Ba,ValueType=="A") # No alt regs
length(BaNoBat$Country2) 

BaEmergency=filter(Ba,ValueType=="E") # Emergency regs
length(BaEmergency$Country2) 

BaBoth=filter(Ba,Both=="Y") # Countries with both M and I regs
length(BaBoth$Country2) 

BaNoEmergency=filter(BaRegs,ValueType!="E") # Select the set of chronic regs (M, I, A)
length(BaNoEmergency$Country2)

#With typos
mfv(BaRegs$Value) #mode of Bal Regs
median(BaRegs$Value) #median of Bal regs
min(BaRegs$Value) #min of Bal regs
max(BaNoEmergency$Value) #max of Bal CHRONIC regs
CountBaNoEmergency=length(BaNoEmergency$Value)
sd(BaNoEmergency$Value) #SAMPLE sd of Bal CHRONIC regs
sd(BaNoEmergency$Value)*(sqrt((CountBaNoEmergency-1)/CountBaNoEmergency)) #POPULATION sd of ALL CHRONIC regs

#Typos deleted
BaNoTypos=filter(BaRegs,is.na(Typo))
length(BaNoTypos$Country2)
BaNoTyposNoEmergency=filter(BaNoEmergency,is.na(Typo))
length(BaNoTyposNoEmergency$Country2)
BaTypos=filter(Ba,Typo=="Y")
length(BaTypos$Country2)
min(BaNoTypos$Value) #min of Bal regs
max(BaNoTyposNoEmergency$Value) #max of Bal CHRONIC regs, no typos

#Has Regs
BaHasRegsPop=sum(BaPrimaryRegs$Population2)
BaHasRegsPopPercent=BaHasRegsPop/TotalPopulation
BaHasRegsPopPercent # % of world population that have regs

BaHasRegsHasGDP=filter(BaPrimaryRegs,GDP2>0)
BaHasRegsHasGDPSumGDP=sum(BaHasRegsHasGDP$GDP2)
BaHasRegsHasGDPSumPop=sum(BaHasRegsHasGDP$Population2)
BaHasRegsTotalGDP=BaHasRegsHasGDPSumGDP/BaHasRegsHasGDPSumPop
BaHasRegsTotalGDP

#GVs
BaMeetsWHOGV=filter(BaPrimaryRegs,MeetsWHOGV=="Y")
length(BaMeetsWHOGV$Country2) #countries that meet WHO GV
BaMeetsWHOGVPop=sum(BaMeetsWHOGV$Population2)
BaMeetsWHOGVPopPercent=BaMeetsWHOGVPop/TotalPopulation
BaMeetsWHOGVPopPercent # % of world population that meets WHO GV

BaMeetsWHOGVHasGDP=filter(BaMeetsWHOGV,GDP2>0)
BaMeetsWHOGVHasGDPSumGDP=sum(BaMeetsWHOGVHasGDP$GDP2)
BaMeetsWHOGVHasGDPSumPop=sum(BaMeetsWHOGVHasGDP$Population2)
BaMeetsWHOTotalGDP=BaMeetsWHOGVHasGDPSumGDP/BaMeetsWHOGVHasGDPSumPop
BaMeetsWHOTotalGDP

BaAboveWHOGV=filter(BaPrimary,AboveGV=="Y")
length(BaAboveWHOGV$Country2) #countries that meet WHO GV
BaAboveWHOGVPop=sum(BaAboveWHOGV$Population2)
BaAboveWHOGVPopPercent=BaAboveWHOGVPop/TotalPopulation
BaAboveWHOGVPopPercent # % of world population that Above WHO GV

BaAboveWHOGVHasGDP=filter(BaAboveWHOGV,GDP2>0)
BaAboveWHOGVHasGDPSumGDP=sum(BaAboveWHOGVHasGDP$GDP2)
BaAboveWHOGVHasGDPSumPop=sum(BaAboveWHOGVHasGDP$Population2)
BaAboveWHOTotalGDP=BaAboveWHOGVHasGDPSumGDP/BaAboveWHOGVHasGDPSumPop
BaAboveWHOTotalGDP

#HBVs
BaMeetsWHOHBV=filter(BaPrimary,MeetsWHOHBV=="Y")
length(BaMeetsWHOHBV$Country2) #countries that meet WHO HBV
BaMeetsWHOHBVPop=sum(BaMeetsWHOHBV$Population2)
BaMeetsWHOHBVPopPercent=BaMeetsWHOHBVPop/TotalPopulation
BaMeetsWHOHBVPopPercent # % of world population that meets WHO HBV

BaMeetsWHOHBVHasGDP=filter(BaMeetsWHOHBV,GDP2>0)
BaMeetsWHOHBVHasGDPSumGDP=sum(BaMeetsWHOHBVHasGDP$GDP2)
BaMeetsWHOHBVHasGDPSumPop=sum(BaMeetsWHOHBVHasGDP$Population2)
BaMeetsWHOTotalGDP=BaMeetsWHOHBVHasGDPSumGDP/BaMeetsWHOHBVHasGDPSumPop
BaMeetsWHOTotalGDP

BaAboveWHOHBV=filter(BaPrimary,AboveHBV=="Y")
length(BaAboveWHOHBV$Country2) #countries that meet WHO HBV
BaAboveWHOHBVPop=sum(BaAboveWHOHBV$Population2)
BaAboveWHOHBVPopPercent=BaAboveWHOHBVPop/TotalPopulation
BaAboveWHOHBVPopPercent # % of world population that Above WHO HBV

BaAboveWHOHBVHasGDP=filter(BaAboveWHOHBV,GDP2>0)
BaAboveWHOHBVHasGDPSumGDP=sum(BaAboveWHOHBVHasGDP$GDP2)
BaAboveWHOHBVHasGDPSumPop=sum(BaAboveWHOHBVHasGDP$Population2)
BaAboveWHOTotalGDP=BaAboveWHOHBVHasGDPSumGDP/BaAboveWHOHBVHasGDPSumPop
BaAboveWHOTotalGDP

#AVs
BaMeetsWHOAV=filter(BaPrimary,MeetsWHOAV=="Y")
length(BaMeetsWHOAV$Country2) #countries that meet WHO AV
BaMeetsWHOAVPop=sum(BaMeetsWHOAV$Population2)
BaMeetsWHOAVPopPercent=BaMeetsWHOAVPop/TotalPopulation
BaMeetsWHOAVPopPercent # % of world population that meets WHO AV

BaMeetsWHOAVHasGDP=filter(BaMeetsWHOAV,GDP2>0)
BaMeetsWHOAVHasGDPSumGDP=sum(BaMeetsWHOAVHasGDP$GDP2)
BaMeetsWHOAVHasGDPSumPop=sum(BaMeetsWHOAVHasGDP$Population2)
BaMeetsWHOTotalGDP=BaMeetsWHOAVHasGDPSumGDP/BaMeetsWHOAVHasGDPSumPop
BaMeetsWHOTotalGDP

BaAboveWHOAV=filter(BaPrimary,AboveAV=="Y")
length(BaAboveWHOAV$Country2) #countries that meet WHO AV
BaAboveWHOAVPop=sum(BaAboveWHOAV$Population2)
BaAboveWHOAVPopPercent=BaAboveWHOAVPop/TotalPopulation
BaAboveWHOAVPopPercent # % of world population that Above WHO AV

BaAboveWHOAVHasGDP=filter(BaAboveWHOAV,GDP2>0)
BaAboveWHOAVHasGDPSumGDP=sum(BaAboveWHOAVHasGDP$GDP2)
BaAboveWHOAVHasGDPSumPop=sum(BaAboveWHOAVHasGDP$Population2)
BaAboveWHOTotalGDP=BaAboveWHOAVHasGDPSumGDP/BaAboveWHOAVHasGDPSumPop
BaAboveWHOTotalGDP

#No Regs
BaNoRegs=filter(Ba,NoReg=="Y")
length(BaNoRegs$Country2) #countries that have no regs
BaNoRegsPop=sum(BaNoRegs$Population2)
BaNoRegsPopPercent=BaNoRegsPop/TotalPopulation
BaNoRegsPopPercent # % of world population that have no regs

BaNoRegsHasGDP=filter(BaNoRegs,GDP2>0)
BaNoRegsHasGDPSumGDP=sum(BaNoRegsHasGDP$GDP2)
BaNoRegsHasGDPSumPop=sum(BaNoRegsHasGDP$Population2)
BaNoRegsTotalGDP=BaNoRegsHasGDPSumGDP/BaNoRegsHasGDPSumPop
BaNoRegsTotalGDP

#=========Beryllium==================
Be=filter(ContaminantData,Contaminant=="Be") # Total Be set
length(Be$Country2)

BePrimary=filter(Be,(is.na(Secondary))) # Distinct countries
length(BePrimary$Country2)

BePrimaryRegs=filter(BePrimary,(!is.na(ValueType))) #Distinct countries with Be regs
length(BePrimaryRegs$Country2) 
BePrimaryNames=BePrimaryRegs$Country2
BePrimaryNames

BeRegs=filter(Be,Value>-1) #Bel regs
length(BeRegs$Country2) 

BeMandatory=filter(Be,ValueType=="M") # Mandatory regs
length(BeMandatory$Country2) 

BeIndicator=filter(Be,ValueType=="I") # Indicator regs
length(BeIndicator$Country2) 

BeNoBet=filter(Be,ValueType=="A") # No alt regs
length(BeNoBet$Country2) 

BeEmergency=filter(Be,ValueType=="E") # Emergency regs
length(BeEmergency$Country2) 

BeBoth=filter(Be,Both=="Y") # Countries with both M and I regs
length(BeBoth$Country2) 

BeNoEmergency=filter(BeRegs,ValueType!="E") # Select the set of chronic regs (M, I, A)
length(BeNoEmergency$Country2)

#With typos
mfv(BeRegs$Value) #mode of Bel Regs
median(BeRegs$Value) #median of Bel regs
min(BeRegs$Value) #min of Bel regs
max(BeNoEmergency$Value) #max of Bel CHRONIC regs
CountBeNoEmergency=length(BeNoEmergency$Value)
sd(BeNoEmergency$Value) #SAMPLE sd of Bel CHRONIC regs
sd(BeNoEmergency$Value)*(sqrt((CountBeNoEmergency-1)/CountBeNoEmergency)) #POPULATION sd of ALL CHRONIC regs

#Typos deleted
BeNoTypos=filter(BeRegs,is.na(Typo))
length(BeNoTypos$Country2)
BeNoTyposNoEmergency=filter(BeNoEmergency,is.na(Typo))
length(BeNoTyposNoEmergency$Country2)
BeTypos=filter(Be,Typo=="Y")
length(BeTypos$Country2)
min(BeNoTypos$Value) #min of Bel regs
max(BeNoTyposNoEmergency$Value) #max of Bel CHRONIC regs, no typos

#Has Regs
BeHasRegsPop=sum(BePrimaryRegs$Population2)
BeHasRegsPopPercent=BeHasRegsPop/TotalPopulation
BeHasRegsPopPercent # % of world population that have regs

BeHasRegsHasGDP=filter(BePrimaryRegs,GDP2>0)
BeHasRegsHasGDPSumGDP=sum(BeHasRegsHasGDP$GDP2)
BeHasRegsHasGDPSumPop=sum(BeHasRegsHasGDP$Population2)
BeHasRegsTotalGDP=BeHasRegsHasGDPSumGDP/BeHasRegsHasGDPSumPop
BeHasRegsTotalGDP

#GVs
BeMeetsWHOGV=filter(BePrimaryRegs,MeetsWHOGV=="Y")
length(BeMeetsWHOGV$Country2) #countries that meet WHO GV
BeMeetsWHOGVPop=sum(BeMeetsWHOGV$Population2)
BeMeetsWHOGVPopPercent=BeMeetsWHOGVPop/TotalPopulation
BeMeetsWHOGVPopPercent # % of world population that meets WHO GV

BeMeetsWHOGVHasGDP=filter(BeMeetsWHOGV,GDP2>0)
BeMeetsWHOGVHasGDPSumGDP=sum(BeMeetsWHOGVHasGDP$GDP2)
BeMeetsWHOGVHasGDPSumPop=sum(BeMeetsWHOGVHasGDP$Population2)
BeMeetsWHOTotalGDP=BeMeetsWHOGVHasGDPSumGDP/BeMeetsWHOGVHasGDPSumPop
BeMeetsWHOTotalGDP

BeAboveWHOGV=filter(BePrimary,AboveGV=="Y")
length(BeAboveWHOGV$Country2) #countries that meet WHO GV
BeAboveWHOGVPop=sum(BeAboveWHOGV$Population2)
BeAboveWHOGVPopPercent=BeAboveWHOGVPop/TotalPopulation
BeAboveWHOGVPopPercent # % of world population that Above WHO GV

BeAboveWHOGVHasGDP=filter(BeAboveWHOGV,GDP2>0)
BeAboveWHOGVHasGDPSumGDP=sum(BeAboveWHOGVHasGDP$GDP2)
BeAboveWHOGVHasGDPSumPop=sum(BeAboveWHOGVHasGDP$Population2)
BeAboveWHOTotalGDP=BeAboveWHOGVHasGDPSumGDP/BeAboveWHOGVHasGDPSumPop
BeAboveWHOTotalGDP

#HBVs
BeMeetsWHOHBV=filter(BePrimary,MeetsWHOHBV=="Y")
length(BeMeetsWHOHBV$Country2) #countries that meet WHO HBV
BeMeetsWHOHBVPop=sum(BeMeetsWHOHBV$Population2)
BeMeetsWHOHBVPopPercent=BeMeetsWHOHBVPop/TotalPopulation
BeMeetsWHOHBVPopPercent # % of world population that meets WHO HBV

BeMeetsWHOHBVHasGDP=filter(BeMeetsWHOHBV,GDP2>0)
BeMeetsWHOHBVHasGDPSumGDP=sum(BeMeetsWHOHBVHasGDP$GDP2)
BeMeetsWHOHBVHasGDPSumPop=sum(BeMeetsWHOHBVHasGDP$Population2)
BeMeetsWHOTotalGDP=BeMeetsWHOHBVHasGDPSumGDP/BeMeetsWHOHBVHasGDPSumPop
BeMeetsWHOTotalGDP

BeAboveWHOHBV=filter(BePrimary,AboveHBV=="Y")
length(BeAboveWHOHBV$Country2) #countries that meet WHO HBV
BeAboveWHOHBVPop=sum(BeAboveWHOHBV$Population2)
BeAboveWHOHBVPopPercent=BeAboveWHOHBVPop/TotalPopulation
BeAboveWHOHBVPopPercent # % of world population that Above WHO HBV

BeAboveWHOHBVHasGDP=filter(BeAboveWHOHBV,GDP2>0)
BeAboveWHOHBVHasGDPSumGDP=sum(BeAboveWHOHBVHasGDP$GDP2)
BeAboveWHOHBVHasGDPSumPop=sum(BeAboveWHOHBVHasGDP$Population2)
BeAboveWHOTotalGDP=BeAboveWHOHBVHasGDPSumGDP/BeAboveWHOHBVHasGDPSumPop
BeAboveWHOTotalGDP

#AVs
BeMeetsWHOAV=filter(BePrimary,MeetsWHOAV=="Y")
length(BeMeetsWHOAV$Country2) #countries that meet WHO AV
BeMeetsWHOAVPop=sum(BeMeetsWHOAV$Population2)
BeMeetsWHOAVPopPercent=BeMeetsWHOAVPop/TotalPopulation
BeMeetsWHOAVPopPercent # % of world population that meets WHO AV

BeMeetsWHOAVHasGDP=filter(BeMeetsWHOAV,GDP2>0)
BeMeetsWHOAVHasGDPSumGDP=sum(BeMeetsWHOAVHasGDP$GDP2)
BeMeetsWHOAVHasGDPSumPop=sum(BeMeetsWHOAVHasGDP$Population2)
BeMeetsWHOTotalGDP=BeMeetsWHOAVHasGDPSumGDP/BeMeetsWHOAVHasGDPSumPop
BeMeetsWHOTotalGDP

BeAboveWHOAV=filter(BePrimary,AboveAV=="Y")
length(BeAboveWHOAV$Country2) #countries that meet WHO AV
BeAboveWHOAVPop=sum(BeAboveWHOAV$Population2)
BeAboveWHOAVPopPercent=BeAboveWHOAVPop/TotalPopulation
BeAboveWHOAVPopPercent # % of world population that Above WHO AV

BeAboveWHOAVHasGDP=filter(BeAboveWHOAV,GDP2>0)
BeAboveWHOAVHasGDPSumGDP=sum(BeAboveWHOAVHasGDP$GDP2)
BeAboveWHOAVHasGDPSumPop=sum(BeAboveWHOAVHasGDP$Population2)
BeAboveWHOTotalGDP=BeAboveWHOAVHasGDPSumGDP/BeAboveWHOAVHasGDPSumPop
BeAboveWHOTotalGDP

#No Regs
BeNoRegs=filter(Be,NoReg=="Y")
length(BeNoRegs$Country2) #countries that have no regs
BeNoRegsPop=sum(BeNoRegs$Population2)
BeNoRegsPopPercent=BeNoRegsPop/TotalPopulation
BeNoRegsPopPercent # % of world population that have no regs

BeNoRegsHasGDP=filter(BeNoRegs,GDP2>0)
BeNoRegsHasGDPSumGDP=sum(BeNoRegsHasGDP$GDP2)
BeNoRegsHasGDPSumPop=sum(BeNoRegsHasGDP$Population2)
BeNoRegsTotalGDP=BeNoRegsHasGDPSumGDP/BeNoRegsHasGDPSumPop
BeNoRegsTotalGDP

#=========Bicarbonate==============
HCO3=filter(ContaminantData,Contaminant=="HCO3") # Total HCO3 set
length(HCO3$Country2)

HCO3Primary=filter(HCO3,(is.na(Secondary))) # Distinct countries
length(HCO3Primary$Country2)

HCO3PrimaryRegs=filter(HCO3Primary,(!is.na(ValueType))) #Distinct countries with HCO3 regs
length(HCO3PrimaryRegs$Country2) 
HCO3PrimaryNames=HCO3PrimaryRegs$Country2
HCO3PrimaryNames

HCO3Regs=filter(HCO3,Value>-1) #HCO3l regs
length(HCO3Regs$Country2) 

HCO3Mandatory=filter(HCO3,ValueType=="M") # Mandatory regs
length(HCO3Mandatory$Country2) 

HCO3Indicator=filter(HCO3,ValueType=="I") # Indicator regs
length(HCO3Indicator$Country2) 

HCO3NoHCO3t=filter(HCO3,ValueType=="A") # No alt regs
length(HCO3NoHCO3t$Country2) 

HCO3Emergency=filter(HCO3,ValueType=="E") # Emergency regs
length(HCO3Emergency$Country2) 

HCO3Both=filter(HCO3,Both=="Y") # Countries with both M and I regs
length(HCO3Both$Country2) 

HCO3NoEmergency=filter(HCO3Regs,ValueType!="E") # Select the set of chronic regs (M, I, A)
length(HCO3NoEmergency$Country2)

#With typos
mfv(HCO3Regs$Value) #mode of HCO3l Regs
median(HCO3Regs$Value) #median of HCO3l regs
min(HCO3Regs$Value) #min of HCO3l regs
max(HCO3NoEmergency$Value) #max of HCO3l CHRONIC regs
CountHCO3NoEmergency=length(HCO3NoEmergency$Value)
sd(HCO3NoEmergency$Value) #SAMPLE sd of HCO3l CHRONIC regs
sd(HCO3NoEmergency$Value)*(sqrt((CountHCO3NoEmergency-1)/CountHCO3NoEmergency)) #POPULATION sd of ALL CHRONIC regs

#Typos deleted
HCO3NoTypos=filter(HCO3Regs,is.na(Typo))
length(HCO3NoTypos$Country2)
HCO3NoTyposNoEmergency=filter(HCO3NoEmergency,is.na(Typo))
length(HCO3NoTyposNoEmergency$Country2)
HCO3Typos=filter(HCO3,Typo=="Y")
length(HCO3Typos$Country2)
min(HCO3NoTypos$Value) #min of HCO3l regs
max(HCO3NoTyposNoEmergency$Value) #max of HCO3l CHRONIC regs, no typos

#Has Regs
HCO3HasRegsPop=sum(HCO3PrimaryRegs$Population2)
HCO3HasRegsPopPercent=HCO3HasRegsPop/TotalPopulation
HCO3HasRegsPopPercent # % of world population that have regs

HCO3HasRegsHasGDP=filter(HCO3PrimaryRegs,GDP2>0)
HCO3HasRegsHasGDPSumGDP=sum(HCO3HasRegsHasGDP$GDP2)
HCO3HasRegsHasGDPSumPop=sum(HCO3HasRegsHasGDP$Population2)
HCO3HasRegsTotalGDP=HCO3HasRegsHasGDPSumGDP/HCO3HasRegsHasGDPSumPop
HCO3HasRegsTotalGDP

#GVs
HCO3MeetsWHOGV=filter(HCO3PrimaryRegs,MeetsWHOGV=="Y")
length(HCO3MeetsWHOGV$Country2) #countries that meet WHO GV
HCO3MeetsWHOGVPop=sum(HCO3MeetsWHOGV$Population2)
HCO3MeetsWHOGVPopPercent=HCO3MeetsWHOGVPop/TotalPopulation
HCO3MeetsWHOGVPopPercent # % of world population that meets WHO GV

HCO3MeetsWHOGVHasGDP=filter(HCO3MeetsWHOGV,GDP2>0)
HCO3MeetsWHOGVHasGDPSumGDP=sum(HCO3MeetsWHOGVHasGDP$GDP2)
HCO3MeetsWHOGVHasGDPSumPop=sum(HCO3MeetsWHOGVHasGDP$Population2)
HCO3MeetsWHOTotalGDP=HCO3MeetsWHOGVHasGDPSumGDP/HCO3MeetsWHOGVHasGDPSumPop
HCO3MeetsWHOTotalGDP

HCO3AboveWHOGV=filter(HCO3Primary,AboveGV=="Y")
length(HCO3AboveWHOGV$Country2) #countries that meet WHO GV
HCO3AboveWHOGVPop=sum(HCO3AboveWHOGV$Population2)
HCO3AboveWHOGVPopPercent=HCO3AboveWHOGVPop/TotalPopulation
HCO3AboveWHOGVPopPercent # % of world population that Above WHO GV

HCO3AboveWHOGVHasGDP=filter(HCO3AboveWHOGV,GDP2>0)
HCO3AboveWHOGVHasGDPSumGDP=sum(HCO3AboveWHOGVHasGDP$GDP2)
HCO3AboveWHOGVHasGDPSumPop=sum(HCO3AboveWHOGVHasGDP$Population2)
HCO3AboveWHOTotalGDP=HCO3AboveWHOGVHasGDPSumGDP/HCO3AboveWHOGVHasGDPSumPop
HCO3AboveWHOTotalGDP

#HBVs
HCO3MeetsWHOHBV=filter(HCO3Primary,MeetsWHOHBV=="Y")
length(HCO3MeetsWHOHBV$Country2) #countries that meet WHO HBV
HCO3MeetsWHOHBVPop=sum(HCO3MeetsWHOHBV$Population2)
HCO3MeetsWHOHBVPopPercent=HCO3MeetsWHOHBVPop/TotalPopulation
HCO3MeetsWHOHBVPopPercent # % of world population that meets WHO HBV

HCO3MeetsWHOHBVHasGDP=filter(HCO3MeetsWHOHBV,GDP2>0)
HCO3MeetsWHOHBVHasGDPSumGDP=sum(HCO3MeetsWHOHBVHasGDP$GDP2)
HCO3MeetsWHOHBVHasGDPSumPop=sum(HCO3MeetsWHOHBVHasGDP$Population2)
HCO3MeetsWHOTotalGDP=HCO3MeetsWHOHBVHasGDPSumGDP/HCO3MeetsWHOHBVHasGDPSumPop
HCO3MeetsWHOTotalGDP

HCO3AboveWHOHBV=filter(HCO3Primary,AboveHBV=="Y")
length(HCO3AboveWHOHBV$Country2) #countries that meet WHO HBV
HCO3AboveWHOHBVPop=sum(HCO3AboveWHOHBV$Population2)
HCO3AboveWHOHBVPopPercent=HCO3AboveWHOHBVPop/TotalPopulation
HCO3AboveWHOHBVPopPercent # % of world population that Above WHO HBV

HCO3AboveWHOHBVHasGDP=filter(HCO3AboveWHOHBV,GDP2>0)
HCO3AboveWHOHBVHasGDPSumGDP=sum(HCO3AboveWHOHBVHasGDP$GDP2)
HCO3AboveWHOHBVHasGDPSumPop=sum(HCO3AboveWHOHBVHasGDP$Population2)
HCO3AboveWHOTotalGDP=HCO3AboveWHOHBVHasGDPSumGDP/HCO3AboveWHOHBVHasGDPSumPop
HCO3AboveWHOTotalGDP

#AVs
HCO3MeetsWHOAV=filter(HCO3Primary,MeetsWHOAV=="Y")
length(HCO3MeetsWHOAV$Country2) #countries that meet WHO AV
HCO3MeetsWHOAVPop=sum(HCO3MeetsWHOAV$Population2)
HCO3MeetsWHOAVPopPercent=HCO3MeetsWHOAVPop/TotalPopulation
HCO3MeetsWHOAVPopPercent # % of world population that meets WHO AV

HCO3MeetsWHOAVHasGDP=filter(HCO3MeetsWHOAV,GDP2>0)
HCO3MeetsWHOAVHasGDPSumGDP=sum(HCO3MeetsWHOAVHasGDP$GDP2)
HCO3MeetsWHOAVHasGDPSumPop=sum(HCO3MeetsWHOAVHasGDP$Population2)
HCO3MeetsWHOTotalGDP=HCO3MeetsWHOAVHasGDPSumGDP/HCO3MeetsWHOAVHasGDPSumPop
HCO3MeetsWHOTotalGDP

HCO3AboveWHOAV=filter(HCO3Primary,AboveAV=="Y")
length(HCO3AboveWHOAV$Country2) #countries that meet WHO AV
HCO3AboveWHOAVPop=sum(HCO3AboveWHOAV$Population2)
HCO3AboveWHOAVPopPercent=HCO3AboveWHOAVPop/TotalPopulation
HCO3AboveWHOAVPopPercent # % of world population that Above WHO AV

HCO3AboveWHOAVHasGDP=filter(HCO3AboveWHOAV,GDP2>0)
HCO3AboveWHOAVHasGDPSumGDP=sum(HCO3AboveWHOAVHasGDP$GDP2)
HCO3AboveWHOAVHasGDPSumPop=sum(HCO3AboveWHOAVHasGDP$Population2)
HCO3AboveWHOTotalGDP=HCO3AboveWHOAVHasGDPSumGDP/HCO3AboveWHOAVHasGDPSumPop
HCO3AboveWHOTotalGDP

#No Regs
HCO3NoRegs=filter(HCO3,NoReg=="Y")
length(HCO3NoRegs$Country2) #countries that have no regs
HCO3NoRegsPop=sum(HCO3NoRegs$Population2)
HCO3NoRegsPopPercent=HCO3NoRegsPop/TotalPopulation
HCO3NoRegsPopPercent # % of world population that have no regs

HCO3NoRegsHasGDP=filter(HCO3NoRegs,GDP2>0)
HCO3NoRegsHasGDPSumGDP=sum(HCO3NoRegsHasGDP$GDP2)
HCO3NoRegsHasGDPSumPop=sum(HCO3NoRegsHasGDP$Population2)
HCO3NoRegsTotalGDP=HCO3NoRegsHasGDPSumGDP/HCO3NoRegsHasGDPSumPop
HCO3NoRegsTotalGDP

#=========Bismuth==================
Bi=filter(ContaminantData,Contaminant=="Bi") # Total Bi set
length(Bi$Country2)

BiPrimary=filter(Bi,(is.na(Secondary))) # Distinct countries
length(BiPrimary$Country2)

BiPrimaryRegs=filter(BiPrimary,(!is.na(ValueType))) #Distinct countries with Bi regs
length(BiPrimaryRegs$Country2) 
BiPrimaryNames=BiPrimaryRegs$Country2
BiPrimaryNames

BiRegs=filter(Bi,Value>-1) #Bil regs
length(BiRegs$Country2) 

BiMandatory=filter(Bi,ValueType=="M") # Mandatory regs
length(BiMandatory$Country2) 

BiIndicator=filter(Bi,ValueType=="I") # Indicator regs
length(BiIndicator$Country2) 

BiNoBit=filter(Bi,ValueType=="A") # No alt regs
length(BiNoBit$Country2) 

BiEmergency=filter(Bi,ValueType=="E") # Emergency regs
length(BiEmergency$Country2) 

BiBoth=filter(Bi,Both=="Y") # Countries with both M and I regs
length(BiBoth$Country2) 

BiNoEmergency=filter(BiRegs,ValueType!="E") # Select the set of chronic regs (M, I, A)
length(BiNoEmergency$Country2)

#With typos
mfv(BiRegs$Value) #mode of Bil Regs
median(BiRegs$Value) #median of Bil regs
min(BiRegs$Value) #min of Bil regs
max(BiNoEmergency$Value) #max of Bil CHRONIC regs
CountBiNoEmergency=length(BiNoEmergency$Value)
sd(BiNoEmergency$Value) #SAMPLE sd of Bil CHRONIC regs
sd(BiNoEmergency$Value)*(sqrt((CountBiNoEmergency-1)/CountBiNoEmergency)) #POPULATION sd of ALL CHRONIC regs

#Typos deleted
BiNoTypos=filter(BiRegs,is.na(Typo))
length(BiNoTypos$Country2)
BiNoTyposNoEmergency=filter(BiNoEmergency,is.na(Typo))
length(BiNoTyposNoEmergency$Country2)
BiTypos=filter(Bi,Typo=="Y")
length(BiTypos$Country2)
min(BiNoTypos$Value) #min of Bil regs
max(BiNoTyposNoEmergency$Value) #max of Bil CHRONIC regs, no typos

#Has Regs
BiHasRegsPop=sum(BiPrimaryRegs$Population2)
BiHasRegsPopPercent=BiHasRegsPop/TotalPopulation
BiHasRegsPopPercent # % of world population that have regs

BiHasRegsHasGDP=filter(BiPrimaryRegs,GDP2>0)
BiHasRegsHasGDPSumGDP=sum(BiHasRegsHasGDP$GDP2)
BiHasRegsHasGDPSumPop=sum(BiHasRegsHasGDP$Population2)
BiHasRegsTotalGDP=BiHasRegsHasGDPSumGDP/BiHasRegsHasGDPSumPop
BiHasRegsTotalGDP

#GVs
BiMeetsWHOGV=filter(BiPrimaryRegs,MeetsWHOGV=="Y")
length(BiMeetsWHOGV$Country2) #countries that meet WHO GV
BiMeetsWHOGVPop=sum(BiMeetsWHOGV$Population2)
BiMeetsWHOGVPopPercent=BiMeetsWHOGVPop/TotalPopulation
BiMeetsWHOGVPopPercent # % of world population that meets WHO GV

BiMeetsWHOGVHasGDP=filter(BiMeetsWHOGV,GDP2>0)
BiMeetsWHOGVHasGDPSumGDP=sum(BiMeetsWHOGVHasGDP$GDP2)
BiMeetsWHOGVHasGDPSumPop=sum(BiMeetsWHOGVHasGDP$Population2)
BiMeetsWHOTotalGDP=BiMeetsWHOGVHasGDPSumGDP/BiMeetsWHOGVHasGDPSumPop
BiMeetsWHOTotalGDP

BiAboveWHOGV=filter(BiPrimary,AboveGV=="Y")
length(BiAboveWHOGV$Country2) #countries that meet WHO GV
BiAboveWHOGVPop=sum(BiAboveWHOGV$Population2)
BiAboveWHOGVPopPercent=BiAboveWHOGVPop/TotalPopulation
BiAboveWHOGVPopPercent # % of world population that Above WHO GV

BiAboveWHOGVHasGDP=filter(BiAboveWHOGV,GDP2>0)
BiAboveWHOGVHasGDPSumGDP=sum(BiAboveWHOGVHasGDP$GDP2)
BiAboveWHOGVHasGDPSumPop=sum(BiAboveWHOGVHasGDP$Population2)
BiAboveWHOTotalGDP=BiAboveWHOGVHasGDPSumGDP/BiAboveWHOGVHasGDPSumPop
BiAboveWHOTotalGDP

#HBVs
BiMeetsWHOHBV=filter(BiPrimary,MeetsWHOHBV=="Y")
length(BiMeetsWHOHBV$Country2) #countries that meet WHO HBV
BiMeetsWHOHBVPop=sum(BiMeetsWHOHBV$Population2)
BiMeetsWHOHBVPopPercent=BiMeetsWHOHBVPop/TotalPopulation
BiMeetsWHOHBVPopPercent # % of world population that meets WHO HBV

BiMeetsWHOHBVHasGDP=filter(BiMeetsWHOHBV,GDP2>0)
BiMeetsWHOHBVHasGDPSumGDP=sum(BiMeetsWHOHBVHasGDP$GDP2)
BiMeetsWHOHBVHasGDPSumPop=sum(BiMeetsWHOHBVHasGDP$Population2)
BiMeetsWHOTotalGDP=BiMeetsWHOHBVHasGDPSumGDP/BiMeetsWHOHBVHasGDPSumPop
BiMeetsWHOTotalGDP

BiAboveWHOHBV=filter(BiPrimary,AboveHBV=="Y")
length(BiAboveWHOHBV$Country2) #countries that meet WHO HBV
BiAboveWHOHBVPop=sum(BiAboveWHOHBV$Population2)
BiAboveWHOHBVPopPercent=BiAboveWHOHBVPop/TotalPopulation
BiAboveWHOHBVPopPercent # % of world population that Above WHO HBV

BiAboveWHOHBVHasGDP=filter(BiAboveWHOHBV,GDP2>0)
BiAboveWHOHBVHasGDPSumGDP=sum(BiAboveWHOHBVHasGDP$GDP2)
BiAboveWHOHBVHasGDPSumPop=sum(BiAboveWHOHBVHasGDP$Population2)
BiAboveWHOTotalGDP=BiAboveWHOHBVHasGDPSumGDP/BiAboveWHOHBVHasGDPSumPop
BiAboveWHOTotalGDP

#AVs
BiMeetsWHOAV=filter(BiPrimary,MeetsWHOAV=="Y")
length(BiMeetsWHOAV$Country2) #countries that meet WHO AV
BiMeetsWHOAVPop=sum(BiMeetsWHOAV$Population2)
BiMeetsWHOAVPopPercent=BiMeetsWHOAVPop/TotalPopulation
BiMeetsWHOAVPopPercent # % of world population that meets WHO AV

BiMeetsWHOAVHasGDP=filter(BiMeetsWHOAV,GDP2>0)
BiMeetsWHOAVHasGDPSumGDP=sum(BiMeetsWHOAVHasGDP$GDP2)
BiMeetsWHOAVHasGDPSumPop=sum(BiMeetsWHOAVHasGDP$Population2)
BiMeetsWHOTotalGDP=BiMeetsWHOAVHasGDPSumGDP/BiMeetsWHOAVHasGDPSumPop
BiMeetsWHOTotalGDP

BiAboveWHOAV=filter(BiPrimary,AboveAV=="Y")
length(BiAboveWHOAV$Country2) #countries that meet WHO AV
BiAboveWHOAVPop=sum(BiAboveWHOAV$Population2)
BiAboveWHOAVPopPercent=BiAboveWHOAVPop/TotalPopulation
BiAboveWHOAVPopPercent # % of world population that Above WHO AV

BiAboveWHOAVHasGDP=filter(BiAboveWHOAV,GDP2>0)
BiAboveWHOAVHasGDPSumGDP=sum(BiAboveWHOAVHasGDP$GDP2)
BiAboveWHOAVHasGDPSumPop=sum(BiAboveWHOAVHasGDP$Population2)
BiAboveWHOTotalGDP=BiAboveWHOAVHasGDPSumGDP/BiAboveWHOAVHasGDPSumPop
BiAboveWHOTotalGDP

#No Regs
BiNoRegs=filter(Bi,NoReg=="Y")
length(BiNoRegs$Country2) #countries that have no regs
BiNoRegsPop=sum(BiNoRegs$Population2)
BiNoRegsPopPercent=BiNoRegsPop/TotalPopulation
BiNoRegsPopPercent # % of world population that have no regs

BiNoRegsHasGDP=filter(BiNoRegs,GDP2>0)
BiNoRegsHasGDPSumGDP=sum(BiNoRegsHasGDP$GDP2)
BiNoRegsHasGDPSumPop=sum(BiNoRegsHasGDP$Population2)
BiNoRegsTotalGDP=BiNoRegsHasGDPSumGDP/BiNoRegsHasGDPSumPop
BiNoRegsTotalGDP

#=========Borate==================
BO3=filter(ContaminantData,Contaminant=="BO3") # Total BO3 set
length(BO3$Country2)

BO3Primary=filter(BO3,(is.na(Secondary))) # Distinct countries
length(BO3Primary$Country2)

BO3PrimaryRegs=filter(BO3Primary,(!is.na(ValueType))) #Distinct countries with BO3 regs
length(BO3PrimaryRegs$Country2) 
BO3PrimaryNames=BO3PrimaryRegs$Country2
BO3PrimaryNames

BO3Regs=filter(BO3,Value>-1) #BO3l regs
length(BO3Regs$Country2) 

BO3Mandatory=filter(BO3,ValueType=="M") # Mandatory regs
length(BO3Mandatory$Country2) 

BO3Indicator=filter(BO3,ValueType=="I") # Indicator regs
length(BO3Indicator$Country2) 

BO3NoBO3t=filter(BO3,ValueType=="A") # No alt regs
length(BO3NoBO3t$Country2) 

BO3Emergency=filter(BO3,ValueType=="E") # Emergency regs
length(BO3Emergency$Country2) 

BO3Both=filter(BO3,Both=="Y") # Countries with both M and I regs
length(BO3Both$Country2) 

BO3NoEmergency=filter(BO3Regs,ValueType!="E") # Select the set of chronic regs (M, I, A)
length(BO3NoEmergency$Country2)

#With typos
mfv(BO3Regs$Value) #mode of BO3l Regs
median(BO3Regs$Value) #median of BO3l regs
min(BO3Regs$Value) #min of BO3l regs
max(BO3NoEmergency$Value) #max of BO3l CHRONIC regs
CountBO3NoEmergency=length(BO3NoEmergency$Value)
sd(BO3NoEmergency$Value) #SAMPLE sd of BO3l CHRONIC regs
sd(BO3NoEmergency$Value)*(sqrt((CountBO3NoEmergency-1)/CountBO3NoEmergency)) #POPULATION sd of ALL CHRONIC regs

#Typos deleted
BO3NoTypos=filter(BO3Regs,is.na(Typo))
length(BO3NoTypos$Country2)
BO3NoTyposNoEmergency=filter(BO3NoEmergency,is.na(Typo))
length(BO3NoTyposNoEmergency$Country2)
BO3Typos=filter(BO3,Typo=="Y")
length(BO3Typos$Country2)
min(BO3NoTypos$Value) #min of BO3l regs
max(BO3NoTyposNoEmergency$Value) #max of BO3l CHRONIC regs, no typos

#Has Regs
BO3HasRegsPop=sum(BO3PrimaryRegs$Population2)
BO3HasRegsPopPercent=BO3HasRegsPop/TotalPopulation
BO3HasRegsPopPercent # % of world population that have regs

BO3HasRegsHasGDP=filter(BO3PrimaryRegs,GDP2>0)
BO3HasRegsHasGDPSumGDP=sum(BO3HasRegsHasGDP$GDP2)
BO3HasRegsHasGDPSumPop=sum(BO3HasRegsHasGDP$Population2)
BO3HasRegsTotalGDP=BO3HasRegsHasGDPSumGDP/BO3HasRegsHasGDPSumPop
BO3HasRegsTotalGDP

#GVs
BO3MeetsWHOGV=filter(BO3PrimaryRegs,MeetsWHOGV=="Y")
length(BO3MeetsWHOGV$Country2) #countries that meet WHO GV
BO3MeetsWHOGVPop=sum(BO3MeetsWHOGV$Population2)
BO3MeetsWHOGVPopPercent=BO3MeetsWHOGVPop/TotalPopulation
BO3MeetsWHOGVPopPercent # % of world population that meets WHO GV

BO3MeetsWHOGVHasGDP=filter(BO3MeetsWHOGV,GDP2>0)
BO3MeetsWHOGVHasGDPSumGDP=sum(BO3MeetsWHOGVHasGDP$GDP2)
BO3MeetsWHOGVHasGDPSumPop=sum(BO3MeetsWHOGVHasGDP$Population2)
BO3MeetsWHOTotalGDP=BO3MeetsWHOGVHasGDPSumGDP/BO3MeetsWHOGVHasGDPSumPop
BO3MeetsWHOTotalGDP

BO3AboveWHOGV=filter(BO3Primary,AboveGV=="Y")
length(BO3AboveWHOGV$Country2) #countries that meet WHO GV
BO3AboveWHOGVPop=sum(BO3AboveWHOGV$Population2)
BO3AboveWHOGVPopPercent=BO3AboveWHOGVPop/TotalPopulation
BO3AboveWHOGVPopPercent # % of world population that Above WHO GV

BO3AboveWHOGVHasGDP=filter(BO3AboveWHOGV,GDP2>0)
BO3AboveWHOGVHasGDPSumGDP=sum(BO3AboveWHOGVHasGDP$GDP2)
BO3AboveWHOGVHasGDPSumPop=sum(BO3AboveWHOGVHasGDP$Population2)
BO3AboveWHOTotalGDP=BO3AboveWHOGVHasGDPSumGDP/BO3AboveWHOGVHasGDPSumPop
BO3AboveWHOTotalGDP

#HBVs
BO3MeetsWHOHBV=filter(BO3Primary,MeetsWHOHBV=="Y")
length(BO3MeetsWHOHBV$Country2) #countries that meet WHO HBV
BO3MeetsWHOHBVPop=sum(BO3MeetsWHOHBV$Population2)
BO3MeetsWHOHBVPopPercent=BO3MeetsWHOHBVPop/TotalPopulation
BO3MeetsWHOHBVPopPercent # % of world population that meets WHO HBV

BO3MeetsWHOHBVHasGDP=filter(BO3MeetsWHOHBV,GDP2>0)
BO3MeetsWHOHBVHasGDPSumGDP=sum(BO3MeetsWHOHBVHasGDP$GDP2)
BO3MeetsWHOHBVHasGDPSumPop=sum(BO3MeetsWHOHBVHasGDP$Population2)
BO3MeetsWHOTotalGDP=BO3MeetsWHOHBVHasGDPSumGDP/BO3MeetsWHOHBVHasGDPSumPop
BO3MeetsWHOTotalGDP

BO3AboveWHOHBV=filter(BO3Primary,AboveHBV=="Y")
length(BO3AboveWHOHBV$Country2) #countries that meet WHO HBV
BO3AboveWHOHBVPop=sum(BO3AboveWHOHBV$Population2)
BO3AboveWHOHBVPopPercent=BO3AboveWHOHBVPop/TotalPopulation
BO3AboveWHOHBVPopPercent # % of world population that Above WHO HBV

BO3AboveWHOHBVHasGDP=filter(BO3AboveWHOHBV,GDP2>0)
BO3AboveWHOHBVHasGDPSumGDP=sum(BO3AboveWHOHBVHasGDP$GDP2)
BO3AboveWHOHBVHasGDPSumPop=sum(BO3AboveWHOHBVHasGDP$Population2)
BO3AboveWHOTotalGDP=BO3AboveWHOHBVHasGDPSumGDP/BO3AboveWHOHBVHasGDPSumPop
BO3AboveWHOTotalGDP

#AVs
BO3MeetsWHOAV=filter(BO3Primary,MeetsWHOAV=="Y")
length(BO3MeetsWHOAV$Country2) #countries that meet WHO AV
BO3MeetsWHOAVPop=sum(BO3MeetsWHOAV$Population2)
BO3MeetsWHOAVPopPercent=BO3MeetsWHOAVPop/TotalPopulation
BO3MeetsWHOAVPopPercent # % of world population that meets WHO AV

BO3MeetsWHOAVHasGDP=filter(BO3MeetsWHOAV,GDP2>0)
BO3MeetsWHOAVHasGDPSumGDP=sum(BO3MeetsWHOAVHasGDP$GDP2)
BO3MeetsWHOAVHasGDPSumPop=sum(BO3MeetsWHOAVHasGDP$Population2)
BO3MeetsWHOTotalGDP=BO3MeetsWHOAVHasGDPSumGDP/BO3MeetsWHOAVHasGDPSumPop
BO3MeetsWHOTotalGDP

BO3AboveWHOAV=filter(BO3Primary,AboveAV=="Y")
length(BO3AboveWHOAV$Country2) #countries that meet WHO AV
BO3AboveWHOAVPop=sum(BO3AboveWHOAV$Population2)
BO3AboveWHOAVPopPercent=BO3AboveWHOAVPop/TotalPopulation
BO3AboveWHOAVPopPercent # % of world population that Above WHO AV

BO3AboveWHOAVHasGDP=filter(BO3AboveWHOAV,GDP2>0)
BO3AboveWHOAVHasGDPSumGDP=sum(BO3AboveWHOAVHasGDP$GDP2)
BO3AboveWHOAVHasGDPSumPop=sum(BO3AboveWHOAVHasGDP$Population2)
BO3AboveWHOTotalGDP=BO3AboveWHOAVHasGDPSumGDP/BO3AboveWHOAVHasGDPSumPop
BO3AboveWHOTotalGDP

#No Regs
BO3NoRegs=filter(BO3,NoReg=="Y")
length(BO3NoRegs$Country2) #countries that have no regs
BO3NoRegsPop=sum(BO3NoRegs$Population2)
BO3NoRegsPopPercent=BO3NoRegsPop/TotalPopulation
BO3NoRegsPopPercent # % of world population that have no regs

BO3NoRegsHasGDP=filter(BO3NoRegs,GDP2>0)
BO3NoRegsHasGDPSumGDP=sum(BO3NoRegsHasGDP$GDP2)
BO3NoRegsHasGDPSumPop=sum(BO3NoRegsHasGDP$Population2)
BO3NoRegsTotalGDP=BO3NoRegsHasGDPSumGDP/BO3NoRegsHasGDPSumPop
BO3NoRegsTotalGDP

#=========Boron==================
B=filter(ContaminantData,Contaminant=="B") # Total B set
length(B$Country2)

BPrimary=filter(B,(is.na(Secondary))) # Distinct countries
length(BPrimary$Country2)

BPrimaryRegs=filter(BPrimary,(!is.na(ValueType))) #Distinct countries with B regs
length(BPrimaryRegs$Country2) 
BPrimaryNames=BPrimaryRegs$Country2
BPrimaryNames

BRegs=filter(B,Value>-1) #Bl regs
length(BRegs$Country2) 

BMandatory=filter(B,ValueType=="M") # Mandatory regs
length(BMandatory$Country2) 

BIndicator=filter(B,ValueType=="I") # Indicator regs
length(BIndicator$Country2) 

BNoBt=filter(B,ValueType=="A") # No alt regs
length(BNoBt$Country2) 

BEmergency=filter(B,ValueType=="E") # Emergency regs
length(BEmergency$Country2) 

BBoth=filter(B,Both=="Y") # Countries with both M and I regs
length(BBoth$Country2) 

BNoEmergency=filter(BRegs,ValueType!="E") # Select the set of chronic regs (M, I, A)
length(BNoEmergency$Country2)

#With typos
mfv(BRegs$Value) #mode of Bl Regs
median(BRegs$Value) #median of Bl regs
min(BRegs$Value) #min of Bl regs
max(BNoEmergency$Value) #max of Bl CHRONIC regs
CountBNoEmergency=length(BNoEmergency$Value)
sd(BNoEmergency$Value) #SAMPLE sd of Bl CHRONIC regs
sd(BNoEmergency$Value)*(sqrt((CountBNoEmergency-1)/CountBNoEmergency)) #POPULATION sd of ALL CHRONIC regs

#Typos deleted
BNoTypos=filter(BRegs,is.na(Typo))
length(BNoTypos$Country2)
BNoTyposNoEmergency=filter(BNoEmergency,is.na(Typo))
length(BNoTyposNoEmergency$Country2)
BTypos=filter(B,Typo=="Y")
length(BTypos$Country2)
min(BNoTypos$Value) #min of Bl regs
max(BNoTyposNoEmergency$Value) #max of Bl CHRONIC regs, no typos

#Has Regs
BHasRegsPop=sum(BPrimaryRegs$Population2)
BHasRegsPopPercent=BHasRegsPop/TotalPopulation
BHasRegsPopPercent # % of world population that have regs

BHasRegsHasGDP=filter(BPrimaryRegs,GDP2>0)
BHasRegsHasGDPSumGDP=sum(BHasRegsHasGDP$GDP2)
BHasRegsHasGDPSumPop=sum(BHasRegsHasGDP$Population2)
BHasRegsTotalGDP=BHasRegsHasGDPSumGDP/BHasRegsHasGDPSumPop
BHasRegsTotalGDP

#GVs
BMeetsWHOGV=filter(BPrimaryRegs,MeetsWHOGV=="Y")
length(BMeetsWHOGV$Country2) #countries that meet WHO GV
BMeetsWHOGVPop=sum(BMeetsWHOGV$Population2)
BMeetsWHOGVPopPercent=BMeetsWHOGVPop/TotalPopulation
BMeetsWHOGVPopPercent # % of world population that meets WHO GV

BMeetsWHOGVHasGDP=filter(BMeetsWHOGV,GDP2>0)
BMeetsWHOGVHasGDPSumGDP=sum(BMeetsWHOGVHasGDP$GDP2)
BMeetsWHOGVHasGDPSumPop=sum(BMeetsWHOGVHasGDP$Population2)
BMeetsWHOTotalGDP=BMeetsWHOGVHasGDPSumGDP/BMeetsWHOGVHasGDPSumPop
BMeetsWHOTotalGDP

BAboveWHOGV=filter(BPrimary,AboveGV=="Y")
length(BAboveWHOGV$Country2) #countries that meet WHO GV
BAboveWHOGVPop=sum(BAboveWHOGV$Population2)
BAboveWHOGVPopPercent=BAboveWHOGVPop/TotalPopulation
BAboveWHOGVPopPercent # % of world population that Above WHO GV

BAboveWHOGVHasGDP=filter(BAboveWHOGV,GDP2>0)
BAboveWHOGVHasGDPSumGDP=sum(BAboveWHOGVHasGDP$GDP2)
BAboveWHOGVHasGDPSumPop=sum(BAboveWHOGVHasGDP$Population2)
BAboveWHOTotalGDP=BAboveWHOGVHasGDPSumGDP/BAboveWHOGVHasGDPSumPop
BAboveWHOTotalGDP

#HBVs
BMeetsWHOHBV=filter(BPrimary,MeetsWHOHBV=="Y")
length(BMeetsWHOHBV$Country2) #countries that meet WHO HBV
BMeetsWHOHBVPop=sum(BMeetsWHOHBV$Population2)
BMeetsWHOHBVPopPercent=BMeetsWHOHBVPop/TotalPopulation
BMeetsWHOHBVPopPercent # % of world population that meets WHO HBV

BMeetsWHOHBVHasGDP=filter(BMeetsWHOHBV,GDP2>0)
BMeetsWHOHBVHasGDPSumGDP=sum(BMeetsWHOHBVHasGDP$GDP2)
BMeetsWHOHBVHasGDPSumPop=sum(BMeetsWHOHBVHasGDP$Population2)
BMeetsWHOTotalGDP=BMeetsWHOHBVHasGDPSumGDP/BMeetsWHOHBVHasGDPSumPop
BMeetsWHOTotalGDP

BAboveWHOHBV=filter(BPrimary,AboveHBV=="Y")
length(BAboveWHOHBV$Country2) #countries that meet WHO HBV
BAboveWHOHBVPop=sum(BAboveWHOHBV$Population2)
BAboveWHOHBVPopPercent=BAboveWHOHBVPop/TotalPopulation
BAboveWHOHBVPopPercent # % of world population that Above WHO HBV

BAboveWHOHBVHasGDP=filter(BAboveWHOHBV,GDP2>0)
BAboveWHOHBVHasGDPSumGDP=sum(BAboveWHOHBVHasGDP$GDP2)
BAboveWHOHBVHasGDPSumPop=sum(BAboveWHOHBVHasGDP$Population2)
BAboveWHOTotalGDP=BAboveWHOHBVHasGDPSumGDP/BAboveWHOHBVHasGDPSumPop
BAboveWHOTotalGDP

#AVs
BMeetsWHOAV=filter(BPrimary,MeetsWHOAV=="Y")
length(BMeetsWHOAV$Country2) #countries that meet WHO AV
BMeetsWHOAVPop=sum(BMeetsWHOAV$Population2)
BMeetsWHOAVPopPercent=BMeetsWHOAVPop/TotalPopulation
BMeetsWHOAVPopPercent # % of world population that meets WHO AV

BMeetsWHOAVHasGDP=filter(BMeetsWHOAV,GDP2>0)
BMeetsWHOAVHasGDPSumGDP=sum(BMeetsWHOAVHasGDP$GDP2)
BMeetsWHOAVHasGDPSumPop=sum(BMeetsWHOAVHasGDP$Population2)
BMeetsWHOTotalGDP=BMeetsWHOAVHasGDPSumGDP/BMeetsWHOAVHasGDPSumPop
BMeetsWHOTotalGDP

BAboveWHOAV=filter(BPrimary,AboveAV=="Y")
length(BAboveWHOAV$Country2) #countries that meet WHO AV
BAboveWHOAVPop=sum(BAboveWHOAV$Population2)
BAboveWHOAVPopPercent=BAboveWHOAVPop/TotalPopulation
BAboveWHOAVPopPercent # % of world population that Above WHO AV

BAboveWHOAVHasGDP=filter(BAboveWHOAV,GDP2>0)
BAboveWHOAVHasGDPSumGDP=sum(BAboveWHOAVHasGDP$GDP2)
BAboveWHOAVHasGDPSumPop=sum(BAboveWHOAVHasGDP$Population2)
BAboveWHOTotalGDP=BAboveWHOAVHasGDPSumGDP/BAboveWHOAVHasGDPSumPop
BAboveWHOTotalGDP

#No Regs
BNoRegs=filter(B,NoReg=="Y")
length(BNoRegs$Country2) #countries that have no regs
BNoRegsPop=sum(BNoRegs$Population2)
BNoRegsPopPercent=BNoRegsPop/TotalPopulation
BNoRegsPopPercent # % of world population that have no regs

BNoRegsHasGDP=filter(BNoRegs,GDP2>0)
BNoRegsHasGDPSumGDP=sum(BNoRegsHasGDP$GDP2)
BNoRegsHasGDPSumPop=sum(BNoRegsHasGDP$Population2)
BNoRegsTotalGDP=BNoRegsHasGDPSumGDP/BNoRegsHasGDPSumPop
BNoRegsTotalGDP

#=========Bromide==================
Bromide=filter(ContaminantData,Contaminant=="Bromide") # Total Bromide set
length(Bromide$Country2)

BromidePrimary=filter(Bromide,(is.na(Secondary))) # Distinct countries
length(BromidePrimary$Country2)

BromidePrimaryRegs=filter(BromidePrimary,(!is.na(ValueType))) #Distinct countries with Bromide regs
length(BromidePrimaryRegs$Country2) 
BromidePrimaryNames=BromidePrimaryRegs$Country2
BromidePrimaryNames

BromideRegs=filter(Bromide,Value>-1) #Bromidel regs
length(BromideRegs$Country2) 

BromideMandatory=filter(Bromide,ValueType=="M") # Mandatory regs
length(BromideMandatory$Country2) 

BromideIndicator=filter(Bromide,ValueType=="I") # Indicator regs
length(BromideIndicator$Country2) 

BromideNoBromidet=filter(Bromide,ValueType=="A") # No alt regs
length(BromideNoBromidet$Country2) 

BromideEmergency=filter(Bromide,ValueType=="E") # Emergency regs
length(BromideEmergency$Country2) 

BromideBoth=filter(Bromide,Both=="Y") # Countries with both M and I regs
length(BromideBoth$Country2) 

BromideNoEmergency=filter(BromideRegs,ValueType!="E") # Select the set of chronic regs (M, I, A)
length(BromideNoEmergency$Country2)

#With typos
mfv(BromideRegs$Value) #mode of Bromidel Regs
median(BromideRegs$Value) #median of Bromidel regs
min(BromideRegs$Value) #min of Bromidel regs
max(BromideNoEmergency$Value) #max of Bromidel CHRONIC regs
CountBromideNoEmergency=length(BromideNoEmergency$Value)
sd(BromideNoEmergency$Value) #SAMPLE sd of Bromidel CHRONIC regs
sd(BromideNoEmergency$Value)*(sqrt((CountBromideNoEmergency-1)/CountBromideNoEmergency)) #POPULATION sd of ALL CHRONIC regs

#Typos deleted
BromideNoTypos=filter(BromideRegs,is.na(Typo))
length(BromideNoTypos$Country2)
BromideNoTyposNoEmergency=filter(BromideNoEmergency,is.na(Typo))
length(BromideNoTyposNoEmergency$Country2)
BromideTypos=filter(Bromide,Typo=="Y")
length(BromideTypos$Country2)
min(BromideNoTypos$Value) #min of Bromidel regs
max(BromideNoTyposNoEmergency$Value) #max of Bromidel CHRONIC regs, no typos

#Has Regs
BromideHasRegsPop=sum(BromidePrimaryRegs$Population2)
BromideHasRegsPopPercent=BromideHasRegsPop/TotalPopulation
BromideHasRegsPopPercent # % of world population that have regs

BromideHasRegsHasGDP=filter(BromidePrimaryRegs,GDP2>0)
BromideHasRegsHasGDPSumGDP=sum(BromideHasRegsHasGDP$GDP2)
BromideHasRegsHasGDPSumPop=sum(BromideHasRegsHasGDP$Population2)
BromideHasRegsTotalGDP=BromideHasRegsHasGDPSumGDP/BromideHasRegsHasGDPSumPop
BromideHasRegsTotalGDP

#GVs
BromideMeetsWHOGV=filter(BromidePrimaryRegs,MeetsWHOGV=="Y")
length(BromideMeetsWHOGV$Country2) #countries that meet WHO GV
BromideMeetsWHOGVPop=sum(BromideMeetsWHOGV$Population2)
BromideMeetsWHOGVPopPercent=BromideMeetsWHOGVPop/TotalPopulation
BromideMeetsWHOGVPopPercent # % of world population that meets WHO GV

BromideMeetsWHOGVHasGDP=filter(BromideMeetsWHOGV,GDP2>0)
BromideMeetsWHOGVHasGDPSumGDP=sum(BromideMeetsWHOGVHasGDP$GDP2)
BromideMeetsWHOGVHasGDPSumPop=sum(BromideMeetsWHOGVHasGDP$Population2)
BromideMeetsWHOTotalGDP=BromideMeetsWHOGVHasGDPSumGDP/BromideMeetsWHOGVHasGDPSumPop
BromideMeetsWHOTotalGDP

BromideAboveWHOGV=filter(BromidePrimary,AboveGV=="Y")
length(BromideAboveWHOGV$Country2) #countries that meet WHO GV
BromideAboveWHOGVPop=sum(BromideAboveWHOGV$Population2)
BromideAboveWHOGVPopPercent=BromideAboveWHOGVPop/TotalPopulation
BromideAboveWHOGVPopPercent # % of world population that Above WHO GV

BromideAboveWHOGVHasGDP=filter(BromideAboveWHOGV,GDP2>0)
BromideAboveWHOGVHasGDPSumGDP=sum(BromideAboveWHOGVHasGDP$GDP2)
BromideAboveWHOGVHasGDPSumPop=sum(BromideAboveWHOGVHasGDP$Population2)
BromideAboveWHOTotalGDP=BromideAboveWHOGVHasGDPSumGDP/BromideAboveWHOGVHasGDPSumPop
BromideAboveWHOTotalGDP

#HBVs
BromideMeetsWHOHBV=filter(BromidePrimary,MeetsWHOHBV=="Y")
length(BromideMeetsWHOHBV$Country2) #countries that meet WHO HBV
BromideMeetsWHOHBVPop=sum(BromideMeetsWHOHBV$Population2)
BromideMeetsWHOHBVPopPercent=BromideMeetsWHOHBVPop/TotalPopulation
BromideMeetsWHOHBVPopPercent # % of world population that meets WHO HBV

BromideMeetsWHOHBVHasGDP=filter(BromideMeetsWHOHBV,GDP2>0)
BromideMeetsWHOHBVHasGDPSumGDP=sum(BromideMeetsWHOHBVHasGDP$GDP2)
BromideMeetsWHOHBVHasGDPSumPop=sum(BromideMeetsWHOHBVHasGDP$Population2)
BromideMeetsWHOTotalGDP=BromideMeetsWHOHBVHasGDPSumGDP/BromideMeetsWHOHBVHasGDPSumPop
BromideMeetsWHOTotalGDP

BromideAboveWHOHBV=filter(BromidePrimary,AboveHBV=="Y")
length(BromideAboveWHOHBV$Country2) #countries that meet WHO HBV
BromideAboveWHOHBVPop=sum(BromideAboveWHOHBV$Population2)
BromideAboveWHOHBVPopPercent=BromideAboveWHOHBVPop/TotalPopulation
BromideAboveWHOHBVPopPercent # % of world population that Above WHO HBV

BromideAboveWHOHBVHasGDP=filter(BromideAboveWHOHBV,GDP2>0)
BromideAboveWHOHBVHasGDPSumGDP=sum(BromideAboveWHOHBVHasGDP$GDP2)
BromideAboveWHOHBVHasGDPSumPop=sum(BromideAboveWHOHBVHasGDP$Population2)
BromideAboveWHOTotalGDP=BromideAboveWHOHBVHasGDPSumGDP/BromideAboveWHOHBVHasGDPSumPop
BromideAboveWHOTotalGDP

#AVs
BromideMeetsWHOAV=filter(BromidePrimary,MeetsWHOAV=="Y")
length(BromideMeetsWHOAV$Country2) #countries that meet WHO AV
BromideMeetsWHOAVPop=sum(BromideMeetsWHOAV$Population2)
BromideMeetsWHOAVPopPercent=BromideMeetsWHOAVPop/TotalPopulation
BromideMeetsWHOAVPopPercent # % of world population that meets WHO AV

BromideMeetsWHOAVHasGDP=filter(BromideMeetsWHOAV,GDP2>0)
BromideMeetsWHOAVHasGDPSumGDP=sum(BromideMeetsWHOAVHasGDP$GDP2)
BromideMeetsWHOAVHasGDPSumPop=sum(BromideMeetsWHOAVHasGDP$Population2)
BromideMeetsWHOTotalGDP=BromideMeetsWHOAVHasGDPSumGDP/BromideMeetsWHOAVHasGDPSumPop
BromideMeetsWHOTotalGDP

BromideAboveWHOAV=filter(BromidePrimary,AboveAV=="Y")
length(BromideAboveWHOAV$Country2) #countries that meet WHO AV
BromideAboveWHOAVPop=sum(BromideAboveWHOAV$Population2)
BromideAboveWHOAVPopPercent=BromideAboveWHOAVPop/TotalPopulation
BromideAboveWHOAVPopPercent # % of world population that Above WHO AV

BromideAboveWHOAVHasGDP=filter(BromideAboveWHOAV,GDP2>0)
BromideAboveWHOAVHasGDPSumGDP=sum(BromideAboveWHOAVHasGDP$GDP2)
BromideAboveWHOAVHasGDPSumPop=sum(BromideAboveWHOAVHasGDP$Population2)
BromideAboveWHOTotalGDP=BromideAboveWHOAVHasGDPSumGDP/BromideAboveWHOAVHasGDPSumPop
BromideAboveWHOTotalGDP

#No Regs
BromideNoRegs=filter(Bromide,NoReg=="Y")
length(BromideNoRegs$Country2) #countries that have no regs
BromideNoRegsPop=sum(BromideNoRegs$Population2)
BromideNoRegsPopPercent=BromideNoRegsPop/TotalPopulation
BromideNoRegsPopPercent # % of world population that have no regs

BromideNoRegsHasGDP=filter(BromideNoRegs,GDP2>0)
BromideNoRegsHasGDPSumGDP=sum(BromideNoRegsHasGDP$GDP2)
BromideNoRegsHasGDPSumPop=sum(BromideNoRegsHasGDP$Population2)
BromideNoRegsTotalGDP=BromideNoRegsHasGDPSumGDP/BromideNoRegsHasGDPSumPop
BromideNoRegsTotalGDP

#=========Cadmium==================
Cd=filter(ContaminantData,Contaminant=="Cd") # Total Cd set
length(Cd$Country2)

CdPrimary=filter(Cd,(is.na(Secondary))) # Distinct countries
length(CdPrimary$Country2)

CdPrimaryRegs=filter(CdPrimary,(!is.na(ValueType))) #Distinct countries with Cd regs
length(CdPrimaryRegs$Country2) 
CdPrimaryNames=CdPrimaryRegs$Country2
CdPrimaryNames

CdRegs=filter(Cd,Value>-1) #Cdl regs
length(CdRegs$Country2) 

CdMandatory=filter(Cd,ValueType=="M") # Mandatory regs
length(CdMandatory$Country2) 

CdIndicator=filter(Cd,ValueType=="I") # Indicator regs
length(CdIndicator$Country2) 

CdNoCdt=filter(Cd,ValueType=="A") # No alt regs
length(CdNoCdt$Country2) 

CdEmergency=filter(Cd,ValueType=="E") # Emergency regs
length(CdEmergency$Country2) 

CdBoth=filter(Cd,Both=="Y") # Countries with both M and I regs
length(CdBoth$Country2) 

CdNoEmergency=filter(CdRegs,ValueType!="E") # Select the set of chronic regs (M, I, A)
length(CdNoEmergency$Country2)

#With typos
mfv(CdRegs$Value) #mode of Cdl Regs
median(CdRegs$Value) #median of Cdl regs
min(CdRegs$Value) #min of Cdl regs
max(CdNoEmergency$Value) #max of Cdl CHRONIC regs
CountCdNoEmergency=length(CdNoEmergency$Value)
sd(CdNoEmergency$Value) #SAMPLE sd of Cdl CHRONIC regs
sd(CdNoEmergency$Value)*(sqrt((CountCdNoEmergency-1)/CountCdNoEmergency)) #POPULATION sd of ALL CHRONIC regs

#Typos deleted
CdNoTypos=filter(CdRegs,is.na(Typo))
length(CdNoTypos$Country2)
CdNoTyposNoEmergency=filter(CdNoEmergency,is.na(Typo))
length(CdNoTyposNoEmergency$Country2)
CdTypos=filter(Cd,Typo=="Y")
length(CdTypos$Country2)
min(CdNoTypos$Value) #min of Cdl regs
max(CdNoTyposNoEmergency$Value) #max of Cdl CHRONIC regs, no typos

#Has Regs
CdHasRegsPop=sum(CdPrimaryRegs$Population2)
CdHasRegsPopPercent=CdHasRegsPop/TotalPopulation
CdHasRegsPopPercent # % of world population that have regs

CdHasRegsHasGDP=filter(CdPrimaryRegs,GDP2>0)
CdHasRegsHasGDPSumGDP=sum(CdHasRegsHasGDP$GDP2)
CdHasRegsHasGDPSumPop=sum(CdHasRegsHasGDP$Population2)
CdHasRegsTotalGDP=CdHasRegsHasGDPSumGDP/CdHasRegsHasGDPSumPop
CdHasRegsTotalGDP

#GVs
CdMeetsWHOGV=filter(CdPrimaryRegs,MeetsWHOGV=="Y")
length(CdMeetsWHOGV$Country2) #countries that meet WHO GV
CdMeetsWHOGVPop=sum(CdMeetsWHOGV$Population2)
CdMeetsWHOGVPopPercent=CdMeetsWHOGVPop/TotalPopulation
CdMeetsWHOGVPopPercent # % of world population that meets WHO GV

CdMeetsWHOGVHasGDP=filter(CdMeetsWHOGV,GDP2>0)
CdMeetsWHOGVHasGDPSumGDP=sum(CdMeetsWHOGVHasGDP$GDP2)
CdMeetsWHOGVHasGDPSumPop=sum(CdMeetsWHOGVHasGDP$Population2)
CdMeetsWHOTotalGDP=CdMeetsWHOGVHasGDPSumGDP/CdMeetsWHOGVHasGDPSumPop
CdMeetsWHOTotalGDP

CdAboveWHOGV=filter(CdPrimary,AboveGV=="Y")
length(CdAboveWHOGV$Country2) #countries that meet WHO GV
CdAboveWHOGVPop=sum(CdAboveWHOGV$Population2)
CdAboveWHOGVPopPercent=CdAboveWHOGVPop/TotalPopulation
CdAboveWHOGVPopPercent # % of world population that Above WHO GV

CdAboveWHOGVHasGDP=filter(CdAboveWHOGV,GDP2>0)
CdAboveWHOGVHasGDPSumGDP=sum(CdAboveWHOGVHasGDP$GDP2)
CdAboveWHOGVHasGDPSumPop=sum(CdAboveWHOGVHasGDP$Population2)
CdAboveWHOTotalGDP=CdAboveWHOGVHasGDPSumGDP/CdAboveWHOGVHasGDPSumPop
CdAboveWHOTotalGDP

#HBVs
CdMeetsWHOHBV=filter(CdPrimary,MeetsWHOHBV=="Y")
length(CdMeetsWHOHBV$Country2) #countries that meet WHO HBV
CdMeetsWHOHBVPop=sum(CdMeetsWHOHBV$Population2)
CdMeetsWHOHBVPopPercent=CdMeetsWHOHBVPop/TotalPopulation
CdMeetsWHOHBVPopPercent # % of world population that meets WHO HBV

CdMeetsWHOHBVHasGDP=filter(CdMeetsWHOHBV,GDP2>0)
CdMeetsWHOHBVHasGDPSumGDP=sum(CdMeetsWHOHBVHasGDP$GDP2)
CdMeetsWHOHBVHasGDPSumPop=sum(CdMeetsWHOHBVHasGDP$Population2)
CdMeetsWHOTotalGDP=CdMeetsWHOHBVHasGDPSumGDP/CdMeetsWHOHBVHasGDPSumPop
CdMeetsWHOTotalGDP

CdAboveWHOHBV=filter(CdPrimary,AboveHBV=="Y")
length(CdAboveWHOHBV$Country2) #countries that meet WHO HBV
CdAboveWHOHBVPop=sum(CdAboveWHOHBV$Population2)
CdAboveWHOHBVPopPercent=CdAboveWHOHBVPop/TotalPopulation
CdAboveWHOHBVPopPercent # % of world population that Above WHO HBV

CdAboveWHOHBVHasGDP=filter(CdAboveWHOHBV,GDP2>0)
CdAboveWHOHBVHasGDPSumGDP=sum(CdAboveWHOHBVHasGDP$GDP2)
CdAboveWHOHBVHasGDPSumPop=sum(CdAboveWHOHBVHasGDP$Population2)
CdAboveWHOTotalGDP=CdAboveWHOHBVHasGDPSumGDP/CdAboveWHOHBVHasGDPSumPop
CdAboveWHOTotalGDP

#AVs
CdMeetsWHOAV=filter(CdPrimary,MeetsWHOAV=="Y")
length(CdMeetsWHOAV$Country2) #countries that meet WHO AV
CdMeetsWHOAVPop=sum(CdMeetsWHOAV$Population2)
CdMeetsWHOAVPopPercent=CdMeetsWHOAVPop/TotalPopulation
CdMeetsWHOAVPopPercent # % of world population that meets WHO AV

CdMeetsWHOAVHasGDP=filter(CdMeetsWHOAV,GDP2>0)
CdMeetsWHOAVHasGDPSumGDP=sum(CdMeetsWHOAVHasGDP$GDP2)
CdMeetsWHOAVHasGDPSumPop=sum(CdMeetsWHOAVHasGDP$Population2)
CdMeetsWHOTotalGDP=CdMeetsWHOAVHasGDPSumGDP/CdMeetsWHOAVHasGDPSumPop
CdMeetsWHOTotalGDP

CdAboveWHOAV=filter(CdPrimary,AboveAV=="Y")
length(CdAboveWHOAV$Country2) #countries that meet WHO AV
CdAboveWHOAVPop=sum(CdAboveWHOAV$Population2)
CdAboveWHOAVPopPercent=CdAboveWHOAVPop/TotalPopulation
CdAboveWHOAVPopPercent # % of world population that Above WHO AV

CdAboveWHOAVHasGDP=filter(CdAboveWHOAV,GDP2>0)
CdAboveWHOAVHasGDPSumGDP=sum(CdAboveWHOAVHasGDP$GDP2)
CdAboveWHOAVHasGDPSumPop=sum(CdAboveWHOAVHasGDP$Population2)
CdAboveWHOTotalGDP=CdAboveWHOAVHasGDPSumGDP/CdAboveWHOAVHasGDPSumPop
CdAboveWHOTotalGDP

#No Regs
CdNoRegs=filter(Cd,NoReg=="Y")
length(CdNoRegs$Country2) #countries that have no regs
CdNoRegsPop=sum(CdNoRegs$Population2)
CdNoRegsPopPercent=CdNoRegsPop/TotalPopulation
CdNoRegsPopPercent # % of world population that have no regs

CdNoRegsHasGDP=filter(CdNoRegs,GDP2>0)
CdNoRegsHasGDPSumGDP=sum(CdNoRegsHasGDP$GDP2)
CdNoRegsHasGDPSumPop=sum(CdNoRegsHasGDP$Population2)
CdNoRegsTotalGDP=CdNoRegsHasGDPSumGDP/CdNoRegsHasGDPSumPop
CdNoRegsTotalGDP

#=========Calcium==================
Ca=filter(ContaminantData,Contaminant=="Ca") # Total Ca set
length(Ca$Country2)

CaPrimary=filter(Ca,(is.na(Secondary))) # Distinct countries
length(CaPrimary$Country2)

CaPrimaryRegs=filter(CaPrimary,(!is.na(ValueType))) #Distinct countries with Ca regs
length(CaPrimaryRegs$Country2) 
CaPrimaryNames=CaPrimaryRegs$Country2
CaPrimaryNames

CaRegs=filter(Ca,Value>-1) #Cal regs
length(CaRegs$Country2) 

CaMandatory=filter(Ca,ValueType=="M") # Mandatory regs
length(CaMandatory$Country2) 

CaIndicator=filter(Ca,ValueType=="I") # Indicator regs
length(CaIndicator$Country2) 

CaNoCat=filter(Ca,ValueType=="A") # No alt regs
length(CaNoCat$Country2) 

CaEmergency=filter(Ca,ValueType=="E") # Emergency regs
length(CaEmergency$Country2) 

CaBoth=filter(Ca,Both=="Y") # Countries with both M and I regs
length(CaBoth$Country2) 

CaNoEmergency=filter(CaRegs,ValueType!="E") # Select the set of chronic regs (M, I, A)
length(CaNoEmergency$Country2)

#With typos
mfv(CaRegs$Value) #mode of Cal Regs
median(CaRegs$Value) #median of Cal regs
min(CaRegs$Value) #min of Cal regs
max(CaNoEmergency$Value) #max of Cal CHRONIC regs
CountCaNoEmergency=length(CaNoEmergency$Value)
sd(CaNoEmergency$Value) #SAMPLE sd of Cal CHRONIC regs
sd(CaNoEmergency$Value)*(sqrt((CountCaNoEmergency-1)/CountCaNoEmergency)) #POPULATION sd of ALL CHRONIC regs

#Typos deleted
CaNoTypos=filter(CaRegs,is.na(Typo))
length(CaNoTypos$Country2)
CaNoTyposNoEmergency=filter(CaNoEmergency,is.na(Typo))
length(CaNoTyposNoEmergency$Country2)
CaTypos=filter(Ca,Typo=="Y")
length(CaTypos$Country2)
min(CaNoTypos$Value) #min of Cal regs
max(CaNoTyposNoEmergency$Value) #max of Cal CHRONIC regs, no typos

#Has Regs
CaHasRegsPop=sum(CaPrimaryRegs$Population2)
CaHasRegsPopPercent=CaHasRegsPop/TotalPopulation
CaHasRegsPopPercent # % of world population that have regs

CaHasRegsHasGDP=filter(CaPrimaryRegs,GDP2>0)
CaHasRegsHasGDPSumGDP=sum(CaHasRegsHasGDP$GDP2)
CaHasRegsHasGDPSumPop=sum(CaHasRegsHasGDP$Population2)
CaHasRegsTotalGDP=CaHasRegsHasGDPSumGDP/CaHasRegsHasGDPSumPop
CaHasRegsTotalGDP

#GVs
CaMeetsWHOGV=filter(CaPrimaryRegs,MeetsWHOGV=="Y")
length(CaMeetsWHOGV$Country2) #countries that meet WHO GV
CaMeetsWHOGVPop=sum(CaMeetsWHOGV$Population2)
CaMeetsWHOGVPopPercent=CaMeetsWHOGVPop/TotalPopulation
CaMeetsWHOGVPopPercent # % of world population that meets WHO GV

CaMeetsWHOGVHasGDP=filter(CaMeetsWHOGV,GDP2>0)
CaMeetsWHOGVHasGDPSumGDP=sum(CaMeetsWHOGVHasGDP$GDP2)
CaMeetsWHOGVHasGDPSumPop=sum(CaMeetsWHOGVHasGDP$Population2)
CaMeetsWHOTotalGDP=CaMeetsWHOGVHasGDPSumGDP/CaMeetsWHOGVHasGDPSumPop
CaMeetsWHOTotalGDP

CaAboveWHOGV=filter(CaPrimary,AboveGV=="Y")
length(CaAboveWHOGV$Country2) #countries that meet WHO GV
CaAboveWHOGVPop=sum(CaAboveWHOGV$Population2)
CaAboveWHOGVPopPercent=CaAboveWHOGVPop/TotalPopulation
CaAboveWHOGVPopPercent # % of world population that Above WHO GV

CaAboveWHOGVHasGDP=filter(CaAboveWHOGV,GDP2>0)
CaAboveWHOGVHasGDPSumGDP=sum(CaAboveWHOGVHasGDP$GDP2)
CaAboveWHOGVHasGDPSumPop=sum(CaAboveWHOGVHasGDP$Population2)
CaAboveWHOTotalGDP=CaAboveWHOGVHasGDPSumGDP/CaAboveWHOGVHasGDPSumPop
CaAboveWHOTotalGDP

#HBVs
CaMeetsWHOHBV=filter(CaPrimary,MeetsWHOHBV=="Y")
length(CaMeetsWHOHBV$Country2) #countries that meet WHO HBV
CaMeetsWHOHBVPop=sum(CaMeetsWHOHBV$Population2)
CaMeetsWHOHBVPopPercent=CaMeetsWHOHBVPop/TotalPopulation
CaMeetsWHOHBVPopPercent # % of world population that meets WHO HBV

CaMeetsWHOHBVHasGDP=filter(CaMeetsWHOHBV,GDP2>0)
CaMeetsWHOHBVHasGDPSumGDP=sum(CaMeetsWHOHBVHasGDP$GDP2)
CaMeetsWHOHBVHasGDPSumPop=sum(CaMeetsWHOHBVHasGDP$Population2)
CaMeetsWHOTotalGDP=CaMeetsWHOHBVHasGDPSumGDP/CaMeetsWHOHBVHasGDPSumPop
CaMeetsWHOTotalGDP

CaAboveWHOHBV=filter(CaPrimary,AboveHBV=="Y")
length(CaAboveWHOHBV$Country2) #countries that meet WHO HBV
CaAboveWHOHBVPop=sum(CaAboveWHOHBV$Population2)
CaAboveWHOHBVPopPercent=CaAboveWHOHBVPop/TotalPopulation
CaAboveWHOHBVPopPercent # % of world population that Above WHO HBV

CaAboveWHOHBVHasGDP=filter(CaAboveWHOHBV,GDP2>0)
CaAboveWHOHBVHasGDPSumGDP=sum(CaAboveWHOHBVHasGDP$GDP2)
CaAboveWHOHBVHasGDPSumPop=sum(CaAboveWHOHBVHasGDP$Population2)
CaAboveWHOTotalGDP=CaAboveWHOHBVHasGDPSumGDP/CaAboveWHOHBVHasGDPSumPop
CaAboveWHOTotalGDP

#AVs
CaMeetsWHOAV=filter(CaPrimary,MeetsWHOAV=="Y")
length(CaMeetsWHOAV$Country2) #countries that meet WHO AV
CaMeetsWHOAVPop=sum(CaMeetsWHOAV$Population2)
CaMeetsWHOAVPopPercent=CaMeetsWHOAVPop/TotalPopulation
CaMeetsWHOAVPopPercent # % of world population that meets WHO AV

CaMeetsWHOAVHasGDP=filter(CaMeetsWHOAV,GDP2>0)
CaMeetsWHOAVHasGDPSumGDP=sum(CaMeetsWHOAVHasGDP$GDP2)
CaMeetsWHOAVHasGDPSumPop=sum(CaMeetsWHOAVHasGDP$Population2)
CaMeetsWHOTotalGDP=CaMeetsWHOAVHasGDPSumGDP/CaMeetsWHOAVHasGDPSumPop
CaMeetsWHOTotalGDP

CaAboveWHOAV=filter(CaPrimary,AboveAV=="Y")
length(CaAboveWHOAV$Country2) #countries that meet WHO AV
CaAboveWHOAVPop=sum(CaAboveWHOAV$Population2)
CaAboveWHOAVPopPercent=CaAboveWHOAVPop/TotalPopulation
CaAboveWHOAVPopPercent # % of world population that Above WHO AV

CaAboveWHOAVHasGDP=filter(CaAboveWHOAV,GDP2>0)
CaAboveWHOAVHasGDPSumGDP=sum(CaAboveWHOAVHasGDP$GDP2)
CaAboveWHOAVHasGDPSumPop=sum(CaAboveWHOAVHasGDP$Population2)
CaAboveWHOTotalGDP=CaAboveWHOAVHasGDPSumGDP/CaAboveWHOAVHasGDPSumPop
CaAboveWHOTotalGDP

#No Regs
CaNoRegs=filter(Ca,NoReg=="Y")
length(CaNoRegs$Country2) #countries that have no regs
CaNoRegsPop=sum(CaNoRegs$Population2)
CaNoRegsPopPercent=CaNoRegsPop/TotalPopulation
CaNoRegsPopPercent # % of world population that have no regs

CaNoRegsHasGDP=filter(CaNoRegs,GDP2>0)
CaNoRegsHasGDPSumGDP=sum(CaNoRegsHasGDP$GDP2)
CaNoRegsHasGDPSumPop=sum(CaNoRegsHasGDP$Population2)
CaNoRegsTotalGDP=CaNoRegsHasGDPSumGDP/CaNoRegsHasGDPSumPop
CaNoRegsTotalGDP

#=========Cerium==================
Ce=filter(ContaminantData,Contaminant=="Ce") # Total Ce set
length(Ce$Country2)

CePrimary=filter(Ce,(is.na(Secondary))) # Distinct countries
length(CePrimary$Country2)

CePrimaryRegs=filter(CePrimary,(!is.na(ValueType))) #Distinct countries with Ce regs
length(CePrimaryRegs$Country2) 
CePrimaryNames=CePrimaryRegs$Country2
CePrimaryNames

CeRegs=filter(Ce,Value>-1) #Cel regs
length(CeRegs$Country2) 

CeMandatory=filter(Ce,ValueType=="M") # Mandatory regs
length(CeMandatory$Country2) 

CeIndicator=filter(Ce,ValueType=="I") # Indicator regs
length(CeIndicator$Country2) 

CeNoCet=filter(Ce,ValueType=="A") # No alt regs
length(CeNoCet$Country2) 

CeEmergency=filter(Ce,ValueType=="E") # Emergency regs
length(CeEmergency$Country2) 

CeBoth=filter(Ce,Both=="Y") # Countries with both M and I regs
length(CeBoth$Country2) 

CeNoEmergency=filter(CeRegs,ValueType!="E") # Select the set of chronic regs (M, I, A)
length(CeNoEmergency$Country2)

#With typos
mfv(CeRegs$Value) #mode of Cel Regs
median(CeRegs$Value) #median of Cel regs
min(CeRegs$Value) #min of Cel regs
max(CeNoEmergency$Value) #max of Cel CHRONIC regs
CountCeNoEmergency=length(CeNoEmergency$Value)
sd(CeNoEmergency$Value) #SAMPLE sd of Cel CHRONIC regs
sd(CeNoEmergency$Value)*(sqrt((CountCeNoEmergency-1)/CountCeNoEmergency)) #POPULATION sd of ALL CHRONIC regs

#Typos deleted
CeNoTypos=filter(CeRegs,is.na(Typo))
length(CeNoTypos$Country2)
CeNoTyposNoEmergency=filter(CeNoEmergency,is.na(Typo))
length(CeNoTyposNoEmergency$Country2)
CeTypos=filter(Ce,Typo=="Y")
length(CeTypos$Country2)
min(CeNoTypos$Value) #min of Cel regs
max(CeNoTyposNoEmergency$Value) #max of Cel CHRONIC regs, no typos

#Has Regs
CeHasRegsPop=sum(CePrimaryRegs$Population2)
CeHasRegsPopPercent=CeHasRegsPop/TotalPopulation
CeHasRegsPopPercent # % of world population that have regs

CeHasRegsHasGDP=filter(CePrimaryRegs,GDP2>0)
CeHasRegsHasGDPSumGDP=sum(CeHasRegsHasGDP$GDP2)
CeHasRegsHasGDPSumPop=sum(CeHasRegsHasGDP$Population2)
CeHasRegsTotalGDP=CeHasRegsHasGDPSumGDP/CeHasRegsHasGDPSumPop
CeHasRegsTotalGDP

#GVs
CeMeetsWHOGV=filter(CePrimaryRegs,MeetsWHOGV=="Y")
length(CeMeetsWHOGV$Country2) #countries that meet WHO GV
CeMeetsWHOGVPop=sum(CeMeetsWHOGV$Population2)
CeMeetsWHOGVPopPercent=CeMeetsWHOGVPop/TotalPopulation
CeMeetsWHOGVPopPercent # % of world population that meets WHO GV

CeMeetsWHOGVHasGDP=filter(CeMeetsWHOGV,GDP2>0)
CeMeetsWHOGVHasGDPSumGDP=sum(CeMeetsWHOGVHasGDP$GDP2)
CeMeetsWHOGVHasGDPSumPop=sum(CeMeetsWHOGVHasGDP$Population2)
CeMeetsWHOTotalGDP=CeMeetsWHOGVHasGDPSumGDP/CeMeetsWHOGVHasGDPSumPop
CeMeetsWHOTotalGDP

CeAboveWHOGV=filter(CePrimary,AboveGV=="Y")
length(CeAboveWHOGV$Country2) #countries that meet WHO GV
CeAboveWHOGVPop=sum(CeAboveWHOGV$Population2)
CeAboveWHOGVPopPercent=CeAboveWHOGVPop/TotalPopulation
CeAboveWHOGVPopPercent # % of world population that Above WHO GV

CeAboveWHOGVHasGDP=filter(CeAboveWHOGV,GDP2>0)
CeAboveWHOGVHasGDPSumGDP=sum(CeAboveWHOGVHasGDP$GDP2)
CeAboveWHOGVHasGDPSumPop=sum(CeAboveWHOGVHasGDP$Population2)
CeAboveWHOTotalGDP=CeAboveWHOGVHasGDPSumGDP/CeAboveWHOGVHasGDPSumPop
CeAboveWHOTotalGDP

#HBVs
CeMeetsWHOHBV=filter(CePrimary,MeetsWHOHBV=="Y")
length(CeMeetsWHOHBV$Country2) #countries that meet WHO HBV
CeMeetsWHOHBVPop=sum(CeMeetsWHOHBV$Population2)
CeMeetsWHOHBVPopPercent=CeMeetsWHOHBVPop/TotalPopulation
CeMeetsWHOHBVPopPercent # % of world population that meets WHO HBV

CeMeetsWHOHBVHasGDP=filter(CeMeetsWHOHBV,GDP2>0)
CeMeetsWHOHBVHasGDPSumGDP=sum(CeMeetsWHOHBVHasGDP$GDP2)
CeMeetsWHOHBVHasGDPSumPop=sum(CeMeetsWHOHBVHasGDP$Population2)
CeMeetsWHOTotalGDP=CeMeetsWHOHBVHasGDPSumGDP/CeMeetsWHOHBVHasGDPSumPop
CeMeetsWHOTotalGDP

CeAboveWHOHBV=filter(CePrimary,AboveHBV=="Y")
length(CeAboveWHOHBV$Country2) #countries that meet WHO HBV
CeAboveWHOHBVPop=sum(CeAboveWHOHBV$Population2)
CeAboveWHOHBVPopPercent=CeAboveWHOHBVPop/TotalPopulation
CeAboveWHOHBVPopPercent # % of world population that Above WHO HBV

CeAboveWHOHBVHasGDP=filter(CeAboveWHOHBV,GDP2>0)
CeAboveWHOHBVHasGDPSumGDP=sum(CeAboveWHOHBVHasGDP$GDP2)
CeAboveWHOHBVHasGDPSumPop=sum(CeAboveWHOHBVHasGDP$Population2)
CeAboveWHOTotalGDP=CeAboveWHOHBVHasGDPSumGDP/CeAboveWHOHBVHasGDPSumPop
CeAboveWHOTotalGDP

#AVs
CeMeetsWHOAV=filter(CePrimary,MeetsWHOAV=="Y")
length(CeMeetsWHOAV$Country2) #countries that meet WHO AV
CeMeetsWHOAVPop=sum(CeMeetsWHOAV$Population2)
CeMeetsWHOAVPopPercent=CeMeetsWHOAVPop/TotalPopulation
CeMeetsWHOAVPopPercent # % of world population that meets WHO AV

CeMeetsWHOAVHasGDP=filter(CeMeetsWHOAV,GDP2>0)
CeMeetsWHOAVHasGDPSumGDP=sum(CeMeetsWHOAVHasGDP$GDP2)
CeMeetsWHOAVHasGDPSumPop=sum(CeMeetsWHOAVHasGDP$Population2)
CeMeetsWHOTotalGDP=CeMeetsWHOAVHasGDPSumGDP/CeMeetsWHOAVHasGDPSumPop
CeMeetsWHOTotalGDP

CeAboveWHOAV=filter(CePrimary,AboveAV=="Y")
length(CeAboveWHOAV$Country2) #countries that meet WHO AV
CeAboveWHOAVPop=sum(CeAboveWHOAV$Population2)
CeAboveWHOAVPopPercent=CeAboveWHOAVPop/TotalPopulation
CeAboveWHOAVPopPercent # % of world population that Above WHO AV

CeAboveWHOAVHasGDP=filter(CeAboveWHOAV,GDP2>0)
CeAboveWHOAVHasGDPSumGDP=sum(CeAboveWHOAVHasGDP$GDP2)
CeAboveWHOAVHasGDPSumPop=sum(CeAboveWHOAVHasGDP$Population2)
CeAboveWHOTotalGDP=CeAboveWHOAVHasGDPSumGDP/CeAboveWHOAVHasGDPSumPop
CeAboveWHOTotalGDP

#No Regs
CeNoRegs=filter(Ce,NoReg=="Y")
length(CeNoRegs$Country2) #countries that have no regs
CeNoRegsPop=sum(CeNoRegs$Population2)
CeNoRegsPopPercent=CeNoRegsPop/TotalPopulation
CeNoRegsPopPercent # % of world population that have no regs

CeNoRegsHasGDP=filter(CeNoRegs,GDP2>0)
CeNoRegsHasGDPSumGDP=sum(CeNoRegsHasGDP$GDP2)
CeNoRegsHasGDPSumPop=sum(CeNoRegsHasGDP$Population2)
CeNoRegsTotalGDP=CeNoRegsHasGDPSumGDP/CeNoRegsHasGDPSumPop
CeNoRegsTotalGDP

#=========Chloride==================
Chloride=filter(ContaminantData,Contaminant=="Chloride") # Total Chloride set
length(Chloride$Country2)

ChloridePrimary=filter(Chloride,(is.na(Secondary))) # Distinct countries
length(ChloridePrimary$Country2)

ChloridePrimaryRegs=filter(ChloridePrimary,(!is.na(ValueType))) #Distinct countries with Chloride regs
length(ChloridePrimaryRegs$Country2) 
ChloridePrimaryNames=ChloridePrimaryRegs$Country2
ChloridePrimaryNames

ChlorideRegs=filter(Chloride,Value>-1) #Chloridel regs
length(ChlorideRegs$Country2) 

ChlorideMandatory=filter(Chloride,ValueType=="M") # Mandatory regs
length(ChlorideMandatory$Country2) 

ChlorideIndicator=filter(Chloride,ValueType=="I") # Indicator regs
length(ChlorideIndicator$Country2) 

ChlorideNoChloridet=filter(Chloride,ValueType=="A") # No alt regs
length(ChlorideNoChloridet$Country2) 

ChlorideEmergency=filter(Chloride,ValueType=="E") # Emergency regs
length(ChlorideEmergency$Country2) 

ChlorideBoth=filter(Chloride,Both=="Y") # Countries with both M and I regs
length(ChlorideBoth$Country2) 

ChlorideNoEmergency=filter(ChlorideRegs,ValueType!="E") # Select the set of chronic regs (M, I, A)
length(ChlorideNoEmergency$Country2)

#With typos
mfv(ChlorideRegs$Value) #mode of Chloridel Regs
median(ChlorideRegs$Value) #median of Chloridel regs
min(ChlorideRegs$Value) #min of Chloridel regs
max(ChlorideNoEmergency$Value) #max of Chloridel CHRONIC regs
CountChlorideNoEmergency=length(ChlorideNoEmergency$Value)
sd(ChlorideNoEmergency$Value) #SAMPLE sd of Chloridel CHRONIC regs
sd(ChlorideNoEmergency$Value)*(sqrt((CountChlorideNoEmergency-1)/CountChlorideNoEmergency)) #POPULATION sd of ALL CHRONIC regs

#Typos deleted
ChlorideNoTypos=filter(ChlorideRegs,is.na(Typo))
length(ChlorideNoTypos$Country2)
ChlorideNoTyposNoEmergency=filter(ChlorideNoEmergency,is.na(Typo))
length(ChlorideNoTyposNoEmergency$Country2)
ChlorideTypos=filter(Chloride,Typo=="Y")
length(ChlorideTypos$Country2)
min(ChlorideNoTypos$Value) #min of Chloridel regs
max(ChlorideNoTyposNoEmergency$Value) #max of Chloridel CHRONIC regs, no typos

#Has Regs
ChlorideHasRegsPop=sum(ChloridePrimaryRegs$Population2)
ChlorideHasRegsPopPercent=ChlorideHasRegsPop/TotalPopulation
ChlorideHasRegsPopPercent # % of world population that have regs

ChlorideHasRegsHasGDP=filter(ChloridePrimaryRegs,GDP2>0)
ChlorideHasRegsHasGDPSumGDP=sum(ChlorideHasRegsHasGDP$GDP2)
ChlorideHasRegsHasGDPSumPop=sum(ChlorideHasRegsHasGDP$Population2)
ChlorideHasRegsTotalGDP=ChlorideHasRegsHasGDPSumGDP/ChlorideHasRegsHasGDPSumPop
ChlorideHasRegsTotalGDP

#GVs
ChlorideMeetsWHOGV=filter(ChloridePrimaryRegs,MeetsWHOGV=="Y")
length(ChlorideMeetsWHOGV$Country2) #countries that meet WHO GV
ChlorideMeetsWHOGVPop=sum(ChlorideMeetsWHOGV$Population2)
ChlorideMeetsWHOGVPopPercent=ChlorideMeetsWHOGVPop/TotalPopulation
ChlorideMeetsWHOGVPopPercent # % of world population that meets WHO GV

ChlorideMeetsWHOGVHasGDP=filter(ChlorideMeetsWHOGV,GDP2>0)
ChlorideMeetsWHOGVHasGDPSumGDP=sum(ChlorideMeetsWHOGVHasGDP$GDP2)
ChlorideMeetsWHOGVHasGDPSumPop=sum(ChlorideMeetsWHOGVHasGDP$Population2)
ChlorideMeetsWHOTotalGDP=ChlorideMeetsWHOGVHasGDPSumGDP/ChlorideMeetsWHOGVHasGDPSumPop
ChlorideMeetsWHOTotalGDP

ChlorideAboveWHOGV=filter(ChloridePrimary,AboveGV=="Y")
length(ChlorideAboveWHOGV$Country2) #countries that meet WHO GV
ChlorideAboveWHOGVPop=sum(ChlorideAboveWHOGV$Population2)
ChlorideAboveWHOGVPopPercent=ChlorideAboveWHOGVPop/TotalPopulation
ChlorideAboveWHOGVPopPercent # % of world population that Above WHO GV

ChlorideAboveWHOGVHasGDP=filter(ChlorideAboveWHOGV,GDP2>0)
ChlorideAboveWHOGVHasGDPSumGDP=sum(ChlorideAboveWHOGVHasGDP$GDP2)
ChlorideAboveWHOGVHasGDPSumPop=sum(ChlorideAboveWHOGVHasGDP$Population2)
ChlorideAboveWHOTotalGDP=ChlorideAboveWHOGVHasGDPSumGDP/ChlorideAboveWHOGVHasGDPSumPop
ChlorideAboveWHOTotalGDP

#HBVs
ChlorideMeetsWHOHBV=filter(ChloridePrimary,MeetsWHOHBV=="Y")
length(ChlorideMeetsWHOHBV$Country2) #countries that meet WHO HBV
ChlorideMeetsWHOHBVPop=sum(ChlorideMeetsWHOHBV$Population2)
ChlorideMeetsWHOHBVPopPercent=ChlorideMeetsWHOHBVPop/TotalPopulation
ChlorideMeetsWHOHBVPopPercent # % of world population that meets WHO HBV

ChlorideMeetsWHOHBVHasGDP=filter(ChlorideMeetsWHOHBV,GDP2>0)
ChlorideMeetsWHOHBVHasGDPSumGDP=sum(ChlorideMeetsWHOHBVHasGDP$GDP2)
ChlorideMeetsWHOHBVHasGDPSumPop=sum(ChlorideMeetsWHOHBVHasGDP$Population2)
ChlorideMeetsWHOTotalGDP=ChlorideMeetsWHOHBVHasGDPSumGDP/ChlorideMeetsWHOHBVHasGDPSumPop
ChlorideMeetsWHOTotalGDP

ChlorideAboveWHOHBV=filter(ChloridePrimary,AboveHBV=="Y")
length(ChlorideAboveWHOHBV$Country2) #countries that meet WHO HBV
ChlorideAboveWHOHBVPop=sum(ChlorideAboveWHOHBV$Population2)
ChlorideAboveWHOHBVPopPercent=ChlorideAboveWHOHBVPop/TotalPopulation
ChlorideAboveWHOHBVPopPercent # % of world population that Above WHO HBV

ChlorideAboveWHOHBVHasGDP=filter(ChlorideAboveWHOHBV,GDP2>0)
ChlorideAboveWHOHBVHasGDPSumGDP=sum(ChlorideAboveWHOHBVHasGDP$GDP2)
ChlorideAboveWHOHBVHasGDPSumPop=sum(ChlorideAboveWHOHBVHasGDP$Population2)
ChlorideAboveWHOTotalGDP=ChlorideAboveWHOHBVHasGDPSumGDP/ChlorideAboveWHOHBVHasGDPSumPop
ChlorideAboveWHOTotalGDP

#AVs
ChlorideMeetsWHOAV=filter(ChloridePrimary,MeetsWHOAV=="Y")
length(ChlorideMeetsWHOAV$Country2) #countries that meet WHO AV
ChlorideMeetsWHOAVPop=sum(ChlorideMeetsWHOAV$Population2)
ChlorideMeetsWHOAVPopPercent=ChlorideMeetsWHOAVPop/TotalPopulation
ChlorideMeetsWHOAVPopPercent # % of world population that meets WHO AV

ChlorideMeetsWHOAVHasGDP=filter(ChlorideMeetsWHOAV,GDP2>0)
ChlorideMeetsWHOAVHasGDPSumGDP=sum(ChlorideMeetsWHOAVHasGDP$GDP2)
ChlorideMeetsWHOAVHasGDPSumPop=sum(ChlorideMeetsWHOAVHasGDP$Population2)
ChlorideMeetsWHOTotalGDP=ChlorideMeetsWHOAVHasGDPSumGDP/ChlorideMeetsWHOAVHasGDPSumPop
ChlorideMeetsWHOTotalGDP

ChlorideAboveWHOAV=filter(ChloridePrimary,AboveAV=="Y")
length(ChlorideAboveWHOAV$Country2) #countries that meet WHO AV
ChlorideAboveWHOAVPop=sum(ChlorideAboveWHOAV$Population2)
ChlorideAboveWHOAVPopPercent=ChlorideAboveWHOAVPop/TotalPopulation
ChlorideAboveWHOAVPopPercent # % of world population that Above WHO AV

ChlorideAboveWHOAVHasGDP=filter(ChlorideAboveWHOAV,GDP2>0)
ChlorideAboveWHOAVHasGDPSumGDP=sum(ChlorideAboveWHOAVHasGDP$GDP2)
ChlorideAboveWHOAVHasGDPSumPop=sum(ChlorideAboveWHOAVHasGDP$Population2)
ChlorideAboveWHOTotalGDP=ChlorideAboveWHOAVHasGDPSumGDP/ChlorideAboveWHOAVHasGDPSumPop
ChlorideAboveWHOTotalGDP

#No Regs
ChlorideNoRegs=filter(Chloride,NoReg=="Y")
length(ChlorideNoRegs$Country2) #countries that have no regs
ChlorideNoRegsPop=sum(ChlorideNoRegs$Population2)
ChlorideNoRegsPopPercent=ChlorideNoRegsPop/TotalPopulation
ChlorideNoRegsPopPercent # % of world population that have no regs

ChlorideNoRegsHasGDP=filter(ChlorideNoRegs,GDP2>0)
ChlorideNoRegsHasGDPSumGDP=sum(ChlorideNoRegsHasGDP$GDP2)
ChlorideNoRegsHasGDPSumPop=sum(ChlorideNoRegsHasGDP$Population2)
ChlorideNoRegsTotalGDP=ChlorideNoRegsHasGDPSumGDP/ChlorideNoRegsHasGDPSumPop
ChlorideNoRegsTotalGDP

#=========Chromium==================
Cr=filter(ContaminantData,Contaminant=="Cr") # Total Cr set
length(Cr$Country2)

CrPrimary=filter(Cr,(is.na(Secondary))) # Distinct countries
length(CrPrimary$Country2)

CrPrimaryRegs=filter(CrPrimary,(!is.na(ValueType))) #Distinct countries with Cr regs
length(CrPrimaryRegs$Country2) 
CrPrimaryNames=CrPrimaryRegs$Country2 # ADD 1 for Comoros
CrPrimaryNames

CrRegs=filter(Cr,Value>-1) #Crl regs
length(CrRegs$Country2) 

CrMandatory=filter(Cr,ValueType=="M") # Mandatory regs
length(CrMandatory$Country2) 

CrIndicator=filter(Cr,ValueType=="I") # Indicator regs
length(CrIndicator$Country2) 

CrNoCrt=filter(Cr,ValueType=="A") # No alt regs
length(CrNoCrt$Country2) 

CrEmergency=filter(Cr,ValueType=="E") # Emergency regs
length(CrEmergency$Country2) 

CrBoth=filter(Cr,Both=="Y") # Countries with both M and I regs
length(CrBoth$Country2) 

CrNoEmergency=filter(CrRegs,ValueType!="E") # Select the set of chronic regs (M, I, A)
length(CrNoEmergency$Country2) # ADD 1 for Comoros

#With typos
mfv(CrRegs$Value) #mode of Crl Regs
median(CrRegs$Value) #median of Crl regs
min(CrRegs$Value) #min of Crl regs
max(CrNoEmergency$Value) #max of Crl CHRONIC regs
CountCrNoEmergency=length(CrNoEmergency$Value)
sd(CrNoEmergency$Value) #SAMPLE sd of Crl CHRONIC regs
sd(CrNoEmergency$Value)*(sqrt((CountCrNoEmergency-1)/CountCrNoEmergency)) #POPULATION sd of ALL CHRONIC regs

#Typos deleted
CrNoTypos=filter(CrRegs,is.na(Typo))
length(CrNoTypos$Country2)
CrNoTyposNoEmergency=filter(CrNoEmergency,is.na(Typo))
length(CrNoTyposNoEmergency$Country2)
CrTypos=filter(Cr,Typo=="Y")
length(CrTypos$Country2)
min(CrNoTypos$Value) #min of Crl regs
max(CrNoTyposNoEmergency$Value) #max of Crl CHRONIC regs, no typos

#Has Regs
CrHasRegsPop=sum(CrPrimaryRegs$Population2)
CrHasRegsPopPercent=CrHasRegsPop/TotalPopulation
CrHasRegsPopPercent # % of world population that have regs

CrHasRegsHasGDP=filter(CrPrimaryRegs,GDP2>0)
CrHasRegsHasGDPSumGDP=sum(CrHasRegsHasGDP$GDP2)
CrHasRegsHasGDPSumPop=sum(CrHasRegsHasGDP$Population2)
CrHasRegsTotalGDP=CrHasRegsHasGDPSumGDP/CrHasRegsHasGDPSumPop
CrHasRegsTotalGDP

#GVs
CrMeetsWHOGV=filter(CrPrimaryRegs,MeetsWHOGV=="Y")
length(CrMeetsWHOGV$Country2) #countries that meet WHO GV
CrMeetsWHOGVPop=sum(CrMeetsWHOGV$Population2)
CrMeetsWHOGVPopPercent=CrMeetsWHOGVPop/TotalPopulation
CrMeetsWHOGVPopPercent # % of world population that meets WHO GV

CrMeetsWHOGVHasGDP=filter(CrMeetsWHOGV,GDP2>0)
CrMeetsWHOGVHasGDPSumGDP=sum(CrMeetsWHOGVHasGDP$GDP2)
CrMeetsWHOGVHasGDPSumPop=sum(CrMeetsWHOGVHasGDP$Population2)
CrMeetsWHOTotalGDP=CrMeetsWHOGVHasGDPSumGDP/CrMeetsWHOGVHasGDPSumPop
CrMeetsWHOTotalGDP

CrAboveWHOGV=filter(CrPrimary,AboveGV=="Y")
length(CrAboveWHOGV$Country2) #countries that meet WHO GV
CrAboveWHOGVPop=sum(CrAboveWHOGV$Population2)
CrAboveWHOGVPopPercent=CrAboveWHOGVPop/TotalPopulation
CrAboveWHOGVPopPercent # % of world population that Above WHO GV

CrAboveWHOGVHasGDP=filter(CrAboveWHOGV,GDP2>0)
CrAboveWHOGVHasGDPSumGDP=sum(CrAboveWHOGVHasGDP$GDP2)
CrAboveWHOGVHasGDPSumPop=sum(CrAboveWHOGVHasGDP$Population2)
CrAboveWHOTotalGDP=CrAboveWHOGVHasGDPSumGDP/CrAboveWHOGVHasGDPSumPop
CrAboveWHOTotalGDP

#HBVs
CrMeetsWHOHBV=filter(CrPrimary,MeetsWHOHBV=="Y")
length(CrMeetsWHOHBV$Country2) #countries that meet WHO HBV
CrMeetsWHOHBVPop=sum(CrMeetsWHOHBV$Population2)
CrMeetsWHOHBVPopPercent=CrMeetsWHOHBVPop/TotalPopulation
CrMeetsWHOHBVPopPercent # % of world population that meets WHO HBV

CrMeetsWHOHBVHasGDP=filter(CrMeetsWHOHBV,GDP2>0)
CrMeetsWHOHBVHasGDPSumGDP=sum(CrMeetsWHOHBVHasGDP$GDP2)
CrMeetsWHOHBVHasGDPSumPop=sum(CrMeetsWHOHBVHasGDP$Population2)
CrMeetsWHOTotalGDP=CrMeetsWHOHBVHasGDPSumGDP/CrMeetsWHOHBVHasGDPSumPop
CrMeetsWHOTotalGDP

CrAboveWHOHBV=filter(CrPrimary,AboveHBV=="Y")
length(CrAboveWHOHBV$Country2) #countries that meet WHO HBV
CrAboveWHOHBVPop=sum(CrAboveWHOHBV$Population2)
CrAboveWHOHBVPopPercent=CrAboveWHOHBVPop/TotalPopulation
CrAboveWHOHBVPopPercent # % of world population that Above WHO HBV

CrAboveWHOHBVHasGDP=filter(CrAboveWHOHBV,GDP2>0)
CrAboveWHOHBVHasGDPSumGDP=sum(CrAboveWHOHBVHasGDP$GDP2)
CrAboveWHOHBVHasGDPSumPop=sum(CrAboveWHOHBVHasGDP$Population2)
CrAboveWHOTotalGDP=CrAboveWHOHBVHasGDPSumGDP/CrAboveWHOHBVHasGDPSumPop
CrAboveWHOTotalGDP

#AVs
CrMeetsWHOAV=filter(CrPrimary,MeetsWHOAV=="Y")
length(CrMeetsWHOAV$Country2) #countries that meet WHO AV
CrMeetsWHOAVPop=sum(CrMeetsWHOAV$Population2)
CrMeetsWHOAVPopPercent=CrMeetsWHOAVPop/TotalPopulation
CrMeetsWHOAVPopPercent # % of world population that meets WHO AV

CrMeetsWHOAVHasGDP=filter(CrMeetsWHOAV,GDP2>0)
CrMeetsWHOAVHasGDPSumGDP=sum(CrMeetsWHOAVHasGDP$GDP2)
CrMeetsWHOAVHasGDPSumPop=sum(CrMeetsWHOAVHasGDP$Population2)
CrMeetsWHOTotalGDP=CrMeetsWHOAVHasGDPSumGDP/CrMeetsWHOAVHasGDPSumPop
CrMeetsWHOTotalGDP

CrAboveWHOAV=filter(CrPrimary,AboveAV=="Y")
length(CrAboveWHOAV$Country2) #countries that meet WHO AV
CrAboveWHOAVPop=sum(CrAboveWHOAV$Population2)
CrAboveWHOAVPopPercent=CrAboveWHOAVPop/TotalPopulation
CrAboveWHOAVPopPercent # % of world population that Above WHO AV

CrAboveWHOAVHasGDP=filter(CrAboveWHOAV,GDP2>0)
CrAboveWHOAVHasGDPSumGDP=sum(CrAboveWHOAVHasGDP$GDP2)
CrAboveWHOAVHasGDPSumPop=sum(CrAboveWHOAVHasGDP$Population2)
CrAboveWHOTotalGDP=CrAboveWHOAVHasGDPSumGDP/CrAboveWHOAVHasGDPSumPop
CrAboveWHOTotalGDP

#No Regs
CrNoRegs=filter(Cr,NoReg=="Y")
length(CrNoRegs$Country2) #countries that have no regs
CrNoRegsPop=sum(CrNoRegs$Population2)
CrNoRegsPopPercent=CrNoRegsPop/TotalPopulation
CrNoRegsPopPercent # % of world population that have no regs

CrNoRegsHasGDP=filter(CrNoRegs,GDP2>0)
CrNoRegsHasGDPSumGDP=sum(CrNoRegsHasGDP$GDP2)
CrNoRegsHasGDPSumPop=sum(CrNoRegsHasGDP$Population2)
CrNoRegsTotalGDP=CrNoRegsHasGDPSumGDP/CrNoRegsHasGDPSumPop
CrNoRegsTotalGDP

#=========Cobalt==================
Co=filter(ContaminantData,Contaminant=="Co") # Total Co set
length(Co$Country2)

CoPrimary=filter(Co,(is.na(Secondary))) # Distinct countries
length(CoPrimary$Country2)

CoPrimaryRegs=filter(CoPrimary,(!is.na(ValueType))) #Distinct countries with Co regs
length(CoPrimaryRegs$Country2) 
CoPrimaryNames=CoPrimaryRegs$Country2
CoPrimaryNames

CoRegs=filter(Co,Value>-1) #Col regs
length(CoRegs$Country2) 

CoMandatory=filter(Co,ValueType=="M") # Mandatory regs
length(CoMandatory$Country2) 

CoIndicator=filter(Co,ValueType=="I") # Indicator regs
length(CoIndicator$Country2) 

CoNoCot=filter(Co,ValueType=="A") # No alt regs
length(CoNoCot$Country2) 

CoEmergency=filter(Co,ValueType=="E") # Emergency regs
length(CoEmergency$Country2) 

CoBoth=filter(Co,Both=="Y") # Countries with both M and I regs
length(CoBoth$Country2) 

CoNoEmergency=filter(CoRegs,ValueType!="E") # Select the set of chronic regs (M, I, A)
length(CoNoEmergency$Country2)

#With typos
mfv(CoRegs$Value) #mode of Col Regs
median(CoRegs$Value) #median of Col regs
min(CoRegs$Value) #min of Col regs
max(CoNoEmergency$Value) #max of Col CHRONIC regs
CountCoNoEmergency=length(CoNoEmergency$Value)
sd(CoNoEmergency$Value) #SAMPLE sd of Col CHRONIC regs
sd(CoNoEmergency$Value)*(sqrt((CountCoNoEmergency-1)/CountCoNoEmergency)) #POPULATION sd of ALL CHRONIC regs

#Typos deleted
CoNoTypos=filter(CoRegs,is.na(Typo))
length(CoNoTypos$Country2)
CoNoTyposNoEmergency=filter(CoNoEmergency,is.na(Typo))
length(CoNoTyposNoEmergency$Country2)
CoTypos=filter(Co,Typo=="Y")
length(CoTypos$Country2)
min(CoNoTypos$Value) #min of Col regs
max(CoNoTyposNoEmergency$Value) #max of Col CHRONIC regs, no typos

#Has Regs
CoHasRegsPop=sum(CoPrimaryRegs$Population2)
CoHasRegsPopPercent=CoHasRegsPop/TotalPopulation
CoHasRegsPopPercent # % of world population that have regs

CoHasRegsHasGDP=filter(CoPrimaryRegs,GDP2>0)
CoHasRegsHasGDPSumGDP=sum(CoHasRegsHasGDP$GDP2)
CoHasRegsHasGDPSumPop=sum(CoHasRegsHasGDP$Population2)
CoHasRegsTotalGDP=CoHasRegsHasGDPSumGDP/CoHasRegsHasGDPSumPop
CoHasRegsTotalGDP

#GVs
CoMeetsWHOGV=filter(CoPrimaryRegs,MeetsWHOGV=="Y")
length(CoMeetsWHOGV$Country2) #countries that meet WHO GV
CoMeetsWHOGVPop=sum(CoMeetsWHOGV$Population2)
CoMeetsWHOGVPopPercent=CoMeetsWHOGVPop/TotalPopulation
CoMeetsWHOGVPopPercent # % of world population that meets WHO GV

CoMeetsWHOGVHasGDP=filter(CoMeetsWHOGV,GDP2>0)
CoMeetsWHOGVHasGDPSumGDP=sum(CoMeetsWHOGVHasGDP$GDP2)
CoMeetsWHOGVHasGDPSumPop=sum(CoMeetsWHOGVHasGDP$Population2)
CoMeetsWHOTotalGDP=CoMeetsWHOGVHasGDPSumGDP/CoMeetsWHOGVHasGDPSumPop
CoMeetsWHOTotalGDP

CoAboveWHOGV=filter(CoPrimary,AboveGV=="Y")
length(CoAboveWHOGV$Country2) #countries that meet WHO GV
CoAboveWHOGVPop=sum(CoAboveWHOGV$Population2)
CoAboveWHOGVPopPercent=CoAboveWHOGVPop/TotalPopulation
CoAboveWHOGVPopPercent # % of world population that Above WHO GV

CoAboveWHOGVHasGDP=filter(CoAboveWHOGV,GDP2>0)
CoAboveWHOGVHasGDPSumGDP=sum(CoAboveWHOGVHasGDP$GDP2)
CoAboveWHOGVHasGDPSumPop=sum(CoAboveWHOGVHasGDP$Population2)
CoAboveWHOTotalGDP=CoAboveWHOGVHasGDPSumGDP/CoAboveWHOGVHasGDPSumPop
CoAboveWHOTotalGDP

#HBVs
CoMeetsWHOHBV=filter(CoPrimary,MeetsWHOHBV=="Y")
length(CoMeetsWHOHBV$Country2) #countries that meet WHO HBV
CoMeetsWHOHBVPop=sum(CoMeetsWHOHBV$Population2)
CoMeetsWHOHBVPopPercent=CoMeetsWHOHBVPop/TotalPopulation
CoMeetsWHOHBVPopPercent # % of world population that meets WHO HBV

CoMeetsWHOHBVHasGDP=filter(CoMeetsWHOHBV,GDP2>0)
CoMeetsWHOHBVHasGDPSumGDP=sum(CoMeetsWHOHBVHasGDP$GDP2)
CoMeetsWHOHBVHasGDPSumPop=sum(CoMeetsWHOHBVHasGDP$Population2)
CoMeetsWHOTotalGDP=CoMeetsWHOHBVHasGDPSumGDP/CoMeetsWHOHBVHasGDPSumPop
CoMeetsWHOTotalGDP

CoAboveWHOHBV=filter(CoPrimary,AboveHBV=="Y")
length(CoAboveWHOHBV$Country2) #countries that meet WHO HBV
CoAboveWHOHBVPop=sum(CoAboveWHOHBV$Population2)
CoAboveWHOHBVPopPercent=CoAboveWHOHBVPop/TotalPopulation
CoAboveWHOHBVPopPercent # % of world population that Above WHO HBV

CoAboveWHOHBVHasGDP=filter(CoAboveWHOHBV,GDP2>0)
CoAboveWHOHBVHasGDPSumGDP=sum(CoAboveWHOHBVHasGDP$GDP2)
CoAboveWHOHBVHasGDPSumPop=sum(CoAboveWHOHBVHasGDP$Population2)
CoAboveWHOTotalGDP=CoAboveWHOHBVHasGDPSumGDP/CoAboveWHOHBVHasGDPSumPop
CoAboveWHOTotalGDP

#AVs
CoMeetsWHOAV=filter(CoPrimary,MeetsWHOAV=="Y")
length(CoMeetsWHOAV$Country2) #countries that meet WHO AV
CoMeetsWHOAVPop=sum(CoMeetsWHOAV$Population2)
CoMeetsWHOAVPopPercent=CoMeetsWHOAVPop/TotalPopulation
CoMeetsWHOAVPopPercent # % of world population that meets WHO AV

CoMeetsWHOAVHasGDP=filter(CoMeetsWHOAV,GDP2>0)
CoMeetsWHOAVHasGDPSumGDP=sum(CoMeetsWHOAVHasGDP$GDP2)
CoMeetsWHOAVHasGDPSumPop=sum(CoMeetsWHOAVHasGDP$Population2)
CoMeetsWHOTotalGDP=CoMeetsWHOAVHasGDPSumGDP/CoMeetsWHOAVHasGDPSumPop
CoMeetsWHOTotalGDP

CoAboveWHOAV=filter(CoPrimary,AboveAV=="Y")
length(CoAboveWHOAV$Country2) #countries that meet WHO AV
CoAboveWHOAVPop=sum(CoAboveWHOAV$Population2)
CoAboveWHOAVPopPercent=CoAboveWHOAVPop/TotalPopulation
CoAboveWHOAVPopPercent # % of world population that Above WHO AV

CoAboveWHOAVHasGDP=filter(CoAboveWHOAV,GDP2>0)
CoAboveWHOAVHasGDPSumGDP=sum(CoAboveWHOAVHasGDP$GDP2)
CoAboveWHOAVHasGDPSumPop=sum(CoAboveWHOAVHasGDP$Population2)
CoAboveWHOTotalGDP=CoAboveWHOAVHasGDPSumGDP/CoAboveWHOAVHasGDPSumPop
CoAboveWHOTotalGDP

#No Regs
CoNoRegs=filter(Co,NoReg=="Y")
length(CoNoRegs$Country2) #countries that have no regs
CoNoRegsPop=sum(CoNoRegs$Population2)
CoNoRegsPopPercent=CoNoRegsPop/TotalPopulation
CoNoRegsPopPercent # % of world population that have no regs

CoNoRegsHasGDP=filter(CoNoRegs,GDP2>0)
CoNoRegsHasGDPSumGDP=sum(CoNoRegsHasGDP$GDP2)
CoNoRegsHasGDPSumPop=sum(CoNoRegsHasGDP$Population2)
CoNoRegsTotalGDP=CoNoRegsHasGDPSumGDP/CoNoRegsHasGDPSumPop
CoNoRegsTotalGDP

#=========Copper==================
Cu=filter(ContaminantData,Contaminant=="Cu") # Total Cu set
length(Cu$Country2)

CuPrimary=filter(Cu,(is.na(Secondary))) # Distinct countries
length(CuPrimary$Country2)

CuPrimaryRegs=filter(CuPrimary,(!is.na(ValueType))) #Distinct countries with Cu regs
length(CuPrimaryRegs$Country2) 
CuPrimaryNames=CuPrimaryRegs$Country2
CuPrimaryNames

CuRegs=filter(Cu,Value>-1) #Cul regs
length(CuRegs$Country2) 

CuMandatory=filter(Cu,ValueType=="M") # Mandatory regs
length(CuMandatory$Country2) 

CuMandatoryPop=sum(CuMandatory$Population2)
CuMandatoryPopPercent=CuMandatoryPop/TotalPopulation
CuMandatoryPopPercent # % of world population that have regs

CuMandatoryHasGDP=filter(CuMandatory,GDP2>0)
CuMandatoryHasGDPSumGDP=sum(CuMandatoryHasGDP$GDP2)
CuMandatoryHasGDPSumPop=sum(CuMandatoryHasGDP$Population2)
CuMandatoryTotalGDP=CuMandatoryHasGDPSumGDP/CuMandatoryHasGDPSumPop
CuMandatoryTotalGDP

CuIndicator=filter(Cu,ValueType=="I") # Indicator regs
length(CuIndicator$Country2) 

CuIndicatorPop=sum(CuIndicator$Population2)
CuIndicatorPopPercent=CuIndicatorPop/TotalPopulation
CuIndicatorPopPercent # % of world population that have regs

CuIndicatorHasGDP=filter(CuIndicator,GDP2>0)
CuIndicatorHasGDPSumGDP=sum(CuIndicatorHasGDP$GDP2)
CuIndicatorHasGDPSumPop=sum(CuIndicatorHasGDP$Population2)
CuIndicatorTotalGDP=CuIndicatorHasGDPSumGDP/CuIndicatorHasGDPSumPop
CuIndicatorTotalGDP

CuNoCut=filter(Cu,ValueType=="A") # No alt regs
length(CuNoCut$Country2) 

CuEmergency=filter(Cu,ValueType=="E") # Emergency regs
length(CuEmergency$Country2) 

CuBoth=filter(Cu,Both=="Y") # Countries with both M and I regs
length(CuBoth$Country2) 

CuNoEmergency=filter(CuRegs,ValueType!="E") # Select the set of chronic regs (M, I, A)
length(CuNoEmergency$Country2)

#With typos
mfv(CuRegs$Value) #mode of Cul Regs
median(CuRegs$Value) #median of Cul regs
min(CuRegs$Value) #min of Cul regs
max(CuNoEmergency$Value) #max of Cul CHRONIC regs
CountCuNoEmergency=length(CuNoEmergency$Value)
sd(CuNoEmergency$Value) #SAMPLE sd of Cul CHRONIC regs
sd(CuNoEmergency$Value)*(sqrt((CountCuNoEmergency-1)/CountCuNoEmergency)) #POPULATION sd of ALL CHRONIC regs

#Typos deleted
CuNoTypos=filter(CuRegs,is.na(Typo))
length(CuNoTypos$Country2)
CuNoTyposNoEmergency=filter(CuNoEmergency,is.na(Typo))
length(CuNoTyposNoEmergency$Country2)
CuTypos=filter(Cu,Typo=="Y")
length(CuTypos$Country2)
min(CuNoTypos$Value) #min of Cul regs
max(CuNoTyposNoEmergency$Value) #max of Cul CHRONIC regs, no typos

#Has Regs
CuHasRegsPop=sum(CuPrimaryRegs$Population2)
CuHasRegsPopPercent=CuHasRegsPop/TotalPopulation
CuHasRegsPopPercent # % of world population that have regs

CuHasRegsHasGDP=filter(CuPrimaryRegs,GDP2>0)
CuHasRegsHasGDPSumGDP=sum(CuHasRegsHasGDP$GDP2)
CuHasRegsHasGDPSumPop=sum(CuHasRegsHasGDP$Population2)
CuHasRegsTotalGDP=CuHasRegsHasGDPSumGDP/CuHasRegsHasGDPSumPop
CuHasRegsTotalGDP

#GVs
CuMeetsWHOGV=filter(CuPrimaryRegs,MeetsWHOGV=="Y")
length(CuMeetsWHOGV$Country2) #countries that meet WHO GV
CuMeetsWHOGVPop=sum(CuMeetsWHOGV$Population2)
CuMeetsWHOGVPopPercent=CuMeetsWHOGVPop/TotalPopulation
CuMeetsWHOGVPopPercent # % of world population that meets WHO GV

CuMeetsWHOGVHasGDP=filter(CuMeetsWHOGV,GDP2>0)
CuMeetsWHOGVHasGDPSumGDP=sum(CuMeetsWHOGVHasGDP$GDP2)
CuMeetsWHOGVHasGDPSumPop=sum(CuMeetsWHOGVHasGDP$Population2)
CuMeetsWHOTotalGDP=CuMeetsWHOGVHasGDPSumGDP/CuMeetsWHOGVHasGDPSumPop
CuMeetsWHOTotalGDP

CuAboveWHOGV=filter(CuPrimary,AboveGV=="Y")
length(CuAboveWHOGV$Country2) #countries that meet WHO GV
CuAboveWHOGVPop=sum(CuAboveWHOGV$Population2)
CuAboveWHOGVPopPercent=CuAboveWHOGVPop/TotalPopulation
CuAboveWHOGVPopPercent # % of world population that Above WHO GV

CuAboveWHOGVHasGDP=filter(CuAboveWHOGV,GDP2>0)
CuAboveWHOGVHasGDPSumGDP=sum(CuAboveWHOGVHasGDP$GDP2)
CuAboveWHOGVHasGDPSumPop=sum(CuAboveWHOGVHasGDP$Population2)
CuAboveWHOTotalGDP=CuAboveWHOGVHasGDPSumGDP/CuAboveWHOGVHasGDPSumPop
CuAboveWHOTotalGDP

#HBVs
CuMeetsWHOHBV=filter(CuPrimary,MeetsWHOHBV=="Y")
length(CuMeetsWHOHBV$Country2) #countries that meet WHO HBV
CuMeetsWHOHBVPop=sum(CuMeetsWHOHBV$Population2)
CuMeetsWHOHBVPopPercent=CuMeetsWHOHBVPop/TotalPopulation
CuMeetsWHOHBVPopPercent # % of world population that meets WHO HBV

CuMeetsWHOHBVHasGDP=filter(CuMeetsWHOHBV,GDP2>0)
CuMeetsWHOHBVHasGDPSumGDP=sum(CuMeetsWHOHBVHasGDP$GDP2)
CuMeetsWHOHBVHasGDPSumPop=sum(CuMeetsWHOHBVHasGDP$Population2)
CuMeetsWHOTotalGDP=CuMeetsWHOHBVHasGDPSumGDP/CuMeetsWHOHBVHasGDPSumPop
CuMeetsWHOTotalGDP

CuAboveWHOHBV=filter(CuPrimary,AboveHBV=="Y")
length(CuAboveWHOHBV$Country2) #countries that meet WHO HBV
CuAboveWHOHBVPop=sum(CuAboveWHOHBV$Population2)
CuAboveWHOHBVPopPercent=CuAboveWHOHBVPop/TotalPopulation
CuAboveWHOHBVPopPercent # % of world population that Above WHO HBV

CuAboveWHOHBVHasGDP=filter(CuAboveWHOHBV,GDP2>0)
CuAboveWHOHBVHasGDPSumGDP=sum(CuAboveWHOHBVHasGDP$GDP2)
CuAboveWHOHBVHasGDPSumPop=sum(CuAboveWHOHBVHasGDP$Population2)
CuAboveWHOTotalGDP=CuAboveWHOHBVHasGDPSumGDP/CuAboveWHOHBVHasGDPSumPop
CuAboveWHOTotalGDP

#AVs
CuMeetsWHOAV=filter(CuPrimary,MeetsWHOAV=="Y")
length(CuMeetsWHOAV$Country2) #countries that meet WHO AV
CuMeetsWHOAVPop=sum(CuMeetsWHOAV$Population2)
CuMeetsWHOAVPopPercent=CuMeetsWHOAVPop/TotalPopulation
CuMeetsWHOAVPopPercent # % of world population that meets WHO AV

CuMeetsWHOAVHasGDP=filter(CuMeetsWHOAV,GDP2>0)
CuMeetsWHOAVHasGDPSumGDP=sum(CuMeetsWHOAVHasGDP$GDP2)
CuMeetsWHOAVHasGDPSumPop=sum(CuMeetsWHOAVHasGDP$Population2)
CuMeetsWHOTotalGDP=CuMeetsWHOAVHasGDPSumGDP/CuMeetsWHOAVHasGDPSumPop
CuMeetsWHOTotalGDP

CuAboveWHOAV=filter(CuPrimary,AboveAV=="Y")
length(CuAboveWHOAV$Country2) #countries that meet WHO AV
CuAboveWHOAVPop=sum(CuAboveWHOAV$Population2)
CuAboveWHOAVPopPercent=CuAboveWHOAVPop/TotalPopulation
CuAboveWHOAVPopPercent # % of world population that Above WHO AV

CuAboveWHOAVHasGDP=filter(CuAboveWHOAV,GDP2>0)
CuAboveWHOAVHasGDPSumGDP=sum(CuAboveWHOAVHasGDP$GDP2)
CuAboveWHOAVHasGDPSumPop=sum(CuAboveWHOAVHasGDP$Population2)
CuAboveWHOTotalGDP=CuAboveWHOAVHasGDPSumGDP/CuAboveWHOAVHasGDPSumPop
CuAboveWHOTotalGDP

#No Regs
CuNoRegs=filter(Cu,NoReg=="Y")
length(CuNoRegs$Country2) #countries that have no regs
CuNoRegsPop=sum(CuNoRegs$Population2)
CuNoRegsPopPercent=CuNoRegsPop/TotalPopulation
CuNoRegsPopPercent # % of world population that have no regs

CuNoRegsHasGDP=filter(CuNoRegs,GDP2>0)
CuNoRegsHasGDPSumGDP=sum(CuNoRegsHasGDP$GDP2)
CuNoRegsHasGDPSumPop=sum(CuNoRegsHasGDP$Population2)
CuNoRegsTotalGDP=CuNoRegsHasGDPSumGDP/CuNoRegsHasGDPSumPop
CuNoRegsTotalGDP

#=========Cyanide==================
CN=filter(ContaminantData,Contaminant=="CN") # Total CN set
length(CN$Country2)

CNPrimary=filter(CN,(is.na(Secondary))) # Distinct countries
length(CNPrimary$Country2)

CNPrimaryRegs=filter(CNPrimary,(!is.na(ValueType))) #Distinct countries with CN regs
length(CNPrimaryRegs$Country2) 
CNPrimaryNames=CNPrimaryRegs$Country2
CNPrimaryNames

CNRegs=filter(CN,Value>-1) #CNl regs
length(CNRegs$Country2) 

CNMandatory=filter(CN,ValueType=="M") # Mandatory regs
length(CNMandatory$Country2) 

CNIndicator=filter(CN,ValueType=="I") # Indicator regs
length(CNIndicator$Country2) 

CNNoCNt=filter(CN,ValueType=="A") # No alt regs
length(CNNoCNt$Country2) 

CNEmergency=filter(CN,ValueType=="E") # Emergency regs
length(CNEmergency$Country2) 

CNBoth=filter(CN,Both=="Y") # Countries with both M and I regs
length(CNBoth$Country2) 

CNNoEmergency=filter(CNRegs,ValueType!="E") # Select the set of chronic regs (M, I, A)
length(CNNoEmergency$Country2)

#With typos
mfv(CNRegs$Value) #mode of CNl Regs
median(CNRegs$Value) #median of CNl regs
min(CNRegs$Value) #min of CNl regs
max(CNNoEmergency$Value) #max of CNl CHRONIC regs
CountCNNoEmergency=length(CNNoEmergency$Value)
sd(CNNoEmergency$Value) #SAMPLE sd of CNl CHRONIC regs
sd(CNNoEmergency$Value)*(sqrt((CountCNNoEmergency-1)/CountCNNoEmergency)) #POPULATION sd of ALL CHRONIC regs

#Typos deleted
CNNoTypos=filter(CNRegs,is.na(Typo))
length(CNNoTypos$Country2)
CNNoTyposNoEmergency=filter(CNNoEmergency,is.na(Typo))
length(CNNoTyposNoEmergency$Country2)
CNTypos=filter(CN,Typo=="Y")
length(CNTypos$Country2)
min(CNNoTypos$Value) #min of CNl regs
max(CNNoTyposNoEmergency$Value) #max of CNl CHRONIC regs, no typos

#Has Regs
CNHasRegsPop=sum(CNPrimaryRegs$Population2)
CNHasRegsPopPercent=CNHasRegsPop/TotalPopulation
CNHasRegsPopPercent # % of world population that have regs

CNHasRegsHasGDP=filter(CNPrimaryRegs,GDP2>0)
CNHasRegsHasGDPSumGDP=sum(CNHasRegsHasGDP$GDP2)
CNHasRegsHasGDPSumPop=sum(CNHasRegsHasGDP$Population2)
CNHasRegsTotalGDP=CNHasRegsHasGDPSumGDP/CNHasRegsHasGDPSumPop
CNHasRegsTotalGDP

#GVs
CNMeetsWHOGV=filter(CNPrimaryRegs,MeetsWHOGV=="Y")
length(CNMeetsWHOGV$Country2) #countries that meet WHO GV
CNMeetsWHOGVPop=sum(CNMeetsWHOGV$Population2)
CNMeetsWHOGVPopPercent=CNMeetsWHOGVPop/TotalPopulation
CNMeetsWHOGVPopPercent # % of world population that meets WHO GV

CNMeetsWHOGVHasGDP=filter(CNMeetsWHOGV,GDP2>0)
CNMeetsWHOGVHasGDPSumGDP=sum(CNMeetsWHOGVHasGDP$GDP2)
CNMeetsWHOGVHasGDPSumPop=sum(CNMeetsWHOGVHasGDP$Population2)
CNMeetsWHOTotalGDP=CNMeetsWHOGVHasGDPSumGDP/CNMeetsWHOGVHasGDPSumPop
CNMeetsWHOTotalGDP

CNAboveWHOGV=filter(CNPrimary,AboveGV=="Y")
length(CNAboveWHOGV$Country2) #countries that meet WHO GV
CNAboveWHOGVPop=sum(CNAboveWHOGV$Population2)
CNAboveWHOGVPopPercent=CNAboveWHOGVPop/TotalPopulation
CNAboveWHOGVPopPercent # % of world population that Above WHO GV

CNAboveWHOGVHasGDP=filter(CNAboveWHOGV,GDP2>0)
CNAboveWHOGVHasGDPSumGDP=sum(CNAboveWHOGVHasGDP$GDP2)
CNAboveWHOGVHasGDPSumPop=sum(CNAboveWHOGVHasGDP$Population2)
CNAboveWHOTotalGDP=CNAboveWHOGVHasGDPSumGDP/CNAboveWHOGVHasGDPSumPop
CNAboveWHOTotalGDP

#HBVs
CNMeetsWHOHBV=filter(CNPrimary,MeetsWHOHBV=="Y")
length(CNMeetsWHOHBV$Country2) #countries that meet WHO HBV
CNMeetsWHOHBVPop=sum(CNMeetsWHOHBV$Population2)
CNMeetsWHOHBVPopPercent=CNMeetsWHOHBVPop/TotalPopulation
CNMeetsWHOHBVPopPercent # % of world population that meets WHO HBV

CNMeetsWHOHBVHasGDP=filter(CNMeetsWHOHBV,GDP2>0)
CNMeetsWHOHBVHasGDPSumGDP=sum(CNMeetsWHOHBVHasGDP$GDP2)
CNMeetsWHOHBVHasGDPSumPop=sum(CNMeetsWHOHBVHasGDP$Population2)
CNMeetsWHOTotalGDP=CNMeetsWHOHBVHasGDPSumGDP/CNMeetsWHOHBVHasGDPSumPop
CNMeetsWHOTotalGDP

CNAboveWHOHBV=filter(CNPrimary,AboveHBV=="Y")
length(CNAboveWHOHBV$Country2) #countries that meet WHO HBV
CNAboveWHOHBVPop=sum(CNAboveWHOHBV$Population2)
CNAboveWHOHBVPopPercent=CNAboveWHOHBVPop/TotalPopulation
CNAboveWHOHBVPopPercent # % of world population that Above WHO HBV

CNAboveWHOHBVHasGDP=filter(CNAboveWHOHBV,GDP2>0)
CNAboveWHOHBVHasGDPSumGDP=sum(CNAboveWHOHBVHasGDP$GDP2)
CNAboveWHOHBVHasGDPSumPop=sum(CNAboveWHOHBVHasGDP$Population2)
CNAboveWHOTotalGDP=CNAboveWHOHBVHasGDPSumGDP/CNAboveWHOHBVHasGDPSumPop
CNAboveWHOTotalGDP

#AVs
CNMeetsWHOAV=filter(CNPrimary,MeetsWHOAV=="Y")
length(CNMeetsWHOAV$Country2) #countries that meet WHO AV
CNMeetsWHOAVPop=sum(CNMeetsWHOAV$Population2)
CNMeetsWHOAVPopPercent=CNMeetsWHOAVPop/TotalPopulation
CNMeetsWHOAVPopPercent # % of world population that meets WHO AV

CNMeetsWHOAVHasGDP=filter(CNMeetsWHOAV,GDP2>0)
CNMeetsWHOAVHasGDPSumGDP=sum(CNMeetsWHOAVHasGDP$GDP2)
CNMeetsWHOAVHasGDPSumPop=sum(CNMeetsWHOAVHasGDP$Population2)
CNMeetsWHOTotalGDP=CNMeetsWHOAVHasGDPSumGDP/CNMeetsWHOAVHasGDPSumPop
CNMeetsWHOTotalGDP

CNAboveWHOAV=filter(CNPrimary,AboveAV=="Y")
length(CNAboveWHOAV$Country2) #countries that meet WHO AV
CNAboveWHOAVPop=sum(CNAboveWHOAV$Population2)
CNAboveWHOAVPopPercent=CNAboveWHOAVPop/TotalPopulation
CNAboveWHOAVPopPercent # % of world population that Above WHO AV

CNAboveWHOAVHasGDP=filter(CNAboveWHOAV,GDP2>0)
CNAboveWHOAVHasGDPSumGDP=sum(CNAboveWHOAVHasGDP$GDP2)
CNAboveWHOAVHasGDPSumPop=sum(CNAboveWHOAVHasGDP$Population2)
CNAboveWHOTotalGDP=CNAboveWHOAVHasGDPSumGDP/CNAboveWHOAVHasGDPSumPop
CNAboveWHOTotalGDP

#No Regs
CNNoRegs=filter(CN,NoReg=="Y")
length(CNNoRegs$Country2) #countries that have no regs
CNNoRegsPop=sum(CNNoRegs$Population2)
CNNoRegsPopPercent=CNNoRegsPop/TotalPopulation
CNNoRegsPopPercent # % of world population that have no regs

CNNoRegsHasGDP=filter(CNNoRegs,GDP2>0)
CNNoRegsHasGDPSumGDP=sum(CNNoRegsHasGDP$GDP2)
CNNoRegsHasGDPSumPop=sum(CNNoRegsHasGDP$Population2)
CNNoRegsTotalGDP=CNNoRegsHasGDPSumGDP/CNNoRegsHasGDPSumPop
CNNoRegsTotalGDP

#=========Europium
Eu=filter(ContaminantData,Contaminant=="Eu") # Total Eu set
length(Eu$Country2)

EuPrimary=filter(Eu,(is.na(Secondary))) # Distinct countries
length(EuPrimary$Country2)

EuPrimaryRegs=filter(EuPrimary,(!is.na(ValueType))) #Distinct countries with Eu regs
length(EuPrimaryRegs$Country2) 
EuPrimaryNames=EuPrimaryRegs$Country2
EuPrimaryNames

EuRegs=filter(Eu,Value>-1) #Eul regs
length(EuRegs$Country2) 

EuMandatory=filter(Eu,ValueType=="M") # Mandatory regs
length(EuMandatory$Country2) 

EuIndicator=filter(Eu,ValueType=="I") # Indicator regs
length(EuIndicator$Country2) 

EuNoEut=filter(Eu,ValueType=="A") # No alt regs
length(EuNoEut$Country2) 

EuEmergency=filter(Eu,ValueType=="E") # Emergency regs
length(EuEmergency$Country2) 

EuBoth=filter(Eu,Both=="Y") # Countries with both M and I regs
length(EuBoth$Country2) 

EuNoEmergency=filter(EuRegs,ValueType!="E") # Select the set of chronic regs (M, I, A)
length(EuNoEmergency$Country2)

#With typos
mfv(EuRegs$Value) #mode of Eul Regs
median(EuRegs$Value) #median of Eul regs
min(EuRegs$Value) #min of Eul regs
max(EuNoEmergency$Value) #max of Eul CHRONIC regs
CountEuNoEmergency=length(EuNoEmergency$Value)
sd(EuNoEmergency$Value) #SAMPLE sd of Eul CHRONIC regs
sd(EuNoEmergency$Value)*(sqrt((CountEuNoEmergency-1)/CountEuNoEmergency)) #POPULATION sd of ALL CHRONIC regs

#Typos deleted
EuNoTypos=filter(EuRegs,is.na(Typo))
length(EuNoTypos$Country2)
EuNoTyposNoEmergency=filter(EuNoEmergency,is.na(Typo))
length(EuNoTyposNoEmergency$Country2)
EuTypos=filter(Eu,Typo=="Y")
length(EuTypos$Country2)
min(EuNoTypos$Value) #min of Eul regs
max(EuNoTyposNoEmergency$Value) #max of Eul CHRONIC regs, no typos

#Has Regs
EuHasRegsPop=sum(EuPrimaryRegs$Population2)
EuHasRegsPopPercent=EuHasRegsPop/TotalPopulation
EuHasRegsPopPercent # % of world population that have regs

EuHasRegsHasGDP=filter(EuPrimaryRegs,GDP2>0)
EuHasRegsHasGDPSumGDP=sum(EuHasRegsHasGDP$GDP2)
EuHasRegsHasGDPSumPop=sum(EuHasRegsHasGDP$Population2)
EuHasRegsTotalGDP=EuHasRegsHasGDPSumGDP/EuHasRegsHasGDPSumPop
EuHasRegsTotalGDP

#GVs
EuMeetsWHOGV=filter(EuPrimaryRegs,MeetsWHOGV=="Y")
length(EuMeetsWHOGV$Country2) #countries that meet WHO GV
EuMeetsWHOGVPop=sum(EuMeetsWHOGV$Population2)
EuMeetsWHOGVPopPercent=EuMeetsWHOGVPop/TotalPopulation
EuMeetsWHOGVPopPercent # % of world population that meets WHO GV

EuMeetsWHOGVHasGDP=filter(EuMeetsWHOGV,GDP2>0)
EuMeetsWHOGVHasGDPSumGDP=sum(EuMeetsWHOGVHasGDP$GDP2)
EuMeetsWHOGVHasGDPSumPop=sum(EuMeetsWHOGVHasGDP$Population2)
EuMeetsWHOTotalGDP=EuMeetsWHOGVHasGDPSumGDP/EuMeetsWHOGVHasGDPSumPop
EuMeetsWHOTotalGDP

EuAboveWHOGV=filter(EuPrimary,AboveGV=="Y")
length(EuAboveWHOGV$Country2) #countries that meet WHO GV
EuAboveWHOGVPop=sum(EuAboveWHOGV$Population2)
EuAboveWHOGVPopPercent=EuAboveWHOGVPop/TotalPopulation
EuAboveWHOGVPopPercent # % of world population that Above WHO GV

EuAboveWHOGVHasGDP=filter(EuAboveWHOGV,GDP2>0)
EuAboveWHOGVHasGDPSumGDP=sum(EuAboveWHOGVHasGDP$GDP2)
EuAboveWHOGVHasGDPSumPop=sum(EuAboveWHOGVHasGDP$Population2)
EuAboveWHOTotalGDP=EuAboveWHOGVHasGDPSumGDP/EuAboveWHOGVHasGDPSumPop
EuAboveWHOTotalGDP

#HBVs
EuMeetsWHOHBV=filter(EuPrimary,MeetsWHOHBV=="Y")
length(EuMeetsWHOHBV$Country2) #countries that meet WHO HBV
EuMeetsWHOHBVPop=sum(EuMeetsWHOHBV$Population2)
EuMeetsWHOHBVPopPercent=EuMeetsWHOHBVPop/TotalPopulation
EuMeetsWHOHBVPopPercent # % of world population that meets WHO HBV

EuMeetsWHOHBVHasGDP=filter(EuMeetsWHOHBV,GDP2>0)
EuMeetsWHOHBVHasGDPSumGDP=sum(EuMeetsWHOHBVHasGDP$GDP2)
EuMeetsWHOHBVHasGDPSumPop=sum(EuMeetsWHOHBVHasGDP$Population2)
EuMeetsWHOTotalGDP=EuMeetsWHOHBVHasGDPSumGDP/EuMeetsWHOHBVHasGDPSumPop
EuMeetsWHOTotalGDP

EuAboveWHOHBV=filter(EuPrimary,AboveHBV=="Y")
length(EuAboveWHOHBV$Country2) #countries that meet WHO HBV
EuAboveWHOHBVPop=sum(EuAboveWHOHBV$Population2)
EuAboveWHOHBVPopPercent=EuAboveWHOHBVPop/TotalPopulation
EuAboveWHOHBVPopPercent # % of world population that Above WHO HBV

EuAboveWHOHBVHasGDP=filter(EuAboveWHOHBV,GDP2>0)
EuAboveWHOHBVHasGDPSumGDP=sum(EuAboveWHOHBVHasGDP$GDP2)
EuAboveWHOHBVHasGDPSumPop=sum(EuAboveWHOHBVHasGDP$Population2)
EuAboveWHOTotalGDP=EuAboveWHOHBVHasGDPSumGDP/EuAboveWHOHBVHasGDPSumPop
EuAboveWHOTotalGDP

#AVs
EuMeetsWHOAV=filter(EuPrimary,MeetsWHOAV=="Y")
length(EuMeetsWHOAV$Country2) #countries that meet WHO AV
EuMeetsWHOAVPop=sum(EuMeetsWHOAV$Population2)
EuMeetsWHOAVPopPercent=EuMeetsWHOAVPop/TotalPopulation
EuMeetsWHOAVPopPercent # % of world population that meets WHO AV

EuMeetsWHOAVHasGDP=filter(EuMeetsWHOAV,GDP2>0)
EuMeetsWHOAVHasGDPSumGDP=sum(EuMeetsWHOAVHasGDP$GDP2)
EuMeetsWHOAVHasGDPSumPop=sum(EuMeetsWHOAVHasGDP$Population2)
EuMeetsWHOTotalGDP=EuMeetsWHOAVHasGDPSumGDP/EuMeetsWHOAVHasGDPSumPop
EuMeetsWHOTotalGDP

EuAboveWHOAV=filter(EuPrimary,AboveAV=="Y")
length(EuAboveWHOAV$Country2) #countries that meet WHO AV
EuAboveWHOAVPop=sum(EuAboveWHOAV$Population2)
EuAboveWHOAVPopPercent=EuAboveWHOAVPop/TotalPopulation
EuAboveWHOAVPopPercent # % of world population that Above WHO AV

EuAboveWHOAVHasGDP=filter(EuAboveWHOAV,GDP2>0)
EuAboveWHOAVHasGDPSumGDP=sum(EuAboveWHOAVHasGDP$GDP2)
EuAboveWHOAVHasGDPSumPop=sum(EuAboveWHOAVHasGDP$Population2)
EuAboveWHOTotalGDP=EuAboveWHOAVHasGDPSumGDP/EuAboveWHOAVHasGDPSumPop
EuAboveWHOTotalGDP

#No Regs
EuNoRegs=filter(Eu,NoReg=="Y")
length(EuNoRegs$Country2) #countries that have no regs
EuNoRegsPop=sum(EuNoRegs$Population2)
EuNoRegsPopPercent=EuNoRegsPop/TotalPopulation
EuNoRegsPopPercent # % of world population that have no regs

EuNoRegsHasGDP=filter(EuNoRegs,GDP2>0)
EuNoRegsHasGDPSumGDP=sum(EuNoRegsHasGDP$GDP2)
EuNoRegsHasGDPSumPop=sum(EuNoRegsHasGDP$Population2)
EuNoRegsTotalGDP=EuNoRegsHasGDPSumGDP/EuNoRegsHasGDPSumPop
EuNoRegsTotalGDP

#=========Fluoride==================
F=filter(ContaminantData,Contaminant=="F") # Total F set
length(F$Country2)

FPrimary=filter(F,(is.na(Secondary))) # Distinct countries
length(FPrimary$Country2)

FPrimaryRegs=filter(FPrimary,(!is.na(ValueType))) #Distinct countries with F regs
length(FPrimaryRegs$Country2) 
FPrimaryNames=FPrimaryRegs$Country2
FPrimaryNames

FRegs=filter(F,Value>-1) #Fl regs
length(FRegs$Country2) 

FMandatory=filter(F,ValueType=="M") # Mandatory regs
length(FMandatory$Country2) 

FIndicator=filter(F,ValueType=="I") # Indicator regs
length(FIndicator$Country2) 

FNoFt=filter(F,ValueType=="A") # No alt regs
length(FNoFt$Country2) 

FEmergency=filter(F,ValueType=="E") # Emergency regs
length(FEmergency$Country2) 

FBoth=filter(F,Both=="Y") # Countries with both M and I regs
length(FBoth$Country2) 

FNoEmergency=filter(FRegs,ValueType!="E") # Select the set of chronic regs (M, I, A)
length(FNoEmergency$Country2)

#With typos
mfv(FRegs$Value) #mode of Fl Regs
median(FRegs$Value) #median of Fl regs
min(FRegs$Value) #min of Fl regs
max(FNoEmergency$Value) #max of Fl CHRONIC regs
CountFNoEmergency=length(FNoEmergency$Value)
sd(FNoEmergency$Value) #SAMPLE sd of Fl CHRONIC regs
sd(FNoEmergency$Value)*(sqrt((CountFNoEmergency-1)/CountFNoEmergency)) #POPULATION sd of ALL CHRONIC regs

#Typos deleted
FNoTypos=filter(FRegs,is.na(Typo))
length(FNoTypos$Country2)
FNoTyposNoEmergency=filter(FNoEmergency,is.na(Typo))
length(FNoTyposNoEmergency$Country2)
FTypos=filter(F,Typo=="Y")
length(FTypos$Country2)
min(FNoTypos$Value) #min of Fl regs
max(FNoTyposNoEmergency$Value) #max of Fl CHRONIC regs, no typos

#Has Regs
FHasRegsPop=sum(FPrimaryRegs$Population2)
FHasRegsPopPercent=FHasRegsPop/TotalPopulation
FHasRegsPopPercent # % of world population that have regs

FHasRegsHasGDP=filter(FPrimaryRegs,GDP2>0)
FHasRegsHasGDPSumGDP=sum(FHasRegsHasGDP$GDP2)
FHasRegsHasGDPSumPop=sum(FHasRegsHasGDP$Population2)
FHasRegsTotalGDP=FHasRegsHasGDPSumGDP/FHasRegsHasGDPSumPop
FHasRegsTotalGDP

#GVs
FMeetsWHOGV=filter(FPrimaryRegs,MeetsWHOGV=="Y")
length(FMeetsWHOGV$Country2) #countries that meet WHO GV
FMeetsWHOGVPop=sum(FMeetsWHOGV$Population2)
FMeetsWHOGVPopPercent=FMeetsWHOGVPop/TotalPopulation
FMeetsWHOGVPopPercent # % of world population that meets WHO GV

FMeetsWHOGVHasGDP=filter(FMeetsWHOGV,GDP2>0)
FMeetsWHOGVHasGDPSumGDP=sum(FMeetsWHOGVHasGDP$GDP2)
FMeetsWHOGVHasGDPSumPop=sum(FMeetsWHOGVHasGDP$Population2)
FMeetsWHOTotalGDP=FMeetsWHOGVHasGDPSumGDP/FMeetsWHOGVHasGDPSumPop
FMeetsWHOTotalGDP

FAboveWHOGV=filter(FPrimary,AboveGV=="Y")
length(FAboveWHOGV$Country2) #countries that meet WHO GV
FAboveWHOGVPop=sum(FAboveWHOGV$Population2)
FAboveWHOGVPopPercent=FAboveWHOGVPop/TotalPopulation
FAboveWHOGVPopPercent # % of world population that Above WHO GV

FAboveWHOGVHasGDP=filter(FAboveWHOGV,GDP2>0)
FAboveWHOGVHasGDPSumGDP=sum(FAboveWHOGVHasGDP$GDP2)
FAboveWHOGVHasGDPSumPop=sum(FAboveWHOGVHasGDP$Population2)
FAboveWHOTotalGDP=FAboveWHOGVHasGDPSumGDP/FAboveWHOGVHasGDPSumPop
FAboveWHOTotalGDP

#HBVs
FMeetsWHOHBV=filter(FPrimary,MeetsWHOHBV=="Y")
length(FMeetsWHOHBV$Country2) #countries that meet WHO HBV
FMeetsWHOHBVPop=sum(FMeetsWHOHBV$Population2)
FMeetsWHOHBVPopPercent=FMeetsWHOHBVPop/TotalPopulation
FMeetsWHOHBVPopPercent # % of world population that meets WHO HBV

FMeetsWHOHBVHasGDP=filter(FMeetsWHOHBV,GDP2>0)
FMeetsWHOHBVHasGDPSumGDP=sum(FMeetsWHOHBVHasGDP$GDP2)
FMeetsWHOHBVHasGDPSumPop=sum(FMeetsWHOHBVHasGDP$Population2)
FMeetsWHOTotalGDP=FMeetsWHOHBVHasGDPSumGDP/FMeetsWHOHBVHasGDPSumPop
FMeetsWHOTotalGDP

FAboveWHOHBV=filter(FPrimary,AboveHBV=="Y")
length(FAboveWHOHBV$Country2) #countries that meet WHO HBV
FAboveWHOHBVPop=sum(FAboveWHOHBV$Population2)
FAboveWHOHBVPopPercent=FAboveWHOHBVPop/TotalPopulation
FAboveWHOHBVPopPercent # % of world population that Above WHO HBV

FAboveWHOHBVHasGDP=filter(FAboveWHOHBV,GDP2>0)
FAboveWHOHBVHasGDPSumGDP=sum(FAboveWHOHBVHasGDP$GDP2)
FAboveWHOHBVHasGDPSumPop=sum(FAboveWHOHBVHasGDP$Population2)
FAboveWHOTotalGDP=FAboveWHOHBVHasGDPSumGDP/FAboveWHOHBVHasGDPSumPop
FAboveWHOTotalGDP

#AVs
FMeetsWHOAV=filter(FPrimary,MeetsWHOAV=="Y")
length(FMeetsWHOAV$Country2) #countries that meet WHO AV
FMeetsWHOAVPop=sum(FMeetsWHOAV$Population2)
FMeetsWHOAVPopPercent=FMeetsWHOAVPop/TotalPopulation
FMeetsWHOAVPopPercent # % of world population that meets WHO AV

FMeetsWHOAVHasGDP=filter(FMeetsWHOAV,GDP2>0)
FMeetsWHOAVHasGDPSumGDP=sum(FMeetsWHOAVHasGDP$GDP2)
FMeetsWHOAVHasGDPSumPop=sum(FMeetsWHOAVHasGDP$Population2)
FMeetsWHOTotalGDP=FMeetsWHOAVHasGDPSumGDP/FMeetsWHOAVHasGDPSumPop
FMeetsWHOTotalGDP

FAboveWHOAV=filter(FPrimary,AboveAV=="Y")
length(FAboveWHOAV$Country2) #countries that meet WHO AV
FAboveWHOAVPop=sum(FAboveWHOAV$Population2)
FAboveWHOAVPopPercent=FAboveWHOAVPop/TotalPopulation
FAboveWHOAVPopPercent # % of world population that Above WHO AV

FAboveWHOAVHasGDP=filter(FAboveWHOAV,GDP2>0)
FAboveWHOAVHasGDPSumGDP=sum(FAboveWHOAVHasGDP$GDP2)
FAboveWHOAVHasGDPSumPop=sum(FAboveWHOAVHasGDP$Population2)
FAboveWHOTotalGDP=FAboveWHOAVHasGDPSumGDP/FAboveWHOAVHasGDPSumPop
FAboveWHOTotalGDP

#No Regs
FNoRegs=filter(F,NoReg=="Y")
length(FNoRegs$Country2) #countries that have no regs
FNoRegsPop=sum(FNoRegs$Population2)
FNoRegsPopPercent=FNoRegsPop/TotalPopulation
FNoRegsPopPercent # % of world population that have no regs

FNoRegsHasGDP=filter(FNoRegs,GDP2>0)
FNoRegsHasGDPSumGDP=sum(FNoRegsHasGDP$GDP2)
FNoRegsHasGDPSumPop=sum(FNoRegsHasGDP$Population2)
FNoRegsTotalGDP=FNoRegsHasGDPSumGDP/FNoRegsHasGDPSumPop
FNoRegsTotalGDP

#=========Fluorine==================
Fluorine=filter(ContaminantData,Contaminant=="Fluorine") # Total Fluorine set
length(Fluorine$Country2)

FluorinePrimary=filter(Fluorine,(is.na(Secondary))) # Distinct countries
length(FluorinePrimary$Country2)

FluorinePrimaryRegs=filter(FluorinePrimary,(!is.na(ValueType))) #Distinct countries with Fluorine regs
length(FluorinePrimaryRegs$Country2) 
FluorinePrimaryNames=FluorinePrimaryRegs$Country2
FluorinePrimaryNames

FluorineRegs=filter(Fluorine,Value>-1) #Fluorinel regs
length(FluorineRegs$Country2) 

FluorineMandatory=filter(Fluorine,ValueType=="M") # Mandatory regs
length(FluorineMandatory$Country2) 

FluorineIndicator=filter(Fluorine,ValueType=="I") # Indicator regs
length(FluorineIndicator$Country2) 

FluorineNoFluorinet=filter(Fluorine,ValueType=="A") # No alt regs
length(FluorineNoFluorinet$Country2) 

FluorineEmergency=filter(Fluorine,ValueType=="E") # Emergency regs
length(FluorineEmergency$Country2) 

FluorineBoth=filter(Fluorine,Both=="Y") # Countries with both M and I regs
length(FluorineBoth$Country2) 

FluorineNoEmergency=filter(FluorineRegs,ValueType!="E") # Select the set of chronic regs (M, I, A)
length(FluorineNoEmergency$Country2)

#With typos
mfv(FluorineRegs$Value) #mode of Fluorinel Regs
median(FluorineRegs$Value) #median of Fluorinel regs
min(FluorineRegs$Value) #min of Fluorinel regs
max(FluorineNoEmergency$Value) #max of Fluorinel CHRONIC regs
CountFluorineNoEmergency=length(FluorineNoEmergency$Value)
sd(FluorineNoEmergency$Value) #SAMPLE sd of Fluorinel CHRONIC regs
sd(FluorineNoEmergency$Value)*(sqrt((CountFluorineNoEmergency-1)/CountFluorineNoEmergency)) #POPULATION sd of ALL CHRONIC regs

#Typos deleted
FluorineNoTypos=filter(FluorineRegs,is.na(Typo))
length(FluorineNoTypos$Country2)
FluorineNoTyposNoEmergency=filter(FluorineNoEmergency,is.na(Typo))
length(FluorineNoTyposNoEmergency$Country2)
FluorineTypos=filter(Fluorine,Typo=="Y")
length(FluorineTypos$Country2)
min(FluorineNoTypos$Value) #min of Fluorinel regs
max(FluorineNoTyposNoEmergency$Value) #max of Fluorinel CHRONIC regs, no typos

#Has Regs
FluorineHasRegsPop=sum(FluorinePrimaryRegs$Population2)
FluorineHasRegsPopPercent=FluorineHasRegsPop/TotalPopulation
FluorineHasRegsPopPercent # % of world population that have regs

FluorineHasRegsHasGDP=filter(FluorinePrimaryRegs,GDP2>0)
FluorineHasRegsHasGDPSumGDP=sum(FluorineHasRegsHasGDP$GDP2)
FluorineHasRegsHasGDPSumPop=sum(FluorineHasRegsHasGDP$Population2)
FluorineHasRegsTotalGDP=FluorineHasRegsHasGDPSumGDP/FluorineHasRegsHasGDPSumPop
FluorineHasRegsTotalGDP

#GVs
FluorineMeetsWHOGV=filter(FluorinePrimaryRegs,MeetsWHOGV=="Y")
length(FluorineMeetsWHOGV$Country2) #countries that meet WHO GV
FluorineMeetsWHOGVPop=sum(FluorineMeetsWHOGV$Population2)
FluorineMeetsWHOGVPopPercent=FluorineMeetsWHOGVPop/TotalPopulation
FluorineMeetsWHOGVPopPercent # % of world population that meets WHO GV

FluorineMeetsWHOGVHasGDP=filter(FluorineMeetsWHOGV,GDP2>0)
FluorineMeetsWHOGVHasGDPSumGDP=sum(FluorineMeetsWHOGVHasGDP$GDP2)
FluorineMeetsWHOGVHasGDPSumPop=sum(FluorineMeetsWHOGVHasGDP$Population2)
FluorineMeetsWHOTotalGDP=FluorineMeetsWHOGVHasGDPSumGDP/FluorineMeetsWHOGVHasGDPSumPop
FluorineMeetsWHOTotalGDP

FluorineAboveWHOGV=filter(FluorinePrimary,AboveGV=="Y")
length(FluorineAboveWHOGV$Country2) #countries that meet WHO GV
FluorineAboveWHOGVPop=sum(FluorineAboveWHOGV$Population2)
FluorineAboveWHOGVPopPercent=FluorineAboveWHOGVPop/TotalPopulation
FluorineAboveWHOGVPopPercent # % of world population that Above WHO GV

FluorineAboveWHOGVHasGDP=filter(FluorineAboveWHOGV,GDP2>0)
FluorineAboveWHOGVHasGDPSumGDP=sum(FluorineAboveWHOGVHasGDP$GDP2)
FluorineAboveWHOGVHasGDPSumPop=sum(FluorineAboveWHOGVHasGDP$Population2)
FluorineAboveWHOTotalGDP=FluorineAboveWHOGVHasGDPSumGDP/FluorineAboveWHOGVHasGDPSumPop
FluorineAboveWHOTotalGDP

#HBVs
FluorineMeetsWHOHBV=filter(FluorinePrimary,MeetsWHOHBV=="Y")
length(FluorineMeetsWHOHBV$Country2) #countries that meet WHO HBV
FluorineMeetsWHOHBVPop=sum(FluorineMeetsWHOHBV$Population2)
FluorineMeetsWHOHBVPopPercent=FluorineMeetsWHOHBVPop/TotalPopulation
FluorineMeetsWHOHBVPopPercent # % of world population that meets WHO HBV

FluorineMeetsWHOHBVHasGDP=filter(FluorineMeetsWHOHBV,GDP2>0)
FluorineMeetsWHOHBVHasGDPSumGDP=sum(FluorineMeetsWHOHBVHasGDP$GDP2)
FluorineMeetsWHOHBVHasGDPSumPop=sum(FluorineMeetsWHOHBVHasGDP$Population2)
FluorineMeetsWHOTotalGDP=FluorineMeetsWHOHBVHasGDPSumGDP/FluorineMeetsWHOHBVHasGDPSumPop
FluorineMeetsWHOTotalGDP

FluorineAboveWHOHBV=filter(FluorinePrimary,AboveHBV=="Y")
length(FluorineAboveWHOHBV$Country2) #countries that meet WHO HBV
FluorineAboveWHOHBVPop=sum(FluorineAboveWHOHBV$Population2)
FluorineAboveWHOHBVPopPercent=FluorineAboveWHOHBVPop/TotalPopulation
FluorineAboveWHOHBVPopPercent # % of world population that Above WHO HBV

FluorineAboveWHOHBVHasGDP=filter(FluorineAboveWHOHBV,GDP2>0)
FluorineAboveWHOHBVHasGDPSumGDP=sum(FluorineAboveWHOHBVHasGDP$GDP2)
FluorineAboveWHOHBVHasGDPSumPop=sum(FluorineAboveWHOHBVHasGDP$Population2)
FluorineAboveWHOTotalGDP=FluorineAboveWHOHBVHasGDPSumGDP/FluorineAboveWHOHBVHasGDPSumPop
FluorineAboveWHOTotalGDP

#AVs
FluorineMeetsWHOAV=filter(FluorinePrimary,MeetsWHOAV=="Y")
length(FluorineMeetsWHOAV$Country2) #countries that meet WHO AV
FluorineMeetsWHOAVPop=sum(FluorineMeetsWHOAV$Population2)
FluorineMeetsWHOAVPopPercent=FluorineMeetsWHOAVPop/TotalPopulation
FluorineMeetsWHOAVPopPercent # % of world population that meets WHO AV

FluorineMeetsWHOAVHasGDP=filter(FluorineMeetsWHOAV,GDP2>0)
FluorineMeetsWHOAVHasGDPSumGDP=sum(FluorineMeetsWHOAVHasGDP$GDP2)
FluorineMeetsWHOAVHasGDPSumPop=sum(FluorineMeetsWHOAVHasGDP$Population2)
FluorineMeetsWHOTotalGDP=FluorineMeetsWHOAVHasGDPSumGDP/FluorineMeetsWHOAVHasGDPSumPop
FluorineMeetsWHOTotalGDP

FluorineAboveWHOAV=filter(FluorinePrimary,AboveAV=="Y")
length(FluorineAboveWHOAV$Country2) #countries that meet WHO AV
FluorineAboveWHOAVPop=sum(FluorineAboveWHOAV$Population2)
FluorineAboveWHOAVPopPercent=FluorineAboveWHOAVPop/TotalPopulation
FluorineAboveWHOAVPopPercent # % of world population that Above WHO AV

FluorineAboveWHOAVHasGDP=filter(FluorineAboveWHOAV,GDP2>0)
FluorineAboveWHOAVHasGDPSumGDP=sum(FluorineAboveWHOAVHasGDP$GDP2)
FluorineAboveWHOAVHasGDPSumPop=sum(FluorineAboveWHOAVHasGDP$Population2)
FluorineAboveWHOTotalGDP=FluorineAboveWHOAVHasGDPSumGDP/FluorineAboveWHOAVHasGDPSumPop
FluorineAboveWHOTotalGDP

#No Regs
FluorineNoRegs=filter(Fluorine,NoReg=="Y")
length(FluorineNoRegs$Country2) #countries that have no regs
FluorineNoRegsPop=sum(FluorineNoRegs$Population2)
FluorineNoRegsPopPercent=FluorineNoRegsPop/TotalPopulation
FluorineNoRegsPopPercent # % of world population that have no regs

FluorineNoRegsHasGDP=filter(FluorineNoRegs,GDP2>0)
FluorineNoRegsHasGDPSumGDP=sum(FluorineNoRegsHasGDP$GDP2)
FluorineNoRegsHasGDPSumPop=sum(FluorineNoRegsHasGDP$Population2)
FluorineNoRegsTotalGDP=FluorineNoRegsHasGDPSumGDP/FluorineNoRegsHasGDPSumPop
FluorineNoRegsTotalGDP

#=========Gold==================
Au=filter(ContaminantData,Contaminant=="Au") # Total Au set
length(Au$Country2)

AuPrimary=filter(Au,(is.na(Secondary))) # Distinct countries
length(AuPrimary$Country2)

AuPrimaryRegs=filter(AuPrimary,(!is.na(ValueType))) #Distinct countries with Au regs
length(AuPrimaryRegs$Country2) 
AuPrimaryNames=AuPrimaryRegs$Country2
AuPrimaryNames

AuRegs=filter(Au,Value>-1) #Aul regs
length(AuRegs$Country2) 

AuMandatory=filter(Au,ValueType=="M") # Mandatory regs
length(AuMandatory$Country2) 

AuIndicator=filter(Au,ValueType=="I") # Indicator regs
length(AuIndicator$Country2) 

AuNoAut=filter(Au,ValueType=="A") # No alt regs
length(AuNoAut$Country2) 

AuEmergency=filter(Au,ValueType=="E") # Emergency regs
length(AuEmergency$Country2) 

AuBoth=filter(Au,Both=="Y") # Countries with both M and I regs
length(AuBoth$Country2) 

AuNoEmergency=filter(AuRegs,ValueType!="E") # Select the set of chronic regs (M, I, A)
length(AuNoEmergency$Country2)

#With typos
mfv(AuRegs$Value) #mode of Aul Regs
median(AuRegs$Value) #median of Aul regs
min(AuRegs$Value) #min of Aul regs
max(AuNoEmergency$Value) #max of Aul CHRONIC regs
CountAuNoEmergency=length(AuNoEmergency$Value)
sd(AuNoEmergency$Value) #SAMPLE sd of Aul CHRONIC regs
sd(AuNoEmergency$Value)*(sqrt((CountAuNoEmergency-1)/CountAuNoEmergency)) #POPULATION sd of ALL CHRONIC regs

#Typos deleted
AuNoTypos=filter(AuRegs,is.na(Typo))
length(AuNoTypos$Country2)
AuNoTyposNoEmergency=filter(AuNoEmergency,is.na(Typo))
length(AuNoTyposNoEmergency$Country2)
AuTypos=filter(Au,Typo=="Y")
length(AuTypos$Country2)
min(AuNoTypos$Value) #min of Aul regs
max(AuNoTyposNoEmergency$Value) #max of Aul CHRONIC regs, no typos

#Has Regs
AuHasRegsPop=sum(AuPrimaryRegs$Population2)
AuHasRegsPopPercent=AuHasRegsPop/TotalPopulation
AuHasRegsPopPercent # % of world population that have regs

AuHasRegsHasGDP=filter(AuPrimaryRegs,GDP2>0)
AuHasRegsHasGDPSumGDP=sum(AuHasRegsHasGDP$GDP2)
AuHasRegsHasGDPSumPop=sum(AuHasRegsHasGDP$Population2)
AuHasRegsTotalGDP=AuHasRegsHasGDPSumGDP/AuHasRegsHasGDPSumPop
AuHasRegsTotalGDP

#GVs
AuMeetsWHOGV=filter(AuPrimaryRegs,MeetsWHOGV=="Y")
length(AuMeetsWHOGV$Country2) #countries that meet WHO GV
AuMeetsWHOGVPop=sum(AuMeetsWHOGV$Population2)
AuMeetsWHOGVPopPercent=AuMeetsWHOGVPop/TotalPopulation
AuMeetsWHOGVPopPercent # % of world population that meets WHO GV

AuMeetsWHOGVHasGDP=filter(AuMeetsWHOGV,GDP2>0)
AuMeetsWHOGVHasGDPSumGDP=sum(AuMeetsWHOGVHasGDP$GDP2)
AuMeetsWHOGVHasGDPSumPop=sum(AuMeetsWHOGVHasGDP$Population2)
AuMeetsWHOTotalGDP=AuMeetsWHOGVHasGDPSumGDP/AuMeetsWHOGVHasGDPSumPop
AuMeetsWHOTotalGDP

AuAboveWHOGV=filter(AuPrimary,AboveGV=="Y")
length(AuAboveWHOGV$Country2) #countries that meet WHO GV
AuAboveWHOGVPop=sum(AuAboveWHOGV$Population2)
AuAboveWHOGVPopPercent=AuAboveWHOGVPop/TotalPopulation
AuAboveWHOGVPopPercent # % of world population that Above WHO GV

AuAboveWHOGVHasGDP=filter(AuAboveWHOGV,GDP2>0)
AuAboveWHOGVHasGDPSumGDP=sum(AuAboveWHOGVHasGDP$GDP2)
AuAboveWHOGVHasGDPSumPop=sum(AuAboveWHOGVHasGDP$Population2)
AuAboveWHOTotalGDP=AuAboveWHOGVHasGDPSumGDP/AuAboveWHOGVHasGDPSumPop
AuAboveWHOTotalGDP

#HBVs
AuMeetsWHOHBV=filter(AuPrimary,MeetsWHOHBV=="Y")
length(AuMeetsWHOHBV$Country2) #countries that meet WHO HBV
AuMeetsWHOHBVPop=sum(AuMeetsWHOHBV$Population2)
AuMeetsWHOHBVPopPercent=AuMeetsWHOHBVPop/TotalPopulation
AuMeetsWHOHBVPopPercent # % of world population that meets WHO HBV

AuMeetsWHOHBVHasGDP=filter(AuMeetsWHOHBV,GDP2>0)
AuMeetsWHOHBVHasGDPSumGDP=sum(AuMeetsWHOHBVHasGDP$GDP2)
AuMeetsWHOHBVHasGDPSumPop=sum(AuMeetsWHOHBVHasGDP$Population2)
AuMeetsWHOTotalGDP=AuMeetsWHOHBVHasGDPSumGDP/AuMeetsWHOHBVHasGDPSumPop
AuMeetsWHOTotalGDP

AuAboveWHOHBV=filter(AuPrimary,AboveHBV=="Y")
length(AuAboveWHOHBV$Country2) #countries that meet WHO HBV
AuAboveWHOHBVPop=sum(AuAboveWHOHBV$Population2)
AuAboveWHOHBVPopPercent=AuAboveWHOHBVPop/TotalPopulation
AuAboveWHOHBVPopPercent # % of world population that Above WHO HBV

AuAboveWHOHBVHasGDP=filter(AuAboveWHOHBV,GDP2>0)
AuAboveWHOHBVHasGDPSumGDP=sum(AuAboveWHOHBVHasGDP$GDP2)
AuAboveWHOHBVHasGDPSumPop=sum(AuAboveWHOHBVHasGDP$Population2)
AuAboveWHOTotalGDP=AuAboveWHOHBVHasGDPSumGDP/AuAboveWHOHBVHasGDPSumPop
AuAboveWHOTotalGDP

#AVs
AuMeetsWHOAV=filter(AuPrimary,MeetsWHOAV=="Y")
length(AuMeetsWHOAV$Country2) #countries that meet WHO AV
AuMeetsWHOAVPop=sum(AuMeetsWHOAV$Population2)
AuMeetsWHOAVPopPercent=AuMeetsWHOAVPop/TotalPopulation
AuMeetsWHOAVPopPercent # % of world population that meets WHO AV

AuMeetsWHOAVHasGDP=filter(AuMeetsWHOAV,GDP2>0)
AuMeetsWHOAVHasGDPSumGDP=sum(AuMeetsWHOAVHasGDP$GDP2)
AuMeetsWHOAVHasGDPSumPop=sum(AuMeetsWHOAVHasGDP$Population2)
AuMeetsWHOTotalGDP=AuMeetsWHOAVHasGDPSumGDP/AuMeetsWHOAVHasGDPSumPop
AuMeetsWHOTotalGDP

AuAboveWHOAV=filter(AuPrimary,AboveAV=="Y")
length(AuAboveWHOAV$Country2) #countries that meet WHO AV
AuAboveWHOAVPop=sum(AuAboveWHOAV$Population2)
AuAboveWHOAVPopPercent=AuAboveWHOAVPop/TotalPopulation
AuAboveWHOAVPopPercent # % of world population that Above WHO AV

AuAboveWHOAVHasGDP=filter(AuAboveWHOAV,GDP2>0)
AuAboveWHOAVHasGDPSumGDP=sum(AuAboveWHOAVHasGDP$GDP2)
AuAboveWHOAVHasGDPSumPop=sum(AuAboveWHOAVHasGDP$Population2)
AuAboveWHOTotalGDP=AuAboveWHOAVHasGDPSumGDP/AuAboveWHOAVHasGDPSumPop
AuAboveWHOTotalGDP

#No Regs
AuNoRegs=filter(Au,NoReg=="Y")
length(AuNoRegs$Country2) #countries that have no regs
AuNoRegsPop=sum(AuNoRegs$Population2)
AuNoRegsPopPercent=AuNoRegsPop/TotalPopulation
AuNoRegsPopPercent # % of world population that have no regs

AuNoRegsHasGDP=filter(AuNoRegs,GDP2>0)
AuNoRegsHasGDPSumGDP=sum(AuNoRegsHasGDP$GDP2)
AuNoRegsHasGDPSumPop=sum(AuNoRegsHasGDP$Population2)
AuNoRegsTotalGDP=AuNoRegsHasGDPSumGDP/AuNoRegsHasGDPSumPop
AuNoRegsTotalGDP

#=========Hydrogen Sulphide==================
H2S=filter(ContaminantData,Contaminant=="H2S") # Total H2S set
length(H2S$Country2)

H2SPrimary=filter(H2S,(is.na(Secondary))) # Distinct countries
length(H2SPrimary$Country2)

H2SPrimaryRegs=filter(H2SPrimary,(!is.na(ValueType))) #Distinct countries with H2S regs
length(H2SPrimaryRegs$Country2) 
H2SPrimaryNames=H2SPrimaryRegs$Country2
H2SPrimaryNames

H2SRegs=filter(H2S,Value>-1) #H2Sl regs
length(H2SRegs$Country2) 

H2SMandatory=filter(H2S,ValueType=="M") # Mandatory regs
length(H2SMandatory$Country2) 

H2SIndicator=filter(H2S,ValueType=="I") # Indicator regs
length(H2SIndicator$Country2) 

H2SNoH2St=filter(H2S,ValueType=="A") # No alt regs
length(H2SNoH2St$Country2) 

H2SEmergency=filter(H2S,ValueType=="E") # Emergency regs
length(H2SEmergency$Country2) 

H2SBoth=filter(H2S,Both=="Y") # Countries with both M and I regs
length(H2SBoth$Country2) 

H2SNoEmergency=filter(H2SRegs,ValueType!="E") # Select the set of chronic regs (M, I, A)
length(H2SNoEmergency$Country2)

#With typos
mfv(H2SRegs$Value) #mode of H2Sl Regs
median(H2SRegs$Value) #median of H2Sl regs
min(H2SRegs$Value) #min of H2Sl regs
max(H2SNoEmergency$Value) #max of H2Sl CHRONIC regs
CountH2SNoEmergency=length(H2SNoEmergency$Value)
sd(H2SNoEmergency$Value) #SAMPLE sd of H2Sl CHRONIC regs
sd(H2SNoEmergency$Value)*(sqrt((CountH2SNoEmergency-1)/CountH2SNoEmergency)) #POPULATION sd of ALL CHRONIC regs

#Typos deleted
H2SNoTypos=filter(H2SRegs,is.na(Typo))
length(H2SNoTypos$Country2)
H2SNoTyposNoEmergency=filter(H2SNoEmergency,is.na(Typo))
length(H2SNoTyposNoEmergency$Country2)
H2STypos=filter(H2S,Typo=="Y")
length(H2STypos$Country2)
min(H2SNoTypos$Value) #min of H2Sl regs
max(H2SNoTyposNoEmergency$Value) #max of H2Sl CHRONIC regs, no typos

#Has Regs
H2SHasRegsPop=sum(H2SPrimaryRegs$Population2)
H2SHasRegsPopPercent=H2SHasRegsPop/TotalPopulation
H2SHasRegsPopPercent # % of world population that have regs

H2SHasRegsHasGDP=filter(H2SPrimaryRegs,GDP2>0)
H2SHasRegsHasGDPSumGDP=sum(H2SHasRegsHasGDP$GDP2)
H2SHasRegsHasGDPSumPop=sum(H2SHasRegsHasGDP$Population2)
H2SHasRegsTotalGDP=H2SHasRegsHasGDPSumGDP/H2SHasRegsHasGDPSumPop
H2SHasRegsTotalGDP

#GVs
H2SMeetsWHOGV=filter(H2SPrimaryRegs,MeetsWHOGV=="Y")
length(H2SMeetsWHOGV$Country2) #countries that meet WHO GV
H2SMeetsWHOGVPop=sum(H2SMeetsWHOGV$Population2)
H2SMeetsWHOGVPopPercent=H2SMeetsWHOGVPop/TotalPopulation
H2SMeetsWHOGVPopPercent # % of world population that meets WHO GV

H2SMeetsWHOGVHasGDP=filter(H2SMeetsWHOGV,GDP2>0)
H2SMeetsWHOGVHasGDPSumGDP=sum(H2SMeetsWHOGVHasGDP$GDP2)
H2SMeetsWHOGVHasGDPSumPop=sum(H2SMeetsWHOGVHasGDP$Population2)
H2SMeetsWHOTotalGDP=H2SMeetsWHOGVHasGDPSumGDP/H2SMeetsWHOGVHasGDPSumPop
H2SMeetsWHOTotalGDP

H2SAboveWHOGV=filter(H2SPrimary,AboveGV=="Y")
length(H2SAboveWHOGV$Country2) #countries that meet WHO GV
H2SAboveWHOGVPop=sum(H2SAboveWHOGV$Population2)
H2SAboveWHOGVPopPercent=H2SAboveWHOGVPop/TotalPopulation
H2SAboveWHOGVPopPercent # % of world population that Above WHO GV

H2SAboveWHOGVHasGDP=filter(H2SAboveWHOGV,GDP2>0)
H2SAboveWHOGVHasGDPSumGDP=sum(H2SAboveWHOGVHasGDP$GDP2)
H2SAboveWHOGVHasGDPSumPop=sum(H2SAboveWHOGVHasGDP$Population2)
H2SAboveWHOTotalGDP=H2SAboveWHOGVHasGDPSumGDP/H2SAboveWHOGVHasGDPSumPop
H2SAboveWHOTotalGDP

#HBVs
H2SMeetsWHOHBV=filter(H2SPrimary,MeetsWHOHBV=="Y")
length(H2SMeetsWHOHBV$Country2) #countries that meet WHO HBV
H2SMeetsWHOHBVPop=sum(H2SMeetsWHOHBV$Population2)
H2SMeetsWHOHBVPopPercent=H2SMeetsWHOHBVPop/TotalPopulation
H2SMeetsWHOHBVPopPercent # % of world population that meets WHO HBV

H2SMeetsWHOHBVHasGDP=filter(H2SMeetsWHOHBV,GDP2>0)
H2SMeetsWHOHBVHasGDPSumGDP=sum(H2SMeetsWHOHBVHasGDP$GDP2)
H2SMeetsWHOHBVHasGDPSumPop=sum(H2SMeetsWHOHBVHasGDP$Population2)
H2SMeetsWHOTotalGDP=H2SMeetsWHOHBVHasGDPSumGDP/H2SMeetsWHOHBVHasGDPSumPop
H2SMeetsWHOTotalGDP

H2SAboveWHOHBV=filter(H2SPrimary,AboveHBV=="Y")
length(H2SAboveWHOHBV$Country2) #countries that meet WHO HBV
H2SAboveWHOHBVPop=sum(H2SAboveWHOHBV$Population2)
H2SAboveWHOHBVPopPercent=H2SAboveWHOHBVPop/TotalPopulation
H2SAboveWHOHBVPopPercent # % of world population that Above WHO HBV

H2SAboveWHOHBVHasGDP=filter(H2SAboveWHOHBV,GDP2>0)
H2SAboveWHOHBVHasGDPSumGDP=sum(H2SAboveWHOHBVHasGDP$GDP2)
H2SAboveWHOHBVHasGDPSumPop=sum(H2SAboveWHOHBVHasGDP$Population2)
H2SAboveWHOTotalGDP=H2SAboveWHOHBVHasGDPSumGDP/H2SAboveWHOHBVHasGDPSumPop
H2SAboveWHOTotalGDP

#AVs
H2SMeetsWHOAV=filter(H2SPrimary,MeetsWHOAV=="Y")
length(H2SMeetsWHOAV$Country2) #countries that meet WHO AV
H2SMeetsWHOAVPop=sum(H2SMeetsWHOAV$Population2)
H2SMeetsWHOAVPopPercent=H2SMeetsWHOAVPop/TotalPopulation
H2SMeetsWHOAVPopPercent # % of world population that meets WHO AV

H2SMeetsWHOAVHasGDP=filter(H2SMeetsWHOAV,GDP2>0)
H2SMeetsWHOAVHasGDPSumGDP=sum(H2SMeetsWHOAVHasGDP$GDP2)
H2SMeetsWHOAVHasGDPSumPop=sum(H2SMeetsWHOAVHasGDP$Population2)
H2SMeetsWHOTotalGDP=H2SMeetsWHOAVHasGDPSumGDP/H2SMeetsWHOAVHasGDPSumPop
H2SMeetsWHOTotalGDP

H2SAboveWHOAV=filter(H2SPrimary,AboveAV=="Y")
length(H2SAboveWHOAV$Country2) #countries that meet WHO AV
H2SAboveWHOAVPop=sum(H2SAboveWHOAV$Population2)
H2SAboveWHOAVPopPercent=H2SAboveWHOAVPop/TotalPopulation
H2SAboveWHOAVPopPercent # % of world population that Above WHO AV

H2SAboveWHOAVHasGDP=filter(H2SAboveWHOAV,GDP2>0)
H2SAboveWHOAVHasGDPSumGDP=sum(H2SAboveWHOAVHasGDP$GDP2)
H2SAboveWHOAVHasGDPSumPop=sum(H2SAboveWHOAVHasGDP$Population2)
H2SAboveWHOTotalGDP=H2SAboveWHOAVHasGDPSumGDP/H2SAboveWHOAVHasGDPSumPop
H2SAboveWHOTotalGDP

#No Regs
H2SNoRegs=filter(H2S,NoReg=="Y")
length(H2SNoRegs$Country2) #countries that have no regs
H2SNoRegsPop=sum(H2SNoRegs$Population2)
H2SNoRegsPopPercent=H2SNoRegsPop/TotalPopulation
H2SNoRegsPopPercent # % of world population that have no regs

H2SNoRegsHasGDP=filter(H2SNoRegs,GDP2>0)
H2SNoRegsHasGDPSumGDP=sum(H2SNoRegsHasGDP$GDP2)
H2SNoRegsHasGDPSumPop=sum(H2SNoRegsHasGDP$Population2)
H2SNoRegsTotalGDP=H2SNoRegsHasGDPSumGDP/H2SNoRegsHasGDPSumPop
H2SNoRegsTotalGDP

#=========Hydrosulfide
HSminus=filter(ContaminantData,Contaminant=="HSminus") # Total HSminus set
length(HSminus$Country2)

HSminusPrimary=filter(HSminus,(is.na(Secondary))) # Distinct countries
length(HSminusPrimary$Country2)

HSminusPrimaryRegs=filter(HSminusPrimary,(!is.na(ValueType))) #Distinct countries with HSminus regs
length(HSminusPrimaryRegs$Country2) 
HSminusPrimaryNames=HSminusPrimaryRegs$Country2
HSminusPrimaryNames

HSminusRegs=filter(HSminus,Value>-1) #HSminusl regs
length(HSminusRegs$Country2) 

HSminusMandatory=filter(HSminus,ValueType=="M") # Mandatory regs
length(HSminusMandatory$Country2) 

HSminusIndicator=filter(HSminus,ValueType=="I") # Indicator regs
length(HSminusIndicator$Country2) 

HSminusNoHSminust=filter(HSminus,ValueType=="A") # No alt regs
length(HSminusNoHSminust$Country2) 

HSminusEmergency=filter(HSminus,ValueType=="E") # Emergency regs
length(HSminusEmergency$Country2) 

HSminusBoth=filter(HSminus,Both=="Y") # Countries with both M and I regs
length(HSminusBoth$Country2) 

HSminusNoEmergency=filter(HSminusRegs,ValueType!="E") # Select the set of chronic regs (M, I, A)
length(HSminusNoEmergency$Country2)

#With typos
mfv(HSminusRegs$Value) #mode of HSminusl Regs
median(HSminusRegs$Value) #median of HSminusl regs
min(HSminusRegs$Value) #min of HSminusl regs
max(HSminusNoEmergency$Value) #max of HSminusl CHRONIC regs
CountHSminusNoEmergency=length(HSminusNoEmergency$Value)
sd(HSminusNoEmergency$Value) #SAMPLE sd of HSminusl CHRONIC regs
sd(HSminusNoEmergency$Value)*(sqrt((CountHSminusNoEmergency-1)/CountHSminusNoEmergency)) #POPULATION sd of ALL CHRONIC regs

#Typos deleted
HSminusNoTypos=filter(HSminusRegs,is.na(Typo))
length(HSminusNoTypos$Country2)
HSminusNoTyposNoEmergency=filter(HSminusNoEmergency,is.na(Typo))
length(HSminusNoTyposNoEmergency$Country2)
HSminusTypos=filter(HSminus,Typo=="Y")
length(HSminusTypos$Country2)
min(HSminusNoTypos$Value) #min of HSminusl regs
max(HSminusNoTyposNoEmergency$Value) #max of HSminusl CHRONIC regs, no typos

#Has Regs
HSminusHasRegsPop=sum(HSminusPrimaryRegs$Population2)
HSminusHasRegsPopPercent=HSminusHasRegsPop/TotalPopulation
HSminusHasRegsPopPercent # % of world population that have regs

HSminusHasRegsHasGDP=filter(HSminusPrimaryRegs,GDP2>0)
HSminusHasRegsHasGDPSumGDP=sum(HSminusHasRegsHasGDP$GDP2)
HSminusHasRegsHasGDPSumPop=sum(HSminusHasRegsHasGDP$Population2)
HSminusHasRegsTotalGDP=HSminusHasRegsHasGDPSumGDP/HSminusHasRegsHasGDPSumPop
HSminusHasRegsTotalGDP

#GVs
HSminusMeetsWHOGV=filter(HSminusPrimaryRegs,MeetsWHOGV=="Y")
length(HSminusMeetsWHOGV$Country2) #countries that meet WHO GV
HSminusMeetsWHOGVPop=sum(HSminusMeetsWHOGV$Population2)
HSminusMeetsWHOGVPopPercent=HSminusMeetsWHOGVPop/TotalPopulation
HSminusMeetsWHOGVPopPercent # % of world population that meets WHO GV

HSminusMeetsWHOGVHasGDP=filter(HSminusMeetsWHOGV,GDP2>0)
HSminusMeetsWHOGVHasGDPSumGDP=sum(HSminusMeetsWHOGVHasGDP$GDP2)
HSminusMeetsWHOGVHasGDPSumPop=sum(HSminusMeetsWHOGVHasGDP$Population2)
HSminusMeetsWHOTotalGDP=HSminusMeetsWHOGVHasGDPSumGDP/HSminusMeetsWHOGVHasGDPSumPop
HSminusMeetsWHOTotalGDP

HSminusAboveWHOGV=filter(HSminusPrimary,AboveGV=="Y")
length(HSminusAboveWHOGV$Country2) #countries that meet WHO GV
HSminusAboveWHOGVPop=sum(HSminusAboveWHOGV$Population2)
HSminusAboveWHOGVPopPercent=HSminusAboveWHOGVPop/TotalPopulation
HSminusAboveWHOGVPopPercent # % of world population that Above WHO GV

HSminusAboveWHOGVHasGDP=filter(HSminusAboveWHOGV,GDP2>0)
HSminusAboveWHOGVHasGDPSumGDP=sum(HSminusAboveWHOGVHasGDP$GDP2)
HSminusAboveWHOGVHasGDPSumPop=sum(HSminusAboveWHOGVHasGDP$Population2)
HSminusAboveWHOTotalGDP=HSminusAboveWHOGVHasGDPSumGDP/HSminusAboveWHOGVHasGDPSumPop
HSminusAboveWHOTotalGDP

#HBVs
HSminusMeetsWHOHBV=filter(HSminusPrimary,MeetsWHOHBV=="Y")
length(HSminusMeetsWHOHBV$Country2) #countries that meet WHO HBV
HSminusMeetsWHOHBVPop=sum(HSminusMeetsWHOHBV$Population2)
HSminusMeetsWHOHBVPopPercent=HSminusMeetsWHOHBVPop/TotalPopulation
HSminusMeetsWHOHBVPopPercent # % of world population that meets WHO HBV

HSminusMeetsWHOHBVHasGDP=filter(HSminusMeetsWHOHBV,GDP2>0)
HSminusMeetsWHOHBVHasGDPSumGDP=sum(HSminusMeetsWHOHBVHasGDP$GDP2)
HSminusMeetsWHOHBVHasGDPSumPop=sum(HSminusMeetsWHOHBVHasGDP$Population2)
HSminusMeetsWHOTotalGDP=HSminusMeetsWHOHBVHasGDPSumGDP/HSminusMeetsWHOHBVHasGDPSumPop
HSminusMeetsWHOTotalGDP

HSminusAboveWHOHBV=filter(HSminusPrimary,AboveHBV=="Y")
length(HSminusAboveWHOHBV$Country2) #countries that meet WHO HBV
HSminusAboveWHOHBVPop=sum(HSminusAboveWHOHBV$Population2)
HSminusAboveWHOHBVPopPercent=HSminusAboveWHOHBVPop/TotalPopulation
HSminusAboveWHOHBVPopPercent # % of world population that Above WHO HBV

HSminusAboveWHOHBVHasGDP=filter(HSminusAboveWHOHBV,GDP2>0)
HSminusAboveWHOHBVHasGDPSumGDP=sum(HSminusAboveWHOHBVHasGDP$GDP2)
HSminusAboveWHOHBVHasGDPSumPop=sum(HSminusAboveWHOHBVHasGDP$Population2)
HSminusAboveWHOTotalGDP=HSminusAboveWHOHBVHasGDPSumGDP/HSminusAboveWHOHBVHasGDPSumPop
HSminusAboveWHOTotalGDP

#AVs
HSminusMeetsWHOAV=filter(HSminusPrimary,MeetsWHOAV=="Y")
length(HSminusMeetsWHOAV$Country2) #countries that meet WHO AV
HSminusMeetsWHOAVPop=sum(HSminusMeetsWHOAV$Population2)
HSminusMeetsWHOAVPopPercent=HSminusMeetsWHOAVPop/TotalPopulation
HSminusMeetsWHOAVPopPercent # % of world population that meets WHO AV

HSminusMeetsWHOAVHasGDP=filter(HSminusMeetsWHOAV,GDP2>0)
HSminusMeetsWHOAVHasGDPSumGDP=sum(HSminusMeetsWHOAVHasGDP$GDP2)
HSminusMeetsWHOAVHasGDPSumPop=sum(HSminusMeetsWHOAVHasGDP$Population2)
HSminusMeetsWHOTotalGDP=HSminusMeetsWHOAVHasGDPSumGDP/HSminusMeetsWHOAVHasGDPSumPop
HSminusMeetsWHOTotalGDP

HSminusAboveWHOAV=filter(HSminusPrimary,AboveAV=="Y")
length(HSminusAboveWHOAV$Country2) #countries that meet WHO AV
HSminusAboveWHOAVPop=sum(HSminusAboveWHOAV$Population2)
HSminusAboveWHOAVPopPercent=HSminusAboveWHOAVPop/TotalPopulation
HSminusAboveWHOAVPopPercent # % of world population that Above WHO AV

HSminusAboveWHOAVHasGDP=filter(HSminusAboveWHOAV,GDP2>0)
HSminusAboveWHOAVHasGDPSumGDP=sum(HSminusAboveWHOAVHasGDP$GDP2)
HSminusAboveWHOAVHasGDPSumPop=sum(HSminusAboveWHOAVHasGDP$Population2)
HSminusAboveWHOTotalGDP=HSminusAboveWHOAVHasGDPSumGDP/HSminusAboveWHOAVHasGDPSumPop
HSminusAboveWHOTotalGDP

#No Regs
HSminusNoRegs=filter(HSminus,NoReg=="Y")
length(HSminusNoRegs$Country2) #countries that have no regs
HSminusNoRegsPop=sum(HSminusNoRegs$Population2)
HSminusNoRegsPopPercent=HSminusNoRegsPop/TotalPopulation
HSminusNoRegsPopPercent # % of world population that have no regs

HSminusNoRegsHasGDP=filter(HSminusNoRegs,GDP2>0)
HSminusNoRegsHasGDPSumGDP=sum(HSminusNoRegsHasGDP$GDP2)
HSminusNoRegsHasGDPSumPop=sum(HSminusNoRegsHasGDP$Population2)
HSminusNoRegsTotalGDP=HSminusNoRegsHasGDPSumGDP/HSminusNoRegsHasGDPSumPop
HSminusNoRegsTotalGDP

#=========Indium==================
In=filter(ContaminantData,Contaminant=="In") # Total In set
length(In$Country2)

InPrimary=filter(In,(is.na(Secondary))) # Distinct countries
length(InPrimary$Country2)

InPrimaryRegs=filter(InPrimary,(!is.na(ValueType))) #Distinct countries with In regs
length(InPrimaryRegs$Country2) 
InPrimaryNames=InPrimaryRegs$Country2
InPrimaryNames

InRegs=filter(In,Value>-1) #Inl regs
length(InRegs$Country2) 

InMandatory=filter(In,ValueType=="M") # Mandatory regs
length(InMandatory$Country2) 

InIndicator=filter(In,ValueType=="I") # Indicator regs
length(InIndicator$Country2) 

InNoInt=filter(In,ValueType=="A") # No alt regs
length(InNoInt$Country2) 

InEmergency=filter(In,ValueType=="E") # Emergency regs
length(InEmergency$Country2) 

InBoth=filter(In,Both=="Y") # Countries with both M and I regs
length(InBoth$Country2) 

InNoEmergency=filter(InRegs,ValueType!="E") # Select the set of chronic regs (M, I, A)
length(InNoEmergency$Country2)

#With typos
mfv(InRegs$Value) #mode of Inl Regs
median(InRegs$Value) #median of Inl regs
min(InRegs$Value) #min of Inl regs
max(InNoEmergency$Value) #max of Inl CHRONIC regs
CountInNoEmergency=length(InNoEmergency$Value)
sd(InNoEmergency$Value) #SAMPLE sd of Inl CHRONIC regs
sd(InNoEmergency$Value)*(sqrt((CountInNoEmergency-1)/CountInNoEmergency)) #POPULATION sd of ALL CHRONIC regs

#Typos deleted
InNoTypos=filter(InRegs,is.na(Typo))
length(InNoTypos$Country2)
InNoTyposNoEmergency=filter(InNoEmergency,is.na(Typo))
length(InNoTyposNoEmergency$Country2)
InTypos=filter(In,Typo=="Y")
length(InTypos$Country2)
min(InNoTypos$Value) #min of Inl regs
max(InNoTyposNoEmergency$Value) #max of Inl CHRONIC regs, no typos

#Has Regs
InHasRegsPop=sum(InPrimaryRegs$Population2)
InHasRegsPopPercent=InHasRegsPop/TotalPopulation
InHasRegsPopPercent # % of world population that have regs

InHasRegsHasGDP=filter(InPrimaryRegs,GDP2>0)
InHasRegsHasGDPSumGDP=sum(InHasRegsHasGDP$GDP2)
InHasRegsHasGDPSumPop=sum(InHasRegsHasGDP$Population2)
InHasRegsTotalGDP=InHasRegsHasGDPSumGDP/InHasRegsHasGDPSumPop
InHasRegsTotalGDP

#GVs
InMeetsWHOGV=filter(InPrimaryRegs,MeetsWHOGV=="Y")
length(InMeetsWHOGV$Country2) #countries that meet WHO GV
InMeetsWHOGVPop=sum(InMeetsWHOGV$Population2)
InMeetsWHOGVPopPercent=InMeetsWHOGVPop/TotalPopulation
InMeetsWHOGVPopPercent # % of world population that meets WHO GV

InMeetsWHOGVHasGDP=filter(InMeetsWHOGV,GDP2>0)
InMeetsWHOGVHasGDPSumGDP=sum(InMeetsWHOGVHasGDP$GDP2)
InMeetsWHOGVHasGDPSumPop=sum(InMeetsWHOGVHasGDP$Population2)
InMeetsWHOTotalGDP=InMeetsWHOGVHasGDPSumGDP/InMeetsWHOGVHasGDPSumPop
InMeetsWHOTotalGDP

InAboveWHOGV=filter(InPrimary,AboveGV=="Y")
length(InAboveWHOGV$Country2) #countries that meet WHO GV
InAboveWHOGVPop=sum(InAboveWHOGV$Population2)
InAboveWHOGVPopPercent=InAboveWHOGVPop/TotalPopulation
InAboveWHOGVPopPercent # % of world population that Above WHO GV

InAboveWHOGVHasGDP=filter(InAboveWHOGV,GDP2>0)
InAboveWHOGVHasGDPSumGDP=sum(InAboveWHOGVHasGDP$GDP2)
InAboveWHOGVHasGDPSumPop=sum(InAboveWHOGVHasGDP$Population2)
InAboveWHOTotalGDP=InAboveWHOGVHasGDPSumGDP/InAboveWHOGVHasGDPSumPop
InAboveWHOTotalGDP

#HBVs
InMeetsWHOHBV=filter(InPrimary,MeetsWHOHBV=="Y")
length(InMeetsWHOHBV$Country2) #countries that meet WHO HBV
InMeetsWHOHBVPop=sum(InMeetsWHOHBV$Population2)
InMeetsWHOHBVPopPercent=InMeetsWHOHBVPop/TotalPopulation
InMeetsWHOHBVPopPercent # % of world population that meets WHO HBV

InMeetsWHOHBVHasGDP=filter(InMeetsWHOHBV,GDP2>0)
InMeetsWHOHBVHasGDPSumGDP=sum(InMeetsWHOHBVHasGDP$GDP2)
InMeetsWHOHBVHasGDPSumPop=sum(InMeetsWHOHBVHasGDP$Population2)
InMeetsWHOTotalGDP=InMeetsWHOHBVHasGDPSumGDP/InMeetsWHOHBVHasGDPSumPop
InMeetsWHOTotalGDP

InAboveWHOHBV=filter(InPrimary,AboveHBV=="Y")
length(InAboveWHOHBV$Country2) #countries that meet WHO HBV
InAboveWHOHBVPop=sum(InAboveWHOHBV$Population2)
InAboveWHOHBVPopPercent=InAboveWHOHBVPop/TotalPopulation
InAboveWHOHBVPopPercent # % of world population that Above WHO HBV

InAboveWHOHBVHasGDP=filter(InAboveWHOHBV,GDP2>0)
InAboveWHOHBVHasGDPSumGDP=sum(InAboveWHOHBVHasGDP$GDP2)
InAboveWHOHBVHasGDPSumPop=sum(InAboveWHOHBVHasGDP$Population2)
InAboveWHOTotalGDP=InAboveWHOHBVHasGDPSumGDP/InAboveWHOHBVHasGDPSumPop
InAboveWHOTotalGDP

#AVs
InMeetsWHOAV=filter(InPrimary,MeetsWHOAV=="Y")
length(InMeetsWHOAV$Country2) #countries that meet WHO AV
InMeetsWHOAVPop=sum(InMeetsWHOAV$Population2)
InMeetsWHOAVPopPercent=InMeetsWHOAVPop/TotalPopulation
InMeetsWHOAVPopPercent # % of world population that meets WHO AV

InMeetsWHOAVHasGDP=filter(InMeetsWHOAV,GDP2>0)
InMeetsWHOAVHasGDPSumGDP=sum(InMeetsWHOAVHasGDP$GDP2)
InMeetsWHOAVHasGDPSumPop=sum(InMeetsWHOAVHasGDP$Population2)
InMeetsWHOTotalGDP=InMeetsWHOAVHasGDPSumGDP/InMeetsWHOAVHasGDPSumPop
InMeetsWHOTotalGDP

InAboveWHOAV=filter(InPrimary,AboveAV=="Y")
length(InAboveWHOAV$Country2) #countries that meet WHO AV
InAboveWHOAVPop=sum(InAboveWHOAV$Population2)
InAboveWHOAVPopPercent=InAboveWHOAVPop/TotalPopulation
InAboveWHOAVPopPercent # % of world population that Above WHO AV

InAboveWHOAVHasGDP=filter(InAboveWHOAV,GDP2>0)
InAboveWHOAVHasGDPSumGDP=sum(InAboveWHOAVHasGDP$GDP2)
InAboveWHOAVHasGDPSumPop=sum(InAboveWHOAVHasGDP$Population2)
InAboveWHOTotalGDP=InAboveWHOAVHasGDPSumGDP/InAboveWHOAVHasGDPSumPop
InAboveWHOTotalGDP

#No Regs
InNoRegs=filter(In,NoReg=="Y")
length(InNoRegs$Country2) #countries that have no regs
InNoRegsPop=sum(InNoRegs$Population2)
InNoRegsPopPercent=InNoRegsPop/TotalPopulation
InNoRegsPopPercent # % of world population that have no regs

InNoRegsHasGDP=filter(InNoRegs,GDP2>0)
InNoRegsHasGDPSumGDP=sum(InNoRegsHasGDP$GDP2)
InNoRegsHasGDPSumPop=sum(InNoRegsHasGDP$Population2)
InNoRegsTotalGDP=InNoRegsHasGDPSumGDP/InNoRegsHasGDPSumPop
InNoRegsTotalGDP

#=========Iodide==================
Iodide=filter(ContaminantData,Contaminant=="Iodide") # Total Iodide set
length(Iodide$Country2)

IodidePrimary=filter(Iodide,(is.na(Secondary))) # Distinct countries
length(IodidePrimary$Country2)

IodidePrimaryRegs=filter(IodidePrimary,(!is.na(ValueType))) #Distinct countries with Iodide regs
length(IodidePrimaryRegs$Country2) 
IodidePrimaryNames=IodidePrimaryRegs$Country2
IodidePrimaryNames

IodideRegs=filter(Iodide,Value>-1) #Iodidel regs
length(IodideRegs$Country2) 

IodideMandatory=filter(Iodide,ValueType=="M") # Mandatory regs
length(IodideMandatory$Country2) 

IodideIndicator=filter(Iodide,ValueType=="I") # Indicator regs
length(IodideIndicator$Country2) 

IodideNoIodidet=filter(Iodide,ValueType=="A") # No alt regs
length(IodideNoIodidet$Country2) 

IodideEmergency=filter(Iodide,ValueType=="E") # Emergency regs
length(IodideEmergency$Country2) 

IodideBoth=filter(Iodide,Both=="Y") # Countries with both M and I regs
length(IodideBoth$Country2) 

IodideNoEmergency=filter(IodideRegs,ValueType!="E") # Select the set of chronic regs (M, I, A)
length(IodideNoEmergency$Country2)

#With typos
mfv(IodideRegs$Value) #mode of Iodidel Regs
median(IodideRegs$Value) #median of Iodidel regs
min(IodideRegs$Value) #min of Iodidel regs
max(IodideNoEmergency$Value) #max of Iodidel CHRONIC regs
CountIodideNoEmergency=length(IodideNoEmergency$Value)
sd(IodideNoEmergency$Value) #SAMPLE sd of Iodidel CHRONIC regs
sd(IodideNoEmergency$Value)*(sqrt((CountIodideNoEmergency-1)/CountIodideNoEmergency)) #POPULATION sd of ALL CHRONIC regs

#Typos deleted
IodideNoTypos=filter(IodideRegs,is.na(Typo))
length(IodideNoTypos$Country2)
IodideNoTyposNoEmergency=filter(IodideNoEmergency,is.na(Typo))
length(IodideNoTyposNoEmergency$Country2)
IodideTypos=filter(Iodide,Typo=="Y")
length(IodideTypos$Country2)
min(IodideNoTypos$Value) #min of Iodidel regs
max(IodideNoTyposNoEmergency$Value) #max of Iodidel CHRONIC regs, no typos

#Has Regs
IodideHasRegsPop=sum(IodidePrimaryRegs$Population2)
IodideHasRegsPopPercent=IodideHasRegsPop/TotalPopulation
IodideHasRegsPopPercent # % of world population that have regs

IodideHasRegsHasGDP=filter(IodidePrimaryRegs,GDP2>0)
IodideHasRegsHasGDPSumGDP=sum(IodideHasRegsHasGDP$GDP2)
IodideHasRegsHasGDPSumPop=sum(IodideHasRegsHasGDP$Population2)
IodideHasRegsTotalGDP=IodideHasRegsHasGDPSumGDP/IodideHasRegsHasGDPSumPop
IodideHasRegsTotalGDP

#GVs
IodideMeetsWHOGV=filter(IodidePrimaryRegs,MeetsWHOGV=="Y")
length(IodideMeetsWHOGV$Country2) #countries that meet WHO GV
IodideMeetsWHOGVPop=sum(IodideMeetsWHOGV$Population2)
IodideMeetsWHOGVPopPercent=IodideMeetsWHOGVPop/TotalPopulation
IodideMeetsWHOGVPopPercent # % of world population that meets WHO GV

IodideMeetsWHOGVHasGDP=filter(IodideMeetsWHOGV,GDP2>0)
IodideMeetsWHOGVHasGDPSumGDP=sum(IodideMeetsWHOGVHasGDP$GDP2)
IodideMeetsWHOGVHasGDPSumPop=sum(IodideMeetsWHOGVHasGDP$Population2)
IodideMeetsWHOTotalGDP=IodideMeetsWHOGVHasGDPSumGDP/IodideMeetsWHOGVHasGDPSumPop
IodideMeetsWHOTotalGDP

IodideAboveWHOGV=filter(IodidePrimary,AboveGV=="Y")
length(IodideAboveWHOGV$Country2) #countries that meet WHO GV
IodideAboveWHOGVPop=sum(IodideAboveWHOGV$Population2)
IodideAboveWHOGVPopPercent=IodideAboveWHOGVPop/TotalPopulation
IodideAboveWHOGVPopPercent # % of world population that Above WHO GV

IodideAboveWHOGVHasGDP=filter(IodideAboveWHOGV,GDP2>0)
IodideAboveWHOGVHasGDPSumGDP=sum(IodideAboveWHOGVHasGDP$GDP2)
IodideAboveWHOGVHasGDPSumPop=sum(IodideAboveWHOGVHasGDP$Population2)
IodideAboveWHOTotalGDP=IodideAboveWHOGVHasGDPSumGDP/IodideAboveWHOGVHasGDPSumPop
IodideAboveWHOTotalGDP

#HBVs
IodideMeetsWHOHBV=filter(IodidePrimary,MeetsWHOHBV=="Y")
length(IodideMeetsWHOHBV$Country2) #countries that meet WHO HBV
IodideMeetsWHOHBVPop=sum(IodideMeetsWHOHBV$Population2)
IodideMeetsWHOHBVPopPercent=IodideMeetsWHOHBVPop/TotalPopulation
IodideMeetsWHOHBVPopPercent # % of world population that meets WHO HBV

IodideMeetsWHOHBVHasGDP=filter(IodideMeetsWHOHBV,GDP2>0)
IodideMeetsWHOHBVHasGDPSumGDP=sum(IodideMeetsWHOHBVHasGDP$GDP2)
IodideMeetsWHOHBVHasGDPSumPop=sum(IodideMeetsWHOHBVHasGDP$Population2)
IodideMeetsWHOTotalGDP=IodideMeetsWHOHBVHasGDPSumGDP/IodideMeetsWHOHBVHasGDPSumPop
IodideMeetsWHOTotalGDP

IodideAboveWHOHBV=filter(IodidePrimary,AboveHBV=="Y")
length(IodideAboveWHOHBV$Country2) #countries that meet WHO HBV
IodideAboveWHOHBVPop=sum(IodideAboveWHOHBV$Population2)
IodideAboveWHOHBVPopPercent=IodideAboveWHOHBVPop/TotalPopulation
IodideAboveWHOHBVPopPercent # % of world population that Above WHO HBV

IodideAboveWHOHBVHasGDP=filter(IodideAboveWHOHBV,GDP2>0)
IodideAboveWHOHBVHasGDPSumGDP=sum(IodideAboveWHOHBVHasGDP$GDP2)
IodideAboveWHOHBVHasGDPSumPop=sum(IodideAboveWHOHBVHasGDP$Population2)
IodideAboveWHOTotalGDP=IodideAboveWHOHBVHasGDPSumGDP/IodideAboveWHOHBVHasGDPSumPop
IodideAboveWHOTotalGDP

#AVs
IodideMeetsWHOAV=filter(IodidePrimary,MeetsWHOAV=="Y")
length(IodideMeetsWHOAV$Country2) #countries that meet WHO AV
IodideMeetsWHOAVPop=sum(IodideMeetsWHOAV$Population2)
IodideMeetsWHOAVPopPercent=IodideMeetsWHOAVPop/TotalPopulation
IodideMeetsWHOAVPopPercent # % of world population that meets WHO AV

IodideMeetsWHOAVHasGDP=filter(IodideMeetsWHOAV,GDP2>0)
IodideMeetsWHOAVHasGDPSumGDP=sum(IodideMeetsWHOAVHasGDP$GDP2)
IodideMeetsWHOAVHasGDPSumPop=sum(IodideMeetsWHOAVHasGDP$Population2)
IodideMeetsWHOTotalGDP=IodideMeetsWHOAVHasGDPSumGDP/IodideMeetsWHOAVHasGDPSumPop
IodideMeetsWHOTotalGDP

IodideAboveWHOAV=filter(IodidePrimary,AboveAV=="Y")
length(IodideAboveWHOAV$Country2) #countries that meet WHO AV
IodideAboveWHOAVPop=sum(IodideAboveWHOAV$Population2)
IodideAboveWHOAVPopPercent=IodideAboveWHOAVPop/TotalPopulation
IodideAboveWHOAVPopPercent # % of world population that Above WHO AV

IodideAboveWHOAVHasGDP=filter(IodideAboveWHOAV,GDP2>0)
IodideAboveWHOAVHasGDPSumGDP=sum(IodideAboveWHOAVHasGDP$GDP2)
IodideAboveWHOAVHasGDPSumPop=sum(IodideAboveWHOAVHasGDP$Population2)
IodideAboveWHOTotalGDP=IodideAboveWHOAVHasGDPSumGDP/IodideAboveWHOAVHasGDPSumPop
IodideAboveWHOTotalGDP

#No Regs
IodideNoRegs=filter(Iodide,NoReg=="Y")
length(IodideNoRegs$Country2) #countries that have no regs
IodideNoRegsPop=sum(IodideNoRegs$Population2)
IodideNoRegsPopPercent=IodideNoRegsPop/TotalPopulation
IodideNoRegsPopPercent # % of world population that have no regs

IodideNoRegsHasGDP=filter(IodideNoRegs,GDP2>0)
IodideNoRegsHasGDPSumGDP=sum(IodideNoRegsHasGDP$GDP2)
IodideNoRegsHasGDPSumPop=sum(IodideNoRegsHasGDP$Population2)
IodideNoRegsTotalGDP=IodideNoRegsHasGDPSumGDP/IodideNoRegsHasGDPSumPop
IodideNoRegsTotalGDP

#=========Iodine==================
Iodine=filter(ContaminantData,Contaminant=="Iodine") # Total Iodine set
length(Iodine$Country2)

IodinePrimary=filter(Iodine,(is.na(Secondary))) # Distinct countries
length(IodinePrimary$Country2)

IodinePrimaryRegs=filter(IodinePrimary,(!is.na(ValueType))) #Distinct countries with Iodine regs
length(IodinePrimaryRegs$Country2) 
IodinePrimaryNames=IodinePrimaryRegs$Country2
IodinePrimaryNames

IodineRegs=filter(Iodine,Value>-1) #Iodinel regs
length(IodineRegs$Country2) 

IodineMandatory=filter(Iodine,ValueType=="M") # Mandatory regs
length(IodineMandatory$Country2) 

IodineIndicator=filter(Iodine,ValueType=="I") # Indicator regs
length(IodineIndicator$Country2) 

IodineNoIodinet=filter(Iodine,ValueType=="A") # No alt regs
length(IodineNoIodinet$Country2) 

IodineEmergency=filter(Iodine,ValueType=="E") # Emergency regs
length(IodineEmergency$Country2) 

IodineBoth=filter(Iodine,Both=="Y") # Countries with both M and I regs
length(IodineBoth$Country2) 

IodineNoEmergency=filter(IodineRegs,ValueType!="E") # Select the set of chronic regs (M, I, A)
length(IodineNoEmergency$Country2)

#With typos
mfv(IodineRegs$Value) #mode of Iodinel Regs
median(IodineRegs$Value) #median of Iodinel regs
min(IodineRegs$Value) #min of Iodinel regs
max(IodineNoEmergency$Value) #max of Iodinel CHRONIC regs
CountIodineNoEmergency=length(IodineNoEmergency$Value)
sd(IodineNoEmergency$Value) #SAMPLE sd of Iodinel CHRONIC regs
sd(IodineNoEmergency$Value)*(sqrt((CountIodineNoEmergency-1)/CountIodineNoEmergency)) #POPULATION sd of ALL CHRONIC regs

#Typos deleted
IodineNoTypos=filter(IodineRegs,is.na(Typo))
length(IodineNoTypos$Country2)
IodineNoTyposNoEmergency=filter(IodineNoEmergency,is.na(Typo))
length(IodineNoTyposNoEmergency$Country2)
IodineTypos=filter(Iodine,Typo=="Y")
length(IodineTypos$Country2)
min(IodineNoTypos$Value) #min of Iodinel regs
max(IodineNoTyposNoEmergency$Value) #max of Iodinel CHRONIC regs, no typos

#Has Regs
IodineHasRegsPop=sum(IodinePrimaryRegs$Population2)
IodineHasRegsPopPercent=IodineHasRegsPop/TotalPopulation
IodineHasRegsPopPercent # % of world population that have regs

IodineHasRegsHasGDP=filter(IodinePrimaryRegs,GDP2>0)
IodineHasRegsHasGDPSumGDP=sum(IodineHasRegsHasGDP$GDP2)
IodineHasRegsHasGDPSumPop=sum(IodineHasRegsHasGDP$Population2)
IodineHasRegsTotalGDP=IodineHasRegsHasGDPSumGDP/IodineHasRegsHasGDPSumPop
IodineHasRegsTotalGDP

#GVs
IodineMeetsWHOGV=filter(IodinePrimaryRegs,MeetsWHOGV=="Y")
length(IodineMeetsWHOGV$Country2) #countries that meet WHO GV
IodineMeetsWHOGVPop=sum(IodineMeetsWHOGV$Population2)
IodineMeetsWHOGVPopPercent=IodineMeetsWHOGVPop/TotalPopulation
IodineMeetsWHOGVPopPercent # % of world population that meets WHO GV

IodineMeetsWHOGVHasGDP=filter(IodineMeetsWHOGV,GDP2>0)
IodineMeetsWHOGVHasGDPSumGDP=sum(IodineMeetsWHOGVHasGDP$GDP2)
IodineMeetsWHOGVHasGDPSumPop=sum(IodineMeetsWHOGVHasGDP$Population2)
IodineMeetsWHOTotalGDP=IodineMeetsWHOGVHasGDPSumGDP/IodineMeetsWHOGVHasGDPSumPop
IodineMeetsWHOTotalGDP

IodineAboveWHOGV=filter(IodinePrimary,AboveGV=="Y")
length(IodineAboveWHOGV$Country2) #countries that meet WHO GV
IodineAboveWHOGVPop=sum(IodineAboveWHOGV$Population2)
IodineAboveWHOGVPopPercent=IodineAboveWHOGVPop/TotalPopulation
IodineAboveWHOGVPopPercent # % of world population that Above WHO GV

IodineAboveWHOGVHasGDP=filter(IodineAboveWHOGV,GDP2>0)
IodineAboveWHOGVHasGDPSumGDP=sum(IodineAboveWHOGVHasGDP$GDP2)
IodineAboveWHOGVHasGDPSumPop=sum(IodineAboveWHOGVHasGDP$Population2)
IodineAboveWHOTotalGDP=IodineAboveWHOGVHasGDPSumGDP/IodineAboveWHOGVHasGDPSumPop
IodineAboveWHOTotalGDP

#HBVs
IodineMeetsWHOHBV=filter(IodinePrimary,MeetsWHOHBV=="Y")
length(IodineMeetsWHOHBV$Country2) #countries that meet WHO HBV
IodineMeetsWHOHBVPop=sum(IodineMeetsWHOHBV$Population2)
IodineMeetsWHOHBVPopPercent=IodineMeetsWHOHBVPop/TotalPopulation
IodineMeetsWHOHBVPopPercent # % of world population that meets WHO HBV

IodineMeetsWHOHBVHasGDP=filter(IodineMeetsWHOHBV,GDP2>0)
IodineMeetsWHOHBVHasGDPSumGDP=sum(IodineMeetsWHOHBVHasGDP$GDP2)
IodineMeetsWHOHBVHasGDPSumPop=sum(IodineMeetsWHOHBVHasGDP$Population2)
IodineMeetsWHOTotalGDP=IodineMeetsWHOHBVHasGDPSumGDP/IodineMeetsWHOHBVHasGDPSumPop
IodineMeetsWHOTotalGDP

IodineAboveWHOHBV=filter(IodinePrimary,AboveHBV=="Y")
length(IodineAboveWHOHBV$Country2) #countries that meet WHO HBV
IodineAboveWHOHBVPop=sum(IodineAboveWHOHBV$Population2)
IodineAboveWHOHBVPopPercent=IodineAboveWHOHBVPop/TotalPopulation
IodineAboveWHOHBVPopPercent # % of world population that Above WHO HBV

IodineAboveWHOHBVHasGDP=filter(IodineAboveWHOHBV,GDP2>0)
IodineAboveWHOHBVHasGDPSumGDP=sum(IodineAboveWHOHBVHasGDP$GDP2)
IodineAboveWHOHBVHasGDPSumPop=sum(IodineAboveWHOHBVHasGDP$Population2)
IodineAboveWHOTotalGDP=IodineAboveWHOHBVHasGDPSumGDP/IodineAboveWHOHBVHasGDPSumPop
IodineAboveWHOTotalGDP

#AVs
IodineMeetsWHOAV=filter(IodinePrimary,MeetsWHOAV=="Y")
length(IodineMeetsWHOAV$Country2) #countries that meet WHO AV
IodineMeetsWHOAVPop=sum(IodineMeetsWHOAV$Population2)
IodineMeetsWHOAVPopPercent=IodineMeetsWHOAVPop/TotalPopulation
IodineMeetsWHOAVPopPercent # % of world population that meets WHO AV

IodineMeetsWHOAVHasGDP=filter(IodineMeetsWHOAV,GDP2>0)
IodineMeetsWHOAVHasGDPSumGDP=sum(IodineMeetsWHOAVHasGDP$GDP2)
IodineMeetsWHOAVHasGDPSumPop=sum(IodineMeetsWHOAVHasGDP$Population2)
IodineMeetsWHOTotalGDP=IodineMeetsWHOAVHasGDPSumGDP/IodineMeetsWHOAVHasGDPSumPop
IodineMeetsWHOTotalGDP

IodineAboveWHOAV=filter(IodinePrimary,AboveAV=="Y")
length(IodineAboveWHOAV$Country2) #countries that meet WHO AV
IodineAboveWHOAVPop=sum(IodineAboveWHOAV$Population2)
IodineAboveWHOAVPopPercent=IodineAboveWHOAVPop/TotalPopulation
IodineAboveWHOAVPopPercent # % of world population that Above WHO AV

IodineAboveWHOAVHasGDP=filter(IodineAboveWHOAV,GDP2>0)
IodineAboveWHOAVHasGDPSumGDP=sum(IodineAboveWHOAVHasGDP$GDP2)
IodineAboveWHOAVHasGDPSumPop=sum(IodineAboveWHOAVHasGDP$Population2)
IodineAboveWHOTotalGDP=IodineAboveWHOAVHasGDPSumGDP/IodineAboveWHOAVHasGDPSumPop
IodineAboveWHOTotalGDP

#No Regs
IodineNoRegs=filter(Iodine,NoReg=="Y")
length(IodineNoRegs$Country2) #countries that have no regs
IodineNoRegsPop=sum(IodineNoRegs$Population2)
IodineNoRegsPopPercent=IodineNoRegsPop/TotalPopulation
IodineNoRegsPopPercent # % of world population that have no regs

IodineNoRegsHasGDP=filter(IodineNoRegs,GDP2>0)
IodineNoRegsHasGDPSumGDP=sum(IodineNoRegsHasGDP$GDP2)
IodineNoRegsHasGDPSumPop=sum(IodineNoRegsHasGDP$Population2)
IodineNoRegsTotalGDP=IodineNoRegsHasGDPSumGDP/IodineNoRegsHasGDPSumPop
IodineNoRegsTotalGDP

#=========Iron==================
Fe=filter(ContaminantData,Contaminant=="Fe") # Total Fe set
length(Fe$Country2)

FePrimary=filter(Fe,(is.na(Secondary))) # Distinct countries
length(FePrimary$Country2)

FePrimaryRegs=filter(FePrimary,(!is.na(ValueType))) #Distinct countries with Fe regs
length(FePrimaryRegs$Country2) 
FePrimaryNames=FePrimaryRegs$Country2
FePrimaryNames

FeRegs=filter(Fe,Value>-1) #Fel regs
length(FeRegs$Country2) 

FeMandatory=filter(Fe,ValueType=="M") # Mandatory regs
length(FeMandatory$Country2) 

FeMandatoryPop=sum(FeMandatory$Population2)
FeMandatoryPopPercent=FeMandatoryPop/TotalPopulation
FeMandatoryPopPercent # % of world population that have regs

FeMandatoryHasGDP=filter(FeMandatory,GDP2>0)
FeMandatoryHasGDPSumGDP=sum(FeMandatoryHasGDP$GDP2)
FeMandatoryHasGDPSumPop=sum(FeMandatoryHasGDP$Population2)
FeMandatoryTotalGDP=FeMandatoryHasGDPSumGDP/FeMandatoryHasGDPSumPop
FeMandatoryTotalGDP

FeIndicator=filter(Fe,ValueType=="I") # Indicator regs
length(FeIndicator$Country2) 

FeIndicatorPop=sum(FeIndicator$Population2)
FeIndicatorPopPercent=FeIndicatorPop/TotalPopulation
FeIndicatorPopPercent # % of world population that have regs

FeIndicatorHasGDP=filter(FeIndicator,GDP2>0)
FeIndicatorHasGDPSumGDP=sum(FeIndicatorHasGDP$GDP2)
FeIndicatorHasGDPSumPop=sum(FeIndicatorHasGDP$Population2)
FeIndicatorTotalGDP=FeIndicatorHasGDPSumGDP/FeIndicatorHasGDPSumPop
FeIndicatorTotalGDP

FeNoFet=filter(Fe,ValueType=="A") # No alt regs
length(FeNoFet$Country2) 

FeEmergency=filter(Fe,ValueType=="E") # Emergency regs
length(FeEmergency$Country2) 

FeBoth=filter(Fe,Both=="Y") # Countries with both M and I regs
length(FeBoth$Country2)
FeBoth$Country2

FeNoEmergency=filter(FeRegs,ValueType!="E") # Select the set of chronic regs (M, I, A)
length(FeNoEmergency$Country2)

#With typos
mfv(FeRegs$Value) #mode of Fel Regs
median(FeRegs$Value) #median of Fel regs
min(FeRegs$Value) #min of Fel regs
max(FeNoEmergency$Value) #max of Fel CHRONIC regs
CountFeNoEmergency=length(FeNoEmergency$Value)
sd(FeNoEmergency$Value) #SAMPLE sd of Fel CHRONIC regs
sd(FeNoEmergency$Value)*(sqrt((CountFeNoEmergency-1)/CountFeNoEmergency)) #POPULATION sd of ALL CHRONIC regs

#Typos deleted
FeNoTypos=filter(FeRegs,is.na(Typo))
length(FeNoTypos$Country2)
FeNoTyposNoEmergency=filter(FeNoEmergency,is.na(Typo))
length(FeNoTyposNoEmergency$Country2)
FeTypos=filter(Fe,Typo=="Y")
length(FeTypos$Country2)
min(FeNoTypos$Value) #min of Fel regs
max(FeNoTyposNoEmergency$Value) #max of Fel CHRONIC regs, no typos

#Has Regs
FeHasRegsPop=sum(FePrimaryRegs$Population2)
FeHasRegsPopPercent=FeHasRegsPop/TotalPopulation
FeHasRegsPopPercent # % of world population that have regs

FeHasRegsHasGDP=filter(FePrimaryRegs,GDP2>0)
FeHasRegsHasGDPSumGDP=sum(FeHasRegsHasGDP$GDP2)
FeHasRegsHasGDPSumPop=sum(FeHasRegsHasGDP$Population2)
FeHasRegsTotalGDP=FeHasRegsHasGDPSumGDP/FeHasRegsHasGDPSumPop
FeHasRegsTotalGDP

#GVs
FeMeetsWHOGV=filter(FePrimaryRegs,MeetsWHOGV=="Y")
length(FeMeetsWHOGV$Country2) #countries that meet WHO GV
FeMeetsWHOGVPop=sum(FeMeetsWHOGV$Population2)
FeMeetsWHOGVPopPercent=FeMeetsWHOGVPop/TotalPopulation
FeMeetsWHOGVPopPercent # % of world population that meets WHO GV

FeMeetsWHOGVHasGDP=filter(FeMeetsWHOGV,GDP2>0)
FeMeetsWHOGVHasGDPSumGDP=sum(FeMeetsWHOGVHasGDP$GDP2)
FeMeetsWHOGVHasGDPSumPop=sum(FeMeetsWHOGVHasGDP$Population2)
FeMeetsWHOTotalGDP=FeMeetsWHOGVHasGDPSumGDP/FeMeetsWHOGVHasGDPSumPop
FeMeetsWHOTotalGDP

FeAboveWHOGV=filter(FePrimary,AboveGV=="Y")
length(FeAboveWHOGV$Country2) #countries that meet WHO GV
FeAboveWHOGVPop=sum(FeAboveWHOGV$Population2)
FeAboveWHOGVPopPercent=FeAboveWHOGVPop/TotalPopulation
FeAboveWHOGVPopPercent # % of world population that Above WHO GV

FeAboveWHOGVHasGDP=filter(FeAboveWHOGV,GDP2>0)
FeAboveWHOGVHasGDPSumGDP=sum(FeAboveWHOGVHasGDP$GDP2)
FeAboveWHOGVHasGDPSumPop=sum(FeAboveWHOGVHasGDP$Population2)
FeAboveWHOTotalGDP=FeAboveWHOGVHasGDPSumGDP/FeAboveWHOGVHasGDPSumPop
FeAboveWHOTotalGDP

#HBVs
FeMeetsWHOHBV=filter(FePrimary,MeetsWHOHBV=="Y")
length(FeMeetsWHOHBV$Country2) #countries that meet WHO HBV
FeMeetsWHOHBVNames=FeMeetsWHOHBV$Country2
FeMeetsWHOHBVNames
FeMeetsWHOHBVPop=sum(FeMeetsWHOHBV$Population2)
FeMeetsWHOHBVPopPercent=FeMeetsWHOHBVPop/TotalPopulation
FeMeetsWHOHBVPopPercent # % of world population that meets WHO HBV

FeMeetsWHOHBVHasGDP=filter(FeMeetsWHOHBV,GDP2>0)
FeMeetsWHOHBVHasGDPSumGDP=sum(FeMeetsWHOHBVHasGDP$GDP2)
FeMeetsWHOHBVHasGDPSumPop=sum(FeMeetsWHOHBVHasGDP$Population2)
FeMeetsWHOTotalGDP=FeMeetsWHOHBVHasGDPSumGDP/FeMeetsWHOHBVHasGDPSumPop
FeMeetsWHOTotalGDP

FeAboveWHOHBV=filter(FePrimary,AboveHBV=="Y")
length(FeAboveWHOHBV$Country2) #countries that meet WHO HBV
FeAboveWHOHBVPop=sum(FeAboveWHOHBV$Population2)
FeAboveWHOHBVPopPercent=FeAboveWHOHBVPop/TotalPopulation
FeAboveWHOHBVPopPercent # % of world population that Above WHO HBV

FeAboveWHOHBVHasGDP=filter(FeAboveWHOHBV,GDP2>0)
FeAboveWHOHBVHasGDPSumGDP=sum(FeAboveWHOHBVHasGDP$GDP2)
FeAboveWHOHBVHasGDPSumPop=sum(FeAboveWHOHBVHasGDP$Population2)
FeAboveWHOTotalGDP=FeAboveWHOHBVHasGDPSumGDP/FeAboveWHOHBVHasGDPSumPop
FeAboveWHOTotalGDP

#AVs
FeMeetsWHOAV=filter(FePrimary,MeetsWHOAV=="Y")
length(FeMeetsWHOAV$Country2) #countries that meet WHO AV
FeMeetsWHOAVPop=sum(FeMeetsWHOAV$Population2)
FeMeetsWHOAVPopPercent=FeMeetsWHOAVPop/TotalPopulation
FeMeetsWHOAVPopPercent # % of world population that meets WHO AV

FeMeetsWHOAVHasGDP=filter(FeMeetsWHOAV,GDP2>0)
FeMeetsWHOAVHasGDPSumGDP=sum(FeMeetsWHOAVHasGDP$GDP2)
FeMeetsWHOAVHasGDPSumPop=sum(FeMeetsWHOAVHasGDP$Population2)
FeMeetsWHOTotalGDP=FeMeetsWHOAVHasGDPSumGDP/FeMeetsWHOAVHasGDPSumPop
FeMeetsWHOTotalGDP

FeAboveWHOAV=filter(FePrimary,AboveAV=="Y")
length(FeAboveWHOAV$Country2) #countries that meet WHO AV
FeAboveWHOAVPop=sum(FeAboveWHOAV$Population2)
FeAboveWHOAVPopPercent=FeAboveWHOAVPop/TotalPopulation
FeAboveWHOAVPopPercent # % of world population that Above WHO AV

FeAboveWHOAVHasGDP=filter(FeAboveWHOAV,GDP2>0)
FeAboveWHOAVHasGDPSumGDP=sum(FeAboveWHOAVHasGDP$GDP2)
FeAboveWHOAVHasGDPSumPop=sum(FeAboveWHOAVHasGDP$Population2)
FeAboveWHOTotalGDP=FeAboveWHOAVHasGDPSumGDP/FeAboveWHOAVHasGDPSumPop
FeAboveWHOTotalGDP

#No Regs
FeNoRegs=filter(Fe,NoReg=="Y")
length(FeNoRegs$Country2) #countries that have no regs
FeNoRegsPop=sum(FeNoRegs$Population2)
FeNoRegsPopPercent=FeNoRegsPop/TotalPopulation
FeNoRegsPopPercent # % of world population that have no regs

FeNoRegsHasGDP=filter(FeNoRegs,GDP2>0)
FeNoRegsHasGDPSumGDP=sum(FeNoRegsHasGDP$GDP2)
FeNoRegsHasGDPSumPop=sum(FeNoRegsHasGDP$Population2)
FeNoRegsTotalGDP=FeNoRegsHasGDPSumGDP/FeNoRegsHasGDPSumPop
FeNoRegsTotalGDP

#=========Lanthanum==================
La=filter(ContaminantData,Contaminant=="La") # Total La set
length(La$Country2)

LaPrimary=filter(La,(is.na(Secondary))) # Distinct countries
length(LaPrimary$Country2)

LaPrimaryRegs=filter(LaPrimary,(!is.na(ValueType))) #Distinct countries with La regs
length(LaPrimaryRegs$Country2) 
LaPrimaryNames=LaPrimaryRegs$Country2
LaPrimaryNames

LaRegs=filter(La,Value>-1) #Lal regs
length(LaRegs$Country2) 

LaMandatory=filter(La,ValueType=="M") # Mandatory regs
length(LaMandatory$Country2) 

LaIndicator=filter(La,ValueType=="I") # Indicator regs
length(LaIndicator$Country2) 

LaNoLat=filter(La,ValueType=="A") # No alt regs
length(LaNoLat$Country2) 

LaEmergency=filter(La,ValueType=="E") # Emergency regs
length(LaEmergency$Country2) 

LaBoth=filter(La,Both=="Y") # Countries with both M and I regs
length(LaBoth$Country2) 

LaNoEmergency=filter(LaRegs,ValueType!="E") # Select the set of chronic regs (M, I, A)
length(LaNoEmergency$Country2)

#With typos
mfv(LaRegs$Value) #mode of Lal Regs
median(LaRegs$Value) #median of Lal regs
min(LaRegs$Value) #min of Lal regs
max(LaNoEmergency$Value) #max of Lal CHRONIC regs
CountLaNoEmergency=length(LaNoEmergency$Value)
sd(LaNoEmergency$Value) #SAMPLE sd of Lal CHRONIC regs
sd(LaNoEmergency$Value)*(sqrt((CountLaNoEmergency-1)/CountLaNoEmergency)) #POPULATION sd of ALL CHRONIC regs

#Typos deleted
LaNoTypos=filter(LaRegs,is.na(Typo))
length(LaNoTypos$Country2)
LaNoTyposNoEmergency=filter(LaNoEmergency,is.na(Typo))
length(LaNoTyposNoEmergency$Country2)
LaTypos=filter(La,Typo=="Y")
length(LaTypos$Country2)
min(LaNoTypos$Value) #min of Lal regs
max(LaNoTyposNoEmergency$Value) #max of Lal CHRONIC regs, no typos

#Has Regs
LaHasRegsPop=sum(LaPrimaryRegs$Population2)
LaHasRegsPopPercent=LaHasRegsPop/TotalPopulation
LaHasRegsPopPercent # % of world population that have regs

LaHasRegsHasGDP=filter(LaPrimaryRegs,GDP2>0)
LaHasRegsHasGDPSumGDP=sum(LaHasRegsHasGDP$GDP2)
LaHasRegsHasGDPSumPop=sum(LaHasRegsHasGDP$Population2)
LaHasRegsTotalGDP=LaHasRegsHasGDPSumGDP/LaHasRegsHasGDPSumPop
LaHasRegsTotalGDP

#GVs
LaMeetsWHOGV=filter(LaPrimaryRegs,MeetsWHOGV=="Y")
length(LaMeetsWHOGV$Country2) #countries that meet WHO GV
LaMeetsWHOGVPop=sum(LaMeetsWHOGV$Population2)
LaMeetsWHOGVPopPercent=LaMeetsWHOGVPop/TotalPopulation
LaMeetsWHOGVPopPercent # % of world population that meets WHO GV

LaMeetsWHOGVHasGDP=filter(LaMeetsWHOGV,GDP2>0)
LaMeetsWHOGVHasGDPSumGDP=sum(LaMeetsWHOGVHasGDP$GDP2)
LaMeetsWHOGVHasGDPSumPop=sum(LaMeetsWHOGVHasGDP$Population2)
LaMeetsWHOTotalGDP=LaMeetsWHOGVHasGDPSumGDP/LaMeetsWHOGVHasGDPSumPop
LaMeetsWHOTotalGDP

LaAboveWHOGV=filter(LaPrimary,AboveGV=="Y")
length(LaAboveWHOGV$Country2) #countries that meet WHO GV
LaAboveWHOGVPop=sum(LaAboveWHOGV$Population2)
LaAboveWHOGVPopPercent=LaAboveWHOGVPop/TotalPopulation
LaAboveWHOGVPopPercent # % of world population that Above WHO GV

LaAboveWHOGVHasGDP=filter(LaAboveWHOGV,GDP2>0)
LaAboveWHOGVHasGDPSumGDP=sum(LaAboveWHOGVHasGDP$GDP2)
LaAboveWHOGVHasGDPSumPop=sum(LaAboveWHOGVHasGDP$Population2)
LaAboveWHOTotalGDP=LaAboveWHOGVHasGDPSumGDP/LaAboveWHOGVHasGDPSumPop
LaAboveWHOTotalGDP

#HBVs
LaMeetsWHOHBV=filter(LaPrimary,MeetsWHOHBV=="Y")
length(LaMeetsWHOHBV$Country2) #countries that meet WHO HBV
LaMeetsWHOHBVPop=sum(LaMeetsWHOHBV$Population2)
LaMeetsWHOHBVPopPercent=LaMeetsWHOHBVPop/TotalPopulation
LaMeetsWHOHBVPopPercent # % of world population that meets WHO HBV

LaMeetsWHOHBVHasGDP=filter(LaMeetsWHOHBV,GDP2>0)
LaMeetsWHOHBVHasGDPSumGDP=sum(LaMeetsWHOHBVHasGDP$GDP2)
LaMeetsWHOHBVHasGDPSumPop=sum(LaMeetsWHOHBVHasGDP$Population2)
LaMeetsWHOTotalGDP=LaMeetsWHOHBVHasGDPSumGDP/LaMeetsWHOHBVHasGDPSumPop
LaMeetsWHOTotalGDP

LaAboveWHOHBV=filter(LaPrimary,AboveHBV=="Y")
length(LaAboveWHOHBV$Country2) #countries that meet WHO HBV
LaAboveWHOHBVPop=sum(LaAboveWHOHBV$Population2)
LaAboveWHOHBVPopPercent=LaAboveWHOHBVPop/TotalPopulation
LaAboveWHOHBVPopPercent # % of world population that Above WHO HBV

LaAboveWHOHBVHasGDP=filter(LaAboveWHOHBV,GDP2>0)
LaAboveWHOHBVHasGDPSumGDP=sum(LaAboveWHOHBVHasGDP$GDP2)
LaAboveWHOHBVHasGDPSumPop=sum(LaAboveWHOHBVHasGDP$Population2)
LaAboveWHOTotalGDP=LaAboveWHOHBVHasGDPSumGDP/LaAboveWHOHBVHasGDPSumPop
LaAboveWHOTotalGDP

#AVs
LaMeetsWHOAV=filter(LaPrimary,MeetsWHOAV=="Y")
length(LaMeetsWHOAV$Country2) #countries that meet WHO AV
LaMeetsWHOAVPop=sum(LaMeetsWHOAV$Population2)
LaMeetsWHOAVPopPercent=LaMeetsWHOAVPop/TotalPopulation
LaMeetsWHOAVPopPercent # % of world population that meets WHO AV

LaMeetsWHOAVHasGDP=filter(LaMeetsWHOAV,GDP2>0)
LaMeetsWHOAVHasGDPSumGDP=sum(LaMeetsWHOAVHasGDP$GDP2)
LaMeetsWHOAVHasGDPSumPop=sum(LaMeetsWHOAVHasGDP$Population2)
LaMeetsWHOTotalGDP=LaMeetsWHOAVHasGDPSumGDP/LaMeetsWHOAVHasGDPSumPop
LaMeetsWHOTotalGDP

LaAboveWHOAV=filter(LaPrimary,AboveAV=="Y")
length(LaAboveWHOAV$Country2) #countries that meet WHO AV
LaAboveWHOAVPop=sum(LaAboveWHOAV$Population2)
LaAboveWHOAVPopPercent=LaAboveWHOAVPop/TotalPopulation
LaAboveWHOAVPopPercent # % of world population that Above WHO AV

LaAboveWHOAVHasGDP=filter(LaAboveWHOAV,GDP2>0)
LaAboveWHOAVHasGDPSumGDP=sum(LaAboveWHOAVHasGDP$GDP2)
LaAboveWHOAVHasGDPSumPop=sum(LaAboveWHOAVHasGDP$Population2)
LaAboveWHOTotalGDP=LaAboveWHOAVHasGDPSumGDP/LaAboveWHOAVHasGDPSumPop
LaAboveWHOTotalGDP

#No Regs
LaNoRegs=filter(La,NoReg=="Y")
length(LaNoRegs$Country2) #countries that have no regs
LaNoRegsPop=sum(LaNoRegs$Population2)
LaNoRegsPopPercent=LaNoRegsPop/TotalPopulation
LaNoRegsPopPercent # % of world population that have no regs

LaNoRegsHasGDP=filter(LaNoRegs,GDP2>0)
LaNoRegsHasGDPSumGDP=sum(LaNoRegsHasGDP$GDP2)
LaNoRegsHasGDPSumPop=sum(LaNoRegsHasGDP$Population2)
LaNoRegsTotalGDP=LaNoRegsHasGDPSumGDP/LaNoRegsHasGDPSumPop
LaNoRegsTotalGDP

#=========Lead==================
Pb=filter(ContaminantData,Contaminant=="Pb") # Total Pb set
length(Pb$Country2)

PbPrimary=filter(Pb,(is.na(Secondary))) # Distinct countries
length(PbPrimary$Country2)

PbPrimaryRegs=filter(PbPrimary,(!is.na(ValueType))) #Distinct countries with Pb regs
length(PbPrimaryRegs$Country2) 
PbPrimaryNames=PbPrimaryRegs$Country2
PbPrimaryNames

PbRegs=filter(Pb,Value>-1) #Pbl regs
length(PbRegs$Country2) 

PbMandatory=filter(Pb,ValueType=="M") # Mandatory regs
length(PbMandatory$Country2) 

PbIndicator=filter(Pb,ValueType=="I") # Indicator regs
length(PbIndicator$Country2) 

PbNoPbt=filter(Pb,ValueType=="A") # No alt regs
length(PbNoPbt$Country2) 

PbEmergency=filter(Pb,ValueType=="E") # Emergency regs
length(PbEmergency$Country2) 

PbBoth=filter(Pb,Both=="Y") # Countries with both M and I regs
length(PbBoth$Country2) 

PbNoEmergency=filter(PbRegs,ValueType!="E") # Select the set of chronic regs (M, I, A)
length(PbNoEmergency$Country2)

#With typos
mfv(PbRegs$Value) #mode of Pbl Regs
median(PbRegs$Value) #median of Pbl regs
min(PbRegs$Value) #min of Pbl regs
max(PbNoEmergency$Value) #max of Pbl CHRONIC regs
CountPbNoEmergency=length(PbNoEmergency$Value)
sd(PbNoEmergency$Value) #SAMPLE sd of Pbl CHRONIC regs
sd(PbNoEmergency$Value)*(sqrt((CountPbNoEmergency-1)/CountPbNoEmergency)) #POPULATION sd of ALL CHRONIC regs

#Typos deleted
PbNoTypos=filter(PbRegs,is.na(Typo))
length(PbNoTypos$Country2)
PbNoTyposNoEmergency=filter(PbNoEmergency,is.na(Typo))
length(PbNoTyposNoEmergency$Country2)
PbTypos=filter(Pb,Typo=="Y")
length(PbTypos$Country2) #Extra typo because of Montenegro typo in E
min(PbNoTypos$Value) #min of Pbl regs
max(PbNoTyposNoEmergency$Value) #max of Pbl CHRONIC regs, no typos

#Has Regs
PbHasRegsPop=sum(PbPrimaryRegs$Population2)
PbHasRegsPopPercent=PbHasRegsPop/TotalPopulation
PbHasRegsPopPercent # % of world population that have regs

PbHasRegsHasGDP=filter(PbPrimaryRegs,GDP2>0)
PbHasRegsHasGDPSumGDP=sum(PbHasRegsHasGDP$GDP2)
PbHasRegsHasGDPSumPop=sum(PbHasRegsHasGDP$Population2)
PbHasRegsTotalGDP=PbHasRegsHasGDPSumGDP/PbHasRegsHasGDPSumPop
PbHasRegsTotalGDP

#GVs
PbMeetsWHOGV=filter(PbPrimaryRegs,MeetsWHOGV=="Y")
length(PbMeetsWHOGV$Country2) #countries that meet WHO GV
PbMeetsWHOGVPop=sum(PbMeetsWHOGV$Population2)
PbMeetsWHOGVPopPercent=PbMeetsWHOGVPop/TotalPopulation
PbMeetsWHOGVPopPercent # % of world population that meets WHO GV

PbMeetsWHOGVHasGDP=filter(PbMeetsWHOGV,GDP2>0)
PbMeetsWHOGVHasGDPSumGDP=sum(PbMeetsWHOGVHasGDP$GDP2)
PbMeetsWHOGVHasGDPSumPop=sum(PbMeetsWHOGVHasGDP$Population2)
PbMeetsWHOTotalGDP=PbMeetsWHOGVHasGDPSumGDP/PbMeetsWHOGVHasGDPSumPop
PbMeetsWHOTotalGDP

PbAboveWHOGV=filter(PbPrimary,AboveGV=="Y")
length(PbAboveWHOGV$Country2) #countries that meet WHO GV
PbAboveWHOGVPop=sum(PbAboveWHOGV$Population2)
PbAboveWHOGVPopPercent=PbAboveWHOGVPop/TotalPopulation
PbAboveWHOGVPopPercent # % of world population that Above WHO GV

PbAboveWHOGVHasGDP=filter(PbAboveWHOGV,GDP2>0)
PbAboveWHOGVHasGDPSumGDP=sum(PbAboveWHOGVHasGDP$GDP2)
PbAboveWHOGVHasGDPSumPop=sum(PbAboveWHOGVHasGDP$Population2)
PbAboveWHOTotalGDP=PbAboveWHOGVHasGDPSumGDP/PbAboveWHOGVHasGDPSumPop
PbAboveWHOTotalGDP

#HBVs
PbMeetsWHOHBV=filter(PbPrimary,MeetsWHOHBV=="Y")
length(PbMeetsWHOHBV$Country2) #countries that meet WHO HBV
PbMeetsWHOHBVPop=sum(PbMeetsWHOHBV$Population2)
PbMeetsWHOHBVPopPercent=PbMeetsWHOHBVPop/TotalPopulation
PbMeetsWHOHBVPopPercent # % of world population that meets WHO HBV

PbMeetsWHOHBVHasGDP=filter(PbMeetsWHOHBV,GDP2>0)
PbMeetsWHOHBVHasGDPSumGDP=sum(PbMeetsWHOHBVHasGDP$GDP2)
PbMeetsWHOHBVHasGDPSumPop=sum(PbMeetsWHOHBVHasGDP$Population2)
PbMeetsWHOTotalGDP=PbMeetsWHOHBVHasGDPSumGDP/PbMeetsWHOHBVHasGDPSumPop
PbMeetsWHOTotalGDP

PbAboveWHOHBV=filter(PbPrimary,AboveHBV=="Y")
length(PbAboveWHOHBV$Country2) #countries that meet WHO HBV
PbAboveWHOHBVPop=sum(PbAboveWHOHBV$Population2)
PbAboveWHOHBVPopPercent=PbAboveWHOHBVPop/TotalPopulation
PbAboveWHOHBVPopPercent # % of world population that Above WHO HBV

PbAboveWHOHBVHasGDP=filter(PbAboveWHOHBV,GDP2>0)
PbAboveWHOHBVHasGDPSumGDP=sum(PbAboveWHOHBVHasGDP$GDP2)
PbAboveWHOHBVHasGDPSumPop=sum(PbAboveWHOHBVHasGDP$Population2)
PbAboveWHOTotalGDP=PbAboveWHOHBVHasGDPSumGDP/PbAboveWHOHBVHasGDPSumPop
PbAboveWHOTotalGDP

#AVs
PbMeetsWHOAV=filter(PbPrimary,MeetsWHOAV=="Y")
length(PbMeetsWHOAV$Country2) #countries that meet WHO AV
PbMeetsWHOAVPop=sum(PbMeetsWHOAV$Population2)
PbMeetsWHOAVPopPercent=PbMeetsWHOAVPop/TotalPopulation
PbMeetsWHOAVPopPercent # % of world population that meets WHO AV

PbMeetsWHOAVHasGDP=filter(PbMeetsWHOAV,GDP2>0)
PbMeetsWHOAVHasGDPSumGDP=sum(PbMeetsWHOAVHasGDP$GDP2)
PbMeetsWHOAVHasGDPSumPop=sum(PbMeetsWHOAVHasGDP$Population2)
PbMeetsWHOTotalGDP=PbMeetsWHOAVHasGDPSumGDP/PbMeetsWHOAVHasGDPSumPop
PbMeetsWHOTotalGDP

PbAboveWHOAV=filter(PbPrimary,AboveAV=="Y")
length(PbAboveWHOAV$Country2) #countries that meet WHO AV
PbAboveWHOAVPop=sum(PbAboveWHOAV$Population2)
PbAboveWHOAVPopPercent=PbAboveWHOAVPop/TotalPopulation
PbAboveWHOAVPopPercent # % of world population that Above WHO AV

PbAboveWHOAVHasGDP=filter(PbAboveWHOAV,GDP2>0)
PbAboveWHOAVHasGDPSumGDP=sum(PbAboveWHOAVHasGDP$GDP2)
PbAboveWHOAVHasGDPSumPop=sum(PbAboveWHOAVHasGDP$Population2)
PbAboveWHOTotalGDP=PbAboveWHOAVHasGDPSumGDP/PbAboveWHOAVHasGDPSumPop
PbAboveWHOTotalGDP

#No Regs
PbNoRegs=filter(Pb,NoReg=="Y")
length(PbNoRegs$Country2) #countries that have no regs
PbNoRegsPop=sum(PbNoRegs$Population2)
PbNoRegsPopPercent=PbNoRegsPop/TotalPopulation
PbNoRegsPopPercent # % of world population that have no regs

PbNoRegsHasGDP=filter(PbNoRegs,GDP2>0)
PbNoRegsHasGDPSumGDP=sum(PbNoRegsHasGDP$GDP2)
PbNoRegsHasGDPSumPop=sum(PbNoRegsHasGDP$Population2)
PbNoRegsTotalGDP=PbNoRegsHasGDPSumGDP/PbNoRegsHasGDPSumPop
PbNoRegsTotalGDP

#=========Lithium==================
Li=filter(ContaminantData,Contaminant=="Li") # Total Li set
length(Li$Country2)

LiPrimary=filter(Li,(is.na(Secondary))) # Distinct countries
length(LiPrimary$Country2)

LiPrimaryRegs=filter(LiPrimary,(!is.na(ValueType))) #Distinct countries with Li regs
length(LiPrimaryRegs$Country2) 
LiPrimaryNames=LiPrimaryRegs$Country2
LiPrimaryNames

LiRegs=filter(Li,Value>-1) #Lil regs
length(LiRegs$Country2) 

LiMandatory=filter(Li,ValueType=="M") # Mandatory regs
length(LiMandatory$Country2) 

LiIndicator=filter(Li,ValueType=="I") # Indicator regs
length(LiIndicator$Country2) 

LiNoLit=filter(Li,ValueType=="A") # No alt regs
length(LiNoLit$Country2) 

LiEmergency=filter(Li,ValueType=="E") # Emergency regs
length(LiEmergency$Country2) 

LiBoth=filter(Li,Both=="Y") # Countries with both M and I regs
length(LiBoth$Country2) 

LiNoEmergency=filter(LiRegs,ValueType!="E") # Select the set of chronic regs (M, I, A)
length(LiNoEmergency$Country2)

#With typos
mfv(LiRegs$Value) #mode of Lil Regs
median(LiRegs$Value) #median of Lil regs
min(LiRegs$Value) #min of Lil regs
max(LiNoEmergency$Value) #max of Lil CHRONIC regs
CountLiNoEmergency=length(LiNoEmergency$Value)
sd(LiNoEmergency$Value) #SAMPLE sd of Lil CHRONIC regs
sd(LiNoEmergency$Value)*(sqrt((CountLiNoEmergency-1)/CountLiNoEmergency)) #POPULATION sd of ALL CHRONIC regs

#Typos deleted
LiNoTypos=filter(LiRegs,is.na(Typo))
length(LiNoTypos$Country2)
LiNoTyposNoEmergency=filter(LiNoEmergency,is.na(Typo))
length(LiNoTyposNoEmergency$Country2)
LiTypos=filter(Li,Typo=="Y")
length(LiTypos$Country2)
min(LiNoTypos$Value) #min of Lil regs
max(LiNoTyposNoEmergency$Value) #max of Lil CHRONIC regs, no typos

#Has Regs
LiHasRegsPop=sum(LiPrimaryRegs$Population2)
LiHasRegsPopPercent=LiHasRegsPop/TotalPopulation
LiHasRegsPopPercent # % of world population that have regs

LiHasRegsHasGDP=filter(LiPrimaryRegs,GDP2>0)
LiHasRegsHasGDPSumGDP=sum(LiHasRegsHasGDP$GDP2)
LiHasRegsHasGDPSumPop=sum(LiHasRegsHasGDP$Population2)
LiHasRegsTotalGDP=LiHasRegsHasGDPSumGDP/LiHasRegsHasGDPSumPop
LiHasRegsTotalGDP

#GVs
LiMeetsWHOGV=filter(LiPrimaryRegs,MeetsWHOGV=="Y")
length(LiMeetsWHOGV$Country2) #countries that meet WHO GV
LiMeetsWHOGVPop=sum(LiMeetsWHOGV$Population2)
LiMeetsWHOGVPopPercent=LiMeetsWHOGVPop/TotalPopulation
LiMeetsWHOGVPopPercent # % of world population that meets WHO GV

LiMeetsWHOGVHasGDP=filter(LiMeetsWHOGV,GDP2>0)
LiMeetsWHOGVHasGDPSumGDP=sum(LiMeetsWHOGVHasGDP$GDP2)
LiMeetsWHOGVHasGDPSumPop=sum(LiMeetsWHOGVHasGDP$Population2)
LiMeetsWHOTotalGDP=LiMeetsWHOGVHasGDPSumGDP/LiMeetsWHOGVHasGDPSumPop
LiMeetsWHOTotalGDP

LiAboveWHOGV=filter(LiPrimary,AboveGV=="Y")
length(LiAboveWHOGV$Country2) #countries that meet WHO GV
LiAboveWHOGVPop=sum(LiAboveWHOGV$Population2)
LiAboveWHOGVPopPercent=LiAboveWHOGVPop/TotalPopulation
LiAboveWHOGVPopPercent # % of world population that Above WHO GV

LiAboveWHOGVHasGDP=filter(LiAboveWHOGV,GDP2>0)
LiAboveWHOGVHasGDPSumGDP=sum(LiAboveWHOGVHasGDP$GDP2)
LiAboveWHOGVHasGDPSumPop=sum(LiAboveWHOGVHasGDP$Population2)
LiAboveWHOTotalGDP=LiAboveWHOGVHasGDPSumGDP/LiAboveWHOGVHasGDPSumPop
LiAboveWHOTotalGDP

#HBVs
LiMeetsWHOHBV=filter(LiPrimary,MeetsWHOHBV=="Y")
length(LiMeetsWHOHBV$Country2) #countries that meet WHO HBV
LiMeetsWHOHBVPop=sum(LiMeetsWHOHBV$Population2)
LiMeetsWHOHBVPopPercent=LiMeetsWHOHBVPop/TotalPopulation
LiMeetsWHOHBVPopPercent # % of world population that meets WHO HBV

LiMeetsWHOHBVHasGDP=filter(LiMeetsWHOHBV,GDP2>0)
LiMeetsWHOHBVHasGDPSumGDP=sum(LiMeetsWHOHBVHasGDP$GDP2)
LiMeetsWHOHBVHasGDPSumPop=sum(LiMeetsWHOHBVHasGDP$Population2)
LiMeetsWHOTotalGDP=LiMeetsWHOHBVHasGDPSumGDP/LiMeetsWHOHBVHasGDPSumPop
LiMeetsWHOTotalGDP

LiAboveWHOHBV=filter(LiPrimary,AboveHBV=="Y")
length(LiAboveWHOHBV$Country2) #countries that meet WHO HBV
LiAboveWHOHBVPop=sum(LiAboveWHOHBV$Population2)
LiAboveWHOHBVPopPercent=LiAboveWHOHBVPop/TotalPopulation
LiAboveWHOHBVPopPercent # % of world population that Above WHO HBV

LiAboveWHOHBVHasGDP=filter(LiAboveWHOHBV,GDP2>0)
LiAboveWHOHBVHasGDPSumGDP=sum(LiAboveWHOHBVHasGDP$GDP2)
LiAboveWHOHBVHasGDPSumPop=sum(LiAboveWHOHBVHasGDP$Population2)
LiAboveWHOTotalGDP=LiAboveWHOHBVHasGDPSumGDP/LiAboveWHOHBVHasGDPSumPop
LiAboveWHOTotalGDP

#AVs
LiMeetsWHOAV=filter(LiPrimary,MeetsWHOAV=="Y")
length(LiMeetsWHOAV$Country2) #countries that meet WHO AV
LiMeetsWHOAVPop=sum(LiMeetsWHOAV$Population2)
LiMeetsWHOAVPopPercent=LiMeetsWHOAVPop/TotalPopulation
LiMeetsWHOAVPopPercent # % of world population that meets WHO AV

LiMeetsWHOAVHasGDP=filter(LiMeetsWHOAV,GDP2>0)
LiMeetsWHOAVHasGDPSumGDP=sum(LiMeetsWHOAVHasGDP$GDP2)
LiMeetsWHOAVHasGDPSumPop=sum(LiMeetsWHOAVHasGDP$Population2)
LiMeetsWHOTotalGDP=LiMeetsWHOAVHasGDPSumGDP/LiMeetsWHOAVHasGDPSumPop
LiMeetsWHOTotalGDP

LiAboveWHOAV=filter(LiPrimary,AboveAV=="Y")
length(LiAboveWHOAV$Country2) #countries that meet WHO AV
LiAboveWHOAVPop=sum(LiAboveWHOAV$Population2)
LiAboveWHOAVPopPercent=LiAboveWHOAVPop/TotalPopulation
LiAboveWHOAVPopPercent # % of world population that Above WHO AV

LiAboveWHOAVHasGDP=filter(LiAboveWHOAV,GDP2>0)
LiAboveWHOAVHasGDPSumGDP=sum(LiAboveWHOAVHasGDP$GDP2)
LiAboveWHOAVHasGDPSumPop=sum(LiAboveWHOAVHasGDP$Population2)
LiAboveWHOTotalGDP=LiAboveWHOAVHasGDPSumGDP/LiAboveWHOAVHasGDPSumPop
LiAboveWHOTotalGDP

#No Regs
LiNoRegs=filter(Li,NoReg=="Y")
length(LiNoRegs$Country2) #countries that have no regs
LiNoRegsPop=sum(LiNoRegs$Population2)
LiNoRegsPopPercent=LiNoRegsPop/TotalPopulation
LiNoRegsPopPercent # % of world population that have no regs

LiNoRegsHasGDP=filter(LiNoRegs,GDP2>0)
LiNoRegsHasGDPSumGDP=sum(LiNoRegsHasGDP$GDP2)
LiNoRegsHasGDPSumPop=sum(LiNoRegsHasGDP$Population2)
LiNoRegsTotalGDP=LiNoRegsHasGDPSumGDP/LiNoRegsHasGDPSumPop
LiNoRegsTotalGDP

#=========Magnesium==================
Mg=filter(ContaminantData,Contaminant=="Mg") # Total Mg set
length(Mg$Country2)

MgPrimary=filter(Mg,(is.na(Secondary))) # Distinct countries
length(MgPrimary$Country2)

MgPrimaryRegs=filter(MgPrimary,(!is.na(ValueType))) #Distinct countries with Mg regs
length(MgPrimaryRegs$Country2) #Montenegro has E only
MgPrimaryNames=MgPrimaryRegs$Country2
MgPrimaryNames

MgRegs=filter(Mg,Value>-1) #Mgl regs
length(MgRegs$Country2) 

MgMandatory=filter(Mg,ValueType=="M") # Mandatory regs
length(MgMandatory$Country2) 

MgIndicator=filter(Mg,ValueType=="I") # Indicator regs
length(MgIndicator$Country2) 

MgNoMgt=filter(Mg,ValueType=="A") # No alt regs
length(MgNoMgt$Country2) 

MgEmergency=filter(Mg,ValueType=="E") # Emergency regs
length(MgEmergency$Country2) 

MgBoth=filter(Mg,Both=="Y") # Countries with both M and I regs
length(MgBoth$Country2) 

MgNoEmergency=filter(MgRegs,ValueType!="E") # Select the set of chronic regs (M, I, A)
length(MgNoEmergency$Country2)

#With typos
mfv(MgRegs$Value) #mode of Mgl Regs
median(MgRegs$Value) #median of Mgl regs
min(MgRegs$Value) #min of Mgl regs
max(MgNoEmergency$Value) #max of Mgl CHRONIC regs
CountMgNoEmergency=length(MgNoEmergency$Value)
sd(MgNoEmergency$Value) #SAMPLE sd of Mgl CHRONIC regs
sd(MgNoEmergency$Value)*(sqrt((CountMgNoEmergency-1)/CountMgNoEmergency)) #POPULATION sd of ALL CHRONIC regs

#Typos deleted
MgNoTypos=filter(MgRegs,is.na(Typo))
length(MgNoTypos$Country2)
MgNoTyposNoEmergency=filter(MgNoEmergency,is.na(Typo))
length(MgNoTyposNoEmergency$Country2)
MgTypos=filter(Mg,Typo=="Y")
length(MgTypos$Country2)
min(MgNoTypos$Value) #min of Mgl regs
max(MgNoTyposNoEmergency$Value) #max of Mgl CHRONIC regs, no typos

#Has Regs
MgHasRegsPop=sum(MgPrimaryRegs$Population2)
MgHasRegsPopPercent=MgHasRegsPop/TotalPopulation
MgHasRegsPopPercent # % of world population that have regs

MgHasRegsHasGDP=filter(MgPrimaryRegs,GDP2>0)
MgHasRegsHasGDPSumGDP=sum(MgHasRegsHasGDP$GDP2)
MgHasRegsHasGDPSumPop=sum(MgHasRegsHasGDP$Population2)
MgHasRegsTotalGDP=MgHasRegsHasGDPSumGDP/MgHasRegsHasGDPSumPop
MgHasRegsTotalGDP

#GVs
MgMeetsWHOGV=filter(MgPrimaryRegs,MeetsWHOGV=="Y")
length(MgMeetsWHOGV$Country2) #countries that meet WHO GV
MgMeetsWHOGVPop=sum(MgMeetsWHOGV$Population2)
MgMeetsWHOGVPopPercent=MgMeetsWHOGVPop/TotalPopulation
MgMeetsWHOGVPopPercent # % of world population that meets WHO GV

MgMeetsWHOGVHasGDP=filter(MgMeetsWHOGV,GDP2>0)
MgMeetsWHOGVHasGDPSumGDP=sum(MgMeetsWHOGVHasGDP$GDP2)
MgMeetsWHOGVHasGDPSumPop=sum(MgMeetsWHOGVHasGDP$Population2)
MgMeetsWHOTotalGDP=MgMeetsWHOGVHasGDPSumGDP/MgMeetsWHOGVHasGDPSumPop
MgMeetsWHOTotalGDP

MgAboveWHOGV=filter(MgPrimary,AboveGV=="Y")
length(MgAboveWHOGV$Country2) #countries that meet WHO GV
MgAboveWHOGVPop=sum(MgAboveWHOGV$Population2)
MgAboveWHOGVPopPercent=MgAboveWHOGVPop/TotalPopulation
MgAboveWHOGVPopPercent # % of world population that Above WHO GV

MgAboveWHOGVHasGDP=filter(MgAboveWHOGV,GDP2>0)
MgAboveWHOGVHasGDPSumGDP=sum(MgAboveWHOGVHasGDP$GDP2)
MgAboveWHOGVHasGDPSumPop=sum(MgAboveWHOGVHasGDP$Population2)
MgAboveWHOTotalGDP=MgAboveWHOGVHasGDPSumGDP/MgAboveWHOGVHasGDPSumPop
MgAboveWHOTotalGDP

#HBVs
MgMeetsWHOHBV=filter(MgPrimary,MeetsWHOHBV=="Y")
length(MgMeetsWHOHBV$Country2) #countries that meet WHO HBV
MgMeetsWHOHBVPop=sum(MgMeetsWHOHBV$Population2)
MgMeetsWHOHBVPopPercent=MgMeetsWHOHBVPop/TotalPopulation
MgMeetsWHOHBVPopPercent # % of world population that meets WHO HBV

MgMeetsWHOHBVHasGDP=filter(MgMeetsWHOHBV,GDP2>0)
MgMeetsWHOHBVHasGDPSumGDP=sum(MgMeetsWHOHBVHasGDP$GDP2)
MgMeetsWHOHBVHasGDPSumPop=sum(MgMeetsWHOHBVHasGDP$Population2)
MgMeetsWHOTotalGDP=MgMeetsWHOHBVHasGDPSumGDP/MgMeetsWHOHBVHasGDPSumPop
MgMeetsWHOTotalGDP

MgAboveWHOHBV=filter(MgPrimary,AboveHBV=="Y")
length(MgAboveWHOHBV$Country2) #countries that meet WHO HBV
MgAboveWHOHBVPop=sum(MgAboveWHOHBV$Population2)
MgAboveWHOHBVPopPercent=MgAboveWHOHBVPop/TotalPopulation
MgAboveWHOHBVPopPercent # % of world population that Above WHO HBV

MgAboveWHOHBVHasGDP=filter(MgAboveWHOHBV,GDP2>0)
MgAboveWHOHBVHasGDPSumGDP=sum(MgAboveWHOHBVHasGDP$GDP2)
MgAboveWHOHBVHasGDPSumPop=sum(MgAboveWHOHBVHasGDP$Population2)
MgAboveWHOTotalGDP=MgAboveWHOHBVHasGDPSumGDP/MgAboveWHOHBVHasGDPSumPop
MgAboveWHOTotalGDP

#AVs
MgMeetsWHOAV=filter(MgPrimary,MeetsWHOAV=="Y")
length(MgMeetsWHOAV$Country2) #countries that meet WHO AV
MgMeetsWHOAVPop=sum(MgMeetsWHOAV$Population2)
MgMeetsWHOAVPopPercent=MgMeetsWHOAVPop/TotalPopulation
MgMeetsWHOAVPopPercent # % of world population that meets WHO AV

MgMeetsWHOAVHasGDP=filter(MgMeetsWHOAV,GDP2>0)
MgMeetsWHOAVHasGDPSumGDP=sum(MgMeetsWHOAVHasGDP$GDP2)
MgMeetsWHOAVHasGDPSumPop=sum(MgMeetsWHOAVHasGDP$Population2)
MgMeetsWHOTotalGDP=MgMeetsWHOAVHasGDPSumGDP/MgMeetsWHOAVHasGDPSumPop
MgMeetsWHOTotalGDP

MgAboveWHOAV=filter(MgPrimary,AboveAV=="Y")
length(MgAboveWHOAV$Country2) #countries that meet WHO AV
MgAboveWHOAVPop=sum(MgAboveWHOAV$Population2)
MgAboveWHOAVPopPercent=MgAboveWHOAVPop/TotalPopulation
MgAboveWHOAVPopPercent # % of world population that Above WHO AV

MgAboveWHOAVHasGDP=filter(MgAboveWHOAV,GDP2>0)
MgAboveWHOAVHasGDPSumGDP=sum(MgAboveWHOAVHasGDP$GDP2)
MgAboveWHOAVHasGDPSumPop=sum(MgAboveWHOAVHasGDP$Population2)
MgAboveWHOTotalGDP=MgAboveWHOAVHasGDPSumGDP/MgAboveWHOAVHasGDPSumPop
MgAboveWHOTotalGDP

#No Regs
MgNoRegs=filter(Mg,NoReg=="Y")
length(MgNoRegs$Country2) #countries that have no regs
MgNoRegsPop=sum(MgNoRegs$Population2)
MgNoRegsPopPercent=MgNoRegsPop/TotalPopulation
MgNoRegsPopPercent # % of world population that have no regs

MgNoRegsHasGDP=filter(MgNoRegs,GDP2>0)
MgNoRegsHasGDPSumGDP=sum(MgNoRegsHasGDP$GDP2)
MgNoRegsHasGDPSumPop=sum(MgNoRegsHasGDP$Population2)
MgNoRegsTotalGDP=MgNoRegsHasGDPSumGDP/MgNoRegsHasGDPSumPop
MgNoRegsTotalGDP

#=========Manganese==================
Mn=filter(ContaminantData,Contaminant=="Mn") # Total Mn set
length(Mn$Country2)

MnPrimary=filter(Mn,(is.na(Secondary))) # Distinct countries
length(MnPrimary$Country2)

MnPrimaryRegs=filter(MnPrimary,(!is.na(ValueType))) #Distinct countries with Mn regs
length(MnPrimaryRegs$Country2) 
MnPrimaryNames=MnPrimaryRegs$Country2
MnPrimaryNames

MnRegs=filter(Mn,Value>-1) #Mnl regs
length(MnRegs$Country2) 

MnMandatory=filter(Mn,ValueType=="M") # Mandatory regs
length(MnMandatory$Country2) 

MnMandatoryPop=sum(MnMandatory$Population2)
MnMandatoryPopPercent=MnMandatoryPop/TotalPopulation
MnMandatoryPopPercent # % of world population that have regs

MnMandatoryHasGDP=filter(MnMandatory,GDP2>0)
MnMandatoryHasGDPSumGDP=sum(MnMandatoryHasGDP$GDP2)
MnMandatoryHasGDPSumPop=sum(MnMandatoryHasGDP$Population2)
MnMandatoryTotalGDP=MnMandatoryHasGDPSumGDP/MnMandatoryHasGDPSumPop
MnMandatoryTotalGDP

MnIndicator=filter(Mn,ValueType=="I") # Indicator regs
length(MnIndicator$Country2) 

MnIndicatorPop=sum(MnIndicator$Population2)
MnIndicatorPopPercent=MnIndicatorPop/TotalPopulation
MnIndicatorPopPercent # % of world population that have regs

MnIndicatorHasGDP=filter(MnIndicator,GDP2>0)
MnIndicatorHasGDPSumGDP=sum(MnIndicatorHasGDP$GDP2)
MnIndicatorHasGDPSumPop=sum(MnIndicatorHasGDP$Population2)
MnIndicatorTotalGDP=MnIndicatorHasGDPSumGDP/MnIndicatorHasGDPSumPop
MnIndicatorTotalGDP

MnNoMnt=filter(Mn,ValueType=="A") # No alt regs
length(MnNoMnt$Country2) 

MnEmergency=filter(Mn,ValueType=="E") # Emergency regs
length(MnEmergency$Country2) 

MnBoth=filter(Mn,Both=="Y") # Countries with both M and I regs
length(MnBoth$Country2) 

MnNoEmergency=filter(MnRegs,ValueType!="E") # Select the set of chronic regs (M, I, A)
length(MnNoEmergency$Country2)

#With typos
mfv(MnRegs$Value) #mode of Mnl Regs
median(MnRegs$Value) #median of Mnl regs
min(MnRegs$Value) #min of Mnl regs
max(MnNoEmergency$Value) #max of Mnl CHRONIC regs
CountMnNoEmergency=length(MnNoEmergency$Value)
sd(MnNoEmergency$Value) #SAMPLE sd of Mnl CHRONIC regs
sd(MnNoEmergency$Value)*(sqrt((CountMnNoEmergency-1)/CountMnNoEmergency)) #POPULATION sd of ALL CHRONIC regs

#Typos deleted
MnNoTypos=filter(MnRegs,is.na(Typo))
length(MnNoTypos$Country2)
MnNoTyposNoEmergency=filter(MnNoEmergency,is.na(Typo))
length(MnNoTyposNoEmergency$Country2)
MnTypos=filter(Mn,Typo=="Y")
length(MnTypos$Country2)
min(MnNoTypos$Value) #min of Mnl regs
max(MnNoTyposNoEmergency$Value) #max of Mnl CHRONIC regs, no typos

#Has Regs
MnHasRegsPop=sum(MnPrimaryRegs$Population2)
MnHasRegsPopPercent=MnHasRegsPop/TotalPopulation
MnHasRegsPopPercent # % of world population that have regs

MnHasRegsHasGDP=filter(MnPrimaryRegs,GDP2>0)
MnHasRegsHasGDPSumGDP=sum(MnHasRegsHasGDP$GDP2)
MnHasRegsHasGDPSumPop=sum(MnHasRegsHasGDP$Population2)
MnHasRegsTotalGDP=MnHasRegsHasGDPSumGDP/MnHasRegsHasGDPSumPop
MnHasRegsTotalGDP

#GVs
MnMeetsWHOGV=filter(MnPrimaryRegs,MeetsWHOGV=="Y")
length(MnMeetsWHOGV$Country2) #countries that meet WHO GV
MnMeetsWHOGVPop=sum(MnMeetsWHOGV$Population2)
MnMeetsWHOGVPopPercent=MnMeetsWHOGVPop/TotalPopulation
MnMeetsWHOGVPopPercent # % of world population that meets WHO GV

MnMeetsWHOGVHasGDP=filter(MnMeetsWHOGV,GDP2>0)
MnMeetsWHOGVHasGDPSumGDP=sum(MnMeetsWHOGVHasGDP$GDP2)
MnMeetsWHOGVHasGDPSumPop=sum(MnMeetsWHOGVHasGDP$Population2)
MnMeetsWHOTotalGDP=MnMeetsWHOGVHasGDPSumGDP/MnMeetsWHOGVHasGDPSumPop
MnMeetsWHOTotalGDP

MnAboveWHOGV=filter(MnPrimary,AboveGV=="Y")
length(MnAboveWHOGV$Country2) #countries that meet WHO GV
MnAboveWHOGVPop=sum(MnAboveWHOGV$Population2)
MnAboveWHOGVPopPercent=MnAboveWHOGVPop/TotalPopulation
MnAboveWHOGVPopPercent # % of world population that Above WHO GV

MnAboveWHOGVHasGDP=filter(MnAboveWHOGV,GDP2>0)
MnAboveWHOGVHasGDPSumGDP=sum(MnAboveWHOGVHasGDP$GDP2)
MnAboveWHOGVHasGDPSumPop=sum(MnAboveWHOGVHasGDP$Population2)
MnAboveWHOTotalGDP=MnAboveWHOGVHasGDPSumGDP/MnAboveWHOGVHasGDPSumPop
MnAboveWHOTotalGDP

#HBVs
MnMeetsWHOHBV=filter(MnPrimary,MeetsWHOHBV=="Y")
length(MnMeetsWHOHBV$Country2) #countries that meet WHO HBV
MnMeetsWHOHBVPop=sum(MnMeetsWHOHBV$Population2)
MnMeetsWHOHBVPopPercent=MnMeetsWHOHBVPop/TotalPopulation
MnMeetsWHOHBVPopPercent # % of world population that meets WHO HBV

MnMeetsWHOHBVHasGDP=filter(MnMeetsWHOHBV,GDP2>0)
MnMeetsWHOHBVHasGDPSumGDP=sum(MnMeetsWHOHBVHasGDP$GDP2)
MnMeetsWHOHBVHasGDPSumPop=sum(MnMeetsWHOHBVHasGDP$Population2)
MnMeetsWHOTotalGDP=MnMeetsWHOHBVHasGDPSumGDP/MnMeetsWHOHBVHasGDPSumPop
MnMeetsWHOTotalGDP

MnAboveWHOHBV=filter(MnPrimary,AboveHBV=="Y")
length(MnAboveWHOHBV$Country2) #countries that meet WHO HBV
MnAboveWHOHBVPop=sum(MnAboveWHOHBV$Population2)
MnAboveWHOHBVPopPercent=MnAboveWHOHBVPop/TotalPopulation
MnAboveWHOHBVPopPercent # % of world population that Above WHO HBV

#Special section for Mn
MnAboveWHOHBVNames=MnAboveWHOHBV$Country2
MnAboveWHOHBVNames
MnAboveWHOHBVIndicator=filter(MnAboveWHOHBV,ValueType=="I") # Indicator regs
length(MnAboveWHOHBVIndicator$Country2)
MnAboveWHOHBVIndicatorPop=sum(MnAboveWHOHBVIndicator$Population2)
MnAboveWHOHBVIndicatorPopPercent=MnAboveWHOHBVIndicatorPop/TotalPopulation
MnAboveWHOHBVIndicatorPopPercent # % of world population that Above WHO HBV

MnAboveWHOHBVHasGDP=filter(MnAboveWHOHBV,GDP2>0)
MnAboveWHOHBVHasGDPSumGDP=sum(MnAboveWHOHBVHasGDP$GDP2)
MnAboveWHOHBVHasGDPSumPop=sum(MnAboveWHOHBVHasGDP$Population2)
MnAboveWHOTotalGDP=MnAboveWHOHBVHasGDPSumGDP/MnAboveWHOHBVHasGDPSumPop
MnAboveWHOTotalGDP

#AVs
MnMeetsWHOAV=filter(MnPrimary,MeetsWHOAV=="Y")
length(MnMeetsWHOAV$Country2) #countries that meet WHO AV
MnMeetsWHOAVPop=sum(MnMeetsWHOAV$Population2)
MnMeetsWHOAVPopPercent=MnMeetsWHOAVPop/TotalPopulation
MnMeetsWHOAVPopPercent # % of world population that meets WHO AV

MnMeetsWHOAVHasGDP=filter(MnMeetsWHOAV,GDP2>0)
MnMeetsWHOAVHasGDPSumGDP=sum(MnMeetsWHOAVHasGDP$GDP2)
MnMeetsWHOAVHasGDPSumPop=sum(MnMeetsWHOAVHasGDP$Population2)
MnMeetsWHOTotalGDP=MnMeetsWHOAVHasGDPSumGDP/MnMeetsWHOAVHasGDPSumPop
MnMeetsWHOTotalGDP

MnAboveWHOAV=filter(MnPrimary,AboveAV=="Y")
length(MnAboveWHOAV$Country2) #countries that meet WHO AV
MnAboveWHOAVPop=sum(MnAboveWHOAV$Population2)
MnAboveWHOAVPopPercent=MnAboveWHOAVPop/TotalPopulation
MnAboveWHOAVPopPercent # % of world population that Above WHO AV

MnAboveWHOAVHasGDP=filter(MnAboveWHOAV,GDP2>0)
MnAboveWHOAVHasGDPSumGDP=sum(MnAboveWHOAVHasGDP$GDP2)
MnAboveWHOAVHasGDPSumPop=sum(MnAboveWHOAVHasGDP$Population2)
MnAboveWHOTotalGDP=MnAboveWHOAVHasGDPSumGDP/MnAboveWHOAVHasGDPSumPop
MnAboveWHOTotalGDP

#No Regs
MnNoRegs=filter(Mn,NoReg=="Y")
length(MnNoRegs$Country2) #countries that have no regs
MnNoRegsPop=sum(MnNoRegs$Population2)
MnNoRegsPopPercent=MnNoRegsPop/TotalPopulation
MnNoRegsPopPercent # % of world population that have no regs

MnNoRegsHasGDP=filter(MnNoRegs,GDP2>0)
MnNoRegsHasGDPSumGDP=sum(MnNoRegsHasGDP$GDP2)
MnNoRegsHasGDPSumPop=sum(MnNoRegsHasGDP$Population2)
MnNoRegsTotalGDP=MnNoRegsHasGDPSumGDP/MnNoRegsHasGDPSumPop
MnNoRegsTotalGDP

#=========Mercury==================
Hg=filter(ContaminantData,Contaminant=="Hg") # Total Hg set
length(Hg$Country2)

HgPrimary=filter(Hg,(is.na(Secondary))) # Distinct countries
length(HgPrimary$Country2)

HgPrimaryRegs=filter(HgPrimary,(!is.na(ValueType))) #Distinct countries with Hg regs
length(HgPrimaryRegs$Country2) 
HgPrimaryNames=HgPrimaryRegs$Country2
HgPrimaryNames

HgRegs=filter(Hg,Value>-1) #Hgl regs
length(HgRegs$Country2) 

HgMandatory=filter(Hg,ValueType=="M") # Mandatory regs
length(HgMandatory$Country2) 

HgIndicator=filter(Hg,ValueType=="I") # Indicator regs
length(HgIndicator$Country2) 

HgNoHgt=filter(Hg,ValueType=="A") # No alt regs
length(HgNoHgt$Country2) 

HgEmergency=filter(Hg,ValueType=="E") # Emergency regs
length(HgEmergency$Country2) 

HgBoth=filter(Hg,Both=="Y") # Countries with both M and I regs
length(HgBoth$Country2) 

HgNoEmergency=filter(HgRegs,ValueType!="E") # Select the set of chronic regs (M, I, A)
length(HgNoEmergency$Country2)

#With typos
mfv(HgRegs$Value) #mode of Hgl Regs
median(HgRegs$Value) #median of Hgl regs
min(HgRegs$Value) #min of Hgl regs
max(HgNoEmergency$Value) #max of Hgl CHRONIC regs
CountHgNoEmergency=length(HgNoEmergency$Value)
sd(HgNoEmergency$Value) #SAMPLE sd of Hgl CHRONIC regs
sd(HgNoEmergency$Value)*(sqrt((CountHgNoEmergency-1)/CountHgNoEmergency)) #POPULATION sd of ALL CHRONIC regs

#Typos deleted
HgNoTypos=filter(HgRegs,is.na(Typo))
length(HgNoTypos$Country2)
HgNoTyposNoEmergency=filter(HgNoEmergency,is.na(Typo))
length(HgNoTyposNoEmergency$Country2)
HgTypos=filter(Hg,Typo=="Y")
length(HgTypos$Country2)
min(HgNoTypos$Value) #min of Hgl regs
max(HgNoTyposNoEmergency$Value) #max of Hgl CHRONIC regs, no typos

#Has Regs
HgHasRegsPop=sum(HgPrimaryRegs$Population2)
HgHasRegsPopPercent=HgHasRegsPop/TotalPopulation
HgHasRegsPopPercent # % of world population that have regs

HgHasRegsHasGDP=filter(HgPrimaryRegs,GDP2>0)
HgHasRegsHasGDPSumGDP=sum(HgHasRegsHasGDP$GDP2)
HgHasRegsHasGDPSumPop=sum(HgHasRegsHasGDP$Population2)
HgHasRegsTotalGDP=HgHasRegsHasGDPSumGDP/HgHasRegsHasGDPSumPop
HgHasRegsTotalGDP

#GVs
HgMeetsWHOGV=filter(HgPrimaryRegs,MeetsWHOGV=="Y")
length(HgMeetsWHOGV$Country2) #countries that meet WHO GV
HgMeetsWHOGVPop=sum(HgMeetsWHOGV$Population2)
HgMeetsWHOGVPopPercent=HgMeetsWHOGVPop/TotalPopulation
HgMeetsWHOGVPopPercent # % of world population that meets WHO GV

HgMeetsWHOGVHasGDP=filter(HgMeetsWHOGV,GDP2>0)
HgMeetsWHOGVHasGDPSumGDP=sum(HgMeetsWHOGVHasGDP$GDP2)
HgMeetsWHOGVHasGDPSumPop=sum(HgMeetsWHOGVHasGDP$Population2)
HgMeetsWHOTotalGDP=HgMeetsWHOGVHasGDPSumGDP/HgMeetsWHOGVHasGDPSumPop
HgMeetsWHOTotalGDP

HgAboveWHOGV=filter(HgPrimary,AboveGV=="Y")
length(HgAboveWHOGV$Country2) #countries that meet WHO GV
HgAboveWHOGVPop=sum(HgAboveWHOGV$Population2)
HgAboveWHOGVPopPercent=HgAboveWHOGVPop/TotalPopulation
HgAboveWHOGVPopPercent # % of world population that Above WHO GV

HgAboveWHOGVHasGDP=filter(HgAboveWHOGV,GDP2>0)
HgAboveWHOGVHasGDPSumGDP=sum(HgAboveWHOGVHasGDP$GDP2)
HgAboveWHOGVHasGDPSumPop=sum(HgAboveWHOGVHasGDP$Population2)
HgAboveWHOTotalGDP=HgAboveWHOGVHasGDPSumGDP/HgAboveWHOGVHasGDPSumPop
HgAboveWHOTotalGDP

#HBVs
HgMeetsWHOHBV=filter(HgPrimary,MeetsWHOHBV=="Y")
length(HgMeetsWHOHBV$Country2) #countries that meet WHO HBV
HgMeetsWHOHBVPop=sum(HgMeetsWHOHBV$Population2)
HgMeetsWHOHBVPopPercent=HgMeetsWHOHBVPop/TotalPopulation
HgMeetsWHOHBVPopPercent # % of world population that meets WHO HBV

HgMeetsWHOHBVHasGDP=filter(HgMeetsWHOHBV,GDP2>0)
HgMeetsWHOHBVHasGDPSumGDP=sum(HgMeetsWHOHBVHasGDP$GDP2)
HgMeetsWHOHBVHasGDPSumPop=sum(HgMeetsWHOHBVHasGDP$Population2)
HgMeetsWHOTotalGDP=HgMeetsWHOHBVHasGDPSumGDP/HgMeetsWHOHBVHasGDPSumPop
HgMeetsWHOTotalGDP

HgAboveWHOHBV=filter(HgPrimary,AboveHBV=="Y")
length(HgAboveWHOHBV$Country2) #countries that meet WHO HBV
HgAboveWHOHBVPop=sum(HgAboveWHOHBV$Population2)
HgAboveWHOHBVPopPercent=HgAboveWHOHBVPop/TotalPopulation
HgAboveWHOHBVPopPercent # % of world population that Above WHO HBV

HgAboveWHOHBVHasGDP=filter(HgAboveWHOHBV,GDP2>0)
HgAboveWHOHBVHasGDPSumGDP=sum(HgAboveWHOHBVHasGDP$GDP2)
HgAboveWHOHBVHasGDPSumPop=sum(HgAboveWHOHBVHasGDP$Population2)
HgAboveWHOTotalGDP=HgAboveWHOHBVHasGDPSumGDP/HgAboveWHOHBVHasGDPSumPop
HgAboveWHOTotalGDP

#AVs
HgMeetsWHOAV=filter(HgPrimary,MeetsWHOAV=="Y")
length(HgMeetsWHOAV$Country2) #countries that meet WHO AV
HgMeetsWHOAVPop=sum(HgMeetsWHOAV$Population2)
HgMeetsWHOAVPopPercent=HgMeetsWHOAVPop/TotalPopulation
HgMeetsWHOAVPopPercent # % of world population that meets WHO AV

HgMeetsWHOAVHasGDP=filter(HgMeetsWHOAV,GDP2>0)
HgMeetsWHOAVHasGDPSumGDP=sum(HgMeetsWHOAVHasGDP$GDP2)
HgMeetsWHOAVHasGDPSumPop=sum(HgMeetsWHOAVHasGDP$Population2)
HgMeetsWHOTotalGDP=HgMeetsWHOAVHasGDPSumGDP/HgMeetsWHOAVHasGDPSumPop
HgMeetsWHOTotalGDP

HgAboveWHOAV=filter(HgPrimary,AboveAV=="Y")
length(HgAboveWHOAV$Country2) #countries that meet WHO AV
HgAboveWHOAVPop=sum(HgAboveWHOAV$Population2)
HgAboveWHOAVPopPercent=HgAboveWHOAVPop/TotalPopulation
HgAboveWHOAVPopPercent # % of world population that Above WHO AV

HgAboveWHOAVHasGDP=filter(HgAboveWHOAV,GDP2>0)
HgAboveWHOAVHasGDPSumGDP=sum(HgAboveWHOAVHasGDP$GDP2)
HgAboveWHOAVHasGDPSumPop=sum(HgAboveWHOAVHasGDP$Population2)
HgAboveWHOTotalGDP=HgAboveWHOAVHasGDPSumGDP/HgAboveWHOAVHasGDPSumPop
HgAboveWHOTotalGDP

#No Regs
HgNoRegs=filter(Hg,NoReg=="Y")
length(HgNoRegs$Country2) #countries that have no regs
HgNoRegsPop=sum(HgNoRegs$Population2)
HgNoRegsPopPercent=HgNoRegsPop/TotalPopulation
HgNoRegsPopPercent # % of world population that have no regs

HgNoRegsHasGDP=filter(HgNoRegs,GDP2>0)
HgNoRegsHasGDPSumGDP=sum(HgNoRegsHasGDP$GDP2)
HgNoRegsHasGDPSumPop=sum(HgNoRegsHasGDP$Population2)
HgNoRegsTotalGDP=HgNoRegsHasGDPSumGDP/HgNoRegsHasGDPSumPop
HgNoRegsTotalGDP

#=========Molybdenum==================
Mo=filter(ContaminantData,Contaminant=="Mo") # Total Mo set
length(Mo$Country2)

MoPrimary=filter(Mo,(is.na(Secondary))) # Distinct countries
length(MoPrimary$Country2)

MoPrimaryRegs=filter(MoPrimary,(!is.na(ValueType))) #Distinct countries with Mo regs
length(MoPrimaryRegs$Country2) #Montenegro has E only
MoPrimaryNames=MoPrimaryRegs$Country2
MoPrimaryNames

MoRegs=filter(Mo,Value>-1) #Mol regs
length(MoRegs$Country2) 

MoMandatory=filter(Mo,ValueType=="M") # Mandatory regs
length(MoMandatory$Country2) 

MoIndicator=filter(Mo,ValueType=="I") # Indicator regs
length(MoIndicator$Country2) 

MoNoMot=filter(Mo,ValueType=="A") # No alt regs
length(MoNoMot$Country2) 

MoEmergency=filter(Mo,ValueType=="E") # Emergency regs
length(MoEmergency$Country2) 

MoBoth=filter(Mo,Both=="Y") # Countries with both M and I regs
length(MoBoth$Country2) 

MoNoEmergency=filter(MoRegs,ValueType!="E") # Select the set of chronic regs (M, I, A)
length(MoNoEmergency$Country2)

#With typos
mfv(MoRegs$Value) #mode of Mol Regs
median(MoRegs$Value) #median of Mol regs
min(MoRegs$Value) #min of Mol regs
max(MoNoEmergency$Value) #max of Mol CHRONIC regs
CountMoNoEmergency=length(MoNoEmergency$Value)
sd(MoNoEmergency$Value) #SAMPLE sd of Mol CHRONIC regs
sd(MoNoEmergency$Value)*(sqrt((CountMoNoEmergency-1)/CountMoNoEmergency)) #POPULATION sd of ALL CHRONIC regs

#Typos deleted
MoNoTypos=filter(MoRegs,is.na(Typo))
length(MoNoTypos$Country2)
MoNoTyposNoEmergency=filter(MoNoEmergency,is.na(Typo))
length(MoNoTyposNoEmergency$Country2)
MoTypos=filter(Mo,Typo=="Y")
length(MoTypos$Country2)
min(MoNoTypos$Value) #min of Mol regs
max(MoNoTyposNoEmergency$Value) #max of Mol CHRONIC regs, no typos

#Has Regs
MoHasRegsPop=sum(MoPrimaryRegs$Population2)
MoHasRegsPopPercent=MoHasRegsPop/TotalPopulation
MoHasRegsPopPercent # % of world population that have regs

MoHasRegsHasGDP=filter(MoPrimaryRegs,GDP2>0)
MoHasRegsHasGDPSumGDP=sum(MoHasRegsHasGDP$GDP2)
MoHasRegsHasGDPSumPop=sum(MoHasRegsHasGDP$Population2)
MoHasRegsTotalGDP=MoHasRegsHasGDPSumGDP/MoHasRegsHasGDPSumPop
MoHasRegsTotalGDP

#GVs
MoMeetsWHOGV=filter(MoPrimaryRegs,MeetsWHOGV=="Y")
length(MoMeetsWHOGV$Country2) #countries that meet WHO GV
MoMeetsWHOGVPop=sum(MoMeetsWHOGV$Population2)
MoMeetsWHOGVPopPercent=MoMeetsWHOGVPop/TotalPopulation
MoMeetsWHOGVPopPercent # % of world population that meets WHO GV

MoMeetsWHOGVHasGDP=filter(MoMeetsWHOGV,GDP2>0)
MoMeetsWHOGVHasGDPSumGDP=sum(MoMeetsWHOGVHasGDP$GDP2)
MoMeetsWHOGVHasGDPSumPop=sum(MoMeetsWHOGVHasGDP$Population2)
MoMeetsWHOTotalGDP=MoMeetsWHOGVHasGDPSumGDP/MoMeetsWHOGVHasGDPSumPop
MoMeetsWHOTotalGDP

MoAboveWHOGV=filter(MoPrimary,AboveGV=="Y")
length(MoAboveWHOGV$Country2) #countries that meet WHO GV
MoAboveWHOGVPop=sum(MoAboveWHOGV$Population2)
MoAboveWHOGVPopPercent=MoAboveWHOGVPop/TotalPopulation
MoAboveWHOGVPopPercent # % of world population that Above WHO GV

MoAboveWHOGVHasGDP=filter(MoAboveWHOGV,GDP2>0)
MoAboveWHOGVHasGDPSumGDP=sum(MoAboveWHOGVHasGDP$GDP2)
MoAboveWHOGVHasGDPSumPop=sum(MoAboveWHOGVHasGDP$Population2)
MoAboveWHOTotalGDP=MoAboveWHOGVHasGDPSumGDP/MoAboveWHOGVHasGDPSumPop
MoAboveWHOTotalGDP

#HBVs
MoMeetsWHOHBV=filter(MoPrimary,MeetsWHOHBV=="Y")
length(MoMeetsWHOHBV$Country2) #countries that meet WHO HBV
MoMeetsWHOHBVPop=sum(MoMeetsWHOHBV$Population2)
MoMeetsWHOHBVPopPercent=MoMeetsWHOHBVPop/TotalPopulation
MoMeetsWHOHBVPopPercent # % of world population that meets WHO HBV

MoMeetsWHOHBVHasGDP=filter(MoMeetsWHOHBV,GDP2>0)
MoMeetsWHOHBVHasGDPSumGDP=sum(MoMeetsWHOHBVHasGDP$GDP2)
MoMeetsWHOHBVHasGDPSumPop=sum(MoMeetsWHOHBVHasGDP$Population2)
MoMeetsWHOTotalGDP=MoMeetsWHOHBVHasGDPSumGDP/MoMeetsWHOHBVHasGDPSumPop
MoMeetsWHOTotalGDP

MoAboveWHOHBV=filter(MoPrimary,AboveHBV=="Y")
length(MoAboveWHOHBV$Country2) #countries that meet WHO HBV
MoAboveWHOHBVPop=sum(MoAboveWHOHBV$Population2)
MoAboveWHOHBVPopPercent=MoAboveWHOHBVPop/TotalPopulation
MoAboveWHOHBVPopPercent # % of world population that Above WHO HBV

MoAboveWHOHBVHasGDP=filter(MoAboveWHOHBV,GDP2>0)
MoAboveWHOHBVHasGDPSumGDP=sum(MoAboveWHOHBVHasGDP$GDP2)
MoAboveWHOHBVHasGDPSumPop=sum(MoAboveWHOHBVHasGDP$Population2)
MoAboveWHOTotalGDP=MoAboveWHOHBVHasGDPSumGDP/MoAboveWHOHBVHasGDPSumPop
MoAboveWHOTotalGDP

#AVs
MoMeetsWHOAV=filter(MoPrimary,MeetsWHOAV=="Y")
length(MoMeetsWHOAV$Country2) #countries that meet WHO AV
MoMeetsWHOAVPop=sum(MoMeetsWHOAV$Population2)
MoMeetsWHOAVPopPercent=MoMeetsWHOAVPop/TotalPopulation
MoMeetsWHOAVPopPercent # % of world population that meets WHO AV

MoMeetsWHOAVHasGDP=filter(MoMeetsWHOAV,GDP2>0)
MoMeetsWHOAVHasGDPSumGDP=sum(MoMeetsWHOAVHasGDP$GDP2)
MoMeetsWHOAVHasGDPSumPop=sum(MoMeetsWHOAVHasGDP$Population2)
MoMeetsWHOTotalGDP=MoMeetsWHOAVHasGDPSumGDP/MoMeetsWHOAVHasGDPSumPop
MoMeetsWHOTotalGDP

MoAboveWHOAV=filter(MoPrimary,AboveAV=="Y")
length(MoAboveWHOAV$Country2) #countries that meet WHO AV
MoAboveWHOAVPop=sum(MoAboveWHOAV$Population2)
MoAboveWHOAVPopPercent=MoAboveWHOAVPop/TotalPopulation
MoAboveWHOAVPopPercent # % of world population that Above WHO AV

MoAboveWHOAVHasGDP=filter(MoAboveWHOAV,GDP2>0)
MoAboveWHOAVHasGDPSumGDP=sum(MoAboveWHOAVHasGDP$GDP2)
MoAboveWHOAVHasGDPSumPop=sum(MoAboveWHOAVHasGDP$Population2)
MoAboveWHOTotalGDP=MoAboveWHOAVHasGDPSumGDP/MoAboveWHOAVHasGDPSumPop
MoAboveWHOTotalGDP

#No Regs
MoNoRegs=filter(Mo,NoReg=="Y")
length(MoNoRegs$Country2) #countries that have no regs
MoNoRegsPop=sum(MoNoRegs$Population2)
MoNoRegsPopPercent=MoNoRegsPop/TotalPopulation
MoNoRegsPopPercent # % of world population that have no regs

MoNoRegsHasGDP=filter(MoNoRegs,GDP2>0)
MoNoRegsHasGDPSumGDP=sum(MoNoRegsHasGDP$GDP2)
MoNoRegsHasGDPSumPop=sum(MoNoRegsHasGDP$Population2)
MoNoRegsTotalGDP=MoNoRegsHasGDPSumGDP/MoNoRegsHasGDPSumPop
MoNoRegsTotalGDP


#=========Nickel==================
Ni=filter(ContaminantData,Contaminant=="Ni") # Total Ni set
length(Ni$Country2)

NiPrimary=filter(Ni,(is.na(Secondary))) # Distinct countries
length(NiPrimary$Country2)

NiPrimaryRegs=filter(NiPrimary,(!is.na(ValueType))) #Distinct countries with Ni regs
length(NiPrimaryRegs$Country2) 
NiPrimaryNames=NiPrimaryRegs$Country2
NiPrimaryNames

NiRegs=filter(Ni,Value>-1) #Nil regs
length(NiRegs$Country2) 

NiMandatory=filter(Ni,ValueType=="M") # Mandatory regs
length(NiMandatory$Country2) 

NiIndicator=filter(Ni,ValueType=="I") # Indicator regs
length(NiIndicator$Country2) 

NiNoNit=filter(Ni,ValueType=="A") # No alt regs
length(NiNoNit$Country2) 

NiEmergency=filter(Ni,ValueType=="E") # Emergency regs
length(NiEmergency$Country2) 

NiBoth=filter(Ni,Both=="Y") # Countries with both M and I regs
length(NiBoth$Country2) 

NiNoEmergency=filter(NiRegs,ValueType!="E") # Select the set of chronic regs (M, I, A)
length(NiNoEmergency$Country2)

#With typos
mfv(NiRegs$Value) #mode of Nil Regs
median(NiRegs$Value) #median of Nil regs
min(NiRegs$Value) #min of Nil regs
max(NiNoEmergency$Value) #max of Nil CHRONIC regs
CountNiNoEmergency=length(NiNoEmergency$Value)
sd(NiNoEmergency$Value) #SAMPLE sd of Nil CHRONIC regs
sd(NiNoEmergency$Value)*(sqrt((CountNiNoEmergency-1)/CountNiNoEmergency)) #POPULATION sd of ALL CHRONIC regs

#Typos deleted
NiNoTypos=filter(NiRegs,is.na(Typo))
length(NiNoTypos$Country2)
NiNoTyposNoEmergency=filter(NiNoEmergency,is.na(Typo))
length(NiNoTyposNoEmergency$Country2)
NiTypos=filter(Ni,Typo=="Y")
length(NiTypos$Country2)
min(NiNoTypos$Value) #min of Nil regs
max(NiNoTyposNoEmergency$Value) #max of Nil CHRONIC regs, no typos

#Has Regs
NiHasRegsPop=sum(NiPrimaryRegs$Population2)
NiHasRegsPopPercent=NiHasRegsPop/TotalPopulation
NiHasRegsPopPercent # % of world population that have regs

NiHasRegsHasGDP=filter(NiPrimaryRegs,GDP2>0)
NiHasRegsHasGDPSumGDP=sum(NiHasRegsHasGDP$GDP2)
NiHasRegsHasGDPSumPop=sum(NiHasRegsHasGDP$Population2)
NiHasRegsTotalGDP=NiHasRegsHasGDPSumGDP/NiHasRegsHasGDPSumPop
NiHasRegsTotalGDP

#GVs
NiMeetsWHOGV=filter(NiPrimaryRegs,MeetsWHOGV=="Y")
length(NiMeetsWHOGV$Country2) #countries that meet WHO GV
NiMeetsWHOGVPop=sum(NiMeetsWHOGV$Population2)
NiMeetsWHOGVPopPercent=NiMeetsWHOGVPop/TotalPopulation
NiMeetsWHOGVPopPercent # % of world population that meets WHO GV

NiMeetsWHOGVHasGDP=filter(NiMeetsWHOGV,GDP2>0)
NiMeetsWHOGVHasGDPSumGDP=sum(NiMeetsWHOGVHasGDP$GDP2)
NiMeetsWHOGVHasGDPSumPop=sum(NiMeetsWHOGVHasGDP$Population2)
NiMeetsWHOTotalGDP=NiMeetsWHOGVHasGDPSumGDP/NiMeetsWHOGVHasGDPSumPop
NiMeetsWHOTotalGDP

NiAboveWHOGV=filter(NiPrimary,AboveGV=="Y")
length(NiAboveWHOGV$Country2) #countries that meet WHO GV
NiAboveWHOGVPop=sum(NiAboveWHOGV$Population2)
NiAboveWHOGVPopPercent=NiAboveWHOGVPop/TotalPopulation
NiAboveWHOGVPopPercent # % of world population that Above WHO GV

NiAboveWHOGVHasGDP=filter(NiAboveWHOGV,GDP2>0)
NiAboveWHOGVHasGDPSumGDP=sum(NiAboveWHOGVHasGDP$GDP2)
NiAboveWHOGVHasGDPSumPop=sum(NiAboveWHOGVHasGDP$Population2)
NiAboveWHOTotalGDP=NiAboveWHOGVHasGDPSumGDP/NiAboveWHOGVHasGDPSumPop
NiAboveWHOTotalGDP

#HBVs
NiMeetsWHOHBV=filter(NiPrimary,MeetsWHOHBV=="Y")
length(NiMeetsWHOHBV$Country2) #countries that meet WHO HBV
NiMeetsWHOHBVPop=sum(NiMeetsWHOHBV$Population2)
NiMeetsWHOHBVPopPercent=NiMeetsWHOHBVPop/TotalPopulation
NiMeetsWHOHBVPopPercent # % of world population that meets WHO HBV

NiMeetsWHOHBVHasGDP=filter(NiMeetsWHOHBV,GDP2>0)
NiMeetsWHOHBVHasGDPSumGDP=sum(NiMeetsWHOHBVHasGDP$GDP2)
NiMeetsWHOHBVHasGDPSumPop=sum(NiMeetsWHOHBVHasGDP$Population2)
NiMeetsWHOTotalGDP=NiMeetsWHOHBVHasGDPSumGDP/NiMeetsWHOHBVHasGDPSumPop
NiMeetsWHOTotalGDP

NiAboveWHOHBV=filter(NiPrimary,AboveHBV=="Y")
length(NiAboveWHOHBV$Country2) #countries that meet WHO HBV
NiAboveWHOHBVPop=sum(NiAboveWHOHBV$Population2)
NiAboveWHOHBVPopPercent=NiAboveWHOHBVPop/TotalPopulation
NiAboveWHOHBVPopPercent # % of world population that Above WHO HBV

NiAboveWHOHBVHasGDP=filter(NiAboveWHOHBV,GDP2>0)
NiAboveWHOHBVHasGDPSumGDP=sum(NiAboveWHOHBVHasGDP$GDP2)
NiAboveWHOHBVHasGDPSumPop=sum(NiAboveWHOHBVHasGDP$Population2)
NiAboveWHOTotalGDP=NiAboveWHOHBVHasGDPSumGDP/NiAboveWHOHBVHasGDPSumPop
NiAboveWHOTotalGDP

#AVs
NiMeetsWHOAV=filter(NiPrimary,MeetsWHOAV=="Y")
length(NiMeetsWHOAV$Country2) #countries that meet WHO AV
NiMeetsWHOAVPop=sum(NiMeetsWHOAV$Population2)
NiMeetsWHOAVPopPercent=NiMeetsWHOAVPop/TotalPopulation
NiMeetsWHOAVPopPercent # % of world population that meets WHO AV

NiMeetsWHOAVHasGDP=filter(NiMeetsWHOAV,GDP2>0)
NiMeetsWHOAVHasGDPSumGDP=sum(NiMeetsWHOAVHasGDP$GDP2)
NiMeetsWHOAVHasGDPSumPop=sum(NiMeetsWHOAVHasGDP$Population2)
NiMeetsWHOTotalGDP=NiMeetsWHOAVHasGDPSumGDP/NiMeetsWHOAVHasGDPSumPop
NiMeetsWHOTotalGDP

NiAboveWHOAV=filter(NiPrimary,AboveAV=="Y")
length(NiAboveWHOAV$Country2) #countries that meet WHO AV
NiAboveWHOAVPop=sum(NiAboveWHOAV$Population2)
NiAboveWHOAVPopPercent=NiAboveWHOAVPop/TotalPopulation
NiAboveWHOAVPopPercent # % of world population that Above WHO AV

NiAboveWHOAVHasGDP=filter(NiAboveWHOAV,GDP2>0)
NiAboveWHOAVHasGDPSumGDP=sum(NiAboveWHOAVHasGDP$GDP2)
NiAboveWHOAVHasGDPSumPop=sum(NiAboveWHOAVHasGDP$Population2)
NiAboveWHOTotalGDP=NiAboveWHOAVHasGDPSumGDP/NiAboveWHOAVHasGDPSumPop
NiAboveWHOTotalGDP

#No Regs
NiNoRegs=filter(Ni,NoReg=="Y")
length(NiNoRegs$Country2) #countries that have no regs
NiNoRegsPop=sum(NiNoRegs$Population2)
NiNoRegsPopPercent=NiNoRegsPop/TotalPopulation
NiNoRegsPopPercent # % of world population that have no regs

NiNoRegsHasGDP=filter(NiNoRegs,GDP2>0)
NiNoRegsHasGDPSumGDP=sum(NiNoRegsHasGDP$GDP2)
NiNoRegsHasGDPSumPop=sum(NiNoRegsHasGDP$Population2)
NiNoRegsTotalGDP=NiNoRegsHasGDPSumGDP/NiNoRegsHasGDPSumPop
NiNoRegsTotalGDP

#=========Nitrate==================
NO3=filter(ContaminantData,Contaminant=="NO3") # Total NO3 set
length(NO3$Country2)

NO3Primary=filter(NO3,(is.na(Secondary))) # Distinct countries
length(NO3Primary$Country2)

NO3PrimaryRegs=filter(NO3Primary,(!is.na(ValueType))) #Distinct countries with NO3 regs
length(NO3PrimaryRegs$Country2) #Seth needs to fix Mongolia
NO3PrimaryNames=NO3PrimaryRegs$Country2
NO3PrimaryNames

NO3Regs=filter(NO3,Value>-1) #NO3l regs
length(NO3Regs$Country2) 

NO3Mandatory=filter(NO3,ValueType=="M") # Mandatory regs
length(NO3Mandatory$Country2) 

NO3Indicator=filter(NO3,ValueType=="I") # Indicator regs
length(NO3Indicator$Country2) 

NO3NoNO3t=filter(NO3,ValueType=="A") # No alt regs
length(NO3NoNO3t$Country2) 

NO3Emergency=filter(NO3,ValueType=="E") # Emergency regs
length(NO3Emergency$Country2) 

NO3Both=filter(NO3,Both=="Y") # Countries with both M and I regs
length(NO3Both$Country2) 

NO3NoEmergency=filter(NO3Regs,ValueType!="E") # Select the set of chronic regs (M, I, A)
length(NO3NoEmergency$Country2)

#With typos
mfv(NO3Regs$Value) #mode of NO3l Regs
median(NO3Regs$Value) #median of NO3l regs
min(NO3Regs$Value) #min of NO3l regs
max(NO3NoEmergency$Value) #max of NO3l CHRONIC regs
CountNO3NoEmergency=length(NO3NoEmergency$Value)
sd(NO3NoEmergency$Value) #SAMPLE sd of NO3l CHRONIC regs
sd(NO3NoEmergency$Value)*(sqrt((CountNO3NoEmergency-1)/CountNO3NoEmergency)) #POPULATION sd of ALL CHRONIC regs

#Typos deleted
NO3NoTypos=filter(NO3Regs,is.na(Typo))
length(NO3NoTypos$Country2)
NO3NoTyposNoEmergency=filter(NO3NoEmergency,is.na(Typo))
length(NO3NoTyposNoEmergency$Country2)
NO3Typos=filter(NO3,Typo=="Y")
length(NO3Typos$Country2)
min(NO3NoTypos$Value) #min of NO3l regs
max(NO3NoTyposNoEmergency$Value) #max of NO3l CHRONIC regs, no typos

#Has Regs
NO3HasRegsPop=sum(NO3PrimaryRegs$Population2)
NO3HasRegsPopPercent=NO3HasRegsPop/TotalPopulation
NO3HasRegsPopPercent # % of world population that have regs

NO3HasRegsHasGDP=filter(NO3PrimaryRegs,GDP2>0)
NO3HasRegsHasGDPSumGDP=sum(NO3HasRegsHasGDP$GDP2)
NO3HasRegsHasGDPSumPop=sum(NO3HasRegsHasGDP$Population2)
NO3HasRegsTotalGDP=NO3HasRegsHasGDPSumGDP/NO3HasRegsHasGDPSumPop
NO3HasRegsTotalGDP

#GVs
NO3MeetsWHOGV=filter(NO3PrimaryRegs,MeetsWHOGV=="Y")
length(NO3MeetsWHOGV$Country2) #countries that meet WHO GV
NO3MeetsWHOGVPop=sum(NO3MeetsWHOGV$Population2)
NO3MeetsWHOGVPopPercent=NO3MeetsWHOGVPop/TotalPopulation
NO3MeetsWHOGVPopPercent # % of world population that meets WHO GV

NO3MeetsWHOGVHasGDP=filter(NO3MeetsWHOGV,GDP2>0)
NO3MeetsWHOGVHasGDPSumGDP=sum(NO3MeetsWHOGVHasGDP$GDP2)
NO3MeetsWHOGVHasGDPSumPop=sum(NO3MeetsWHOGVHasGDP$Population2)
NO3MeetsWHOTotalGDP=NO3MeetsWHOGVHasGDPSumGDP/NO3MeetsWHOGVHasGDPSumPop
NO3MeetsWHOTotalGDP

NO3AboveWHOGV=filter(NO3Primary,AboveGV=="Y")
length(NO3AboveWHOGV$Country2) #countries that meet WHO GV
NO3AboveWHOGVPop=sum(NO3AboveWHOGV$Population2)
NO3AboveWHOGVPopPercent=NO3AboveWHOGVPop/TotalPopulation
NO3AboveWHOGVPopPercent # % of world population that Above WHO GV

NO3AboveWHOGVHasGDP=filter(NO3AboveWHOGV,GDP2>0)
NO3AboveWHOGVHasGDPSumGDP=sum(NO3AboveWHOGVHasGDP$GDP2)
NO3AboveWHOGVHasGDPSumPop=sum(NO3AboveWHOGVHasGDP$Population2)
NO3AboveWHOTotalGDP=NO3AboveWHOGVHasGDPSumGDP/NO3AboveWHOGVHasGDPSumPop
NO3AboveWHOTotalGDP

#HBVs
NO3MeetsWHOHBV=filter(NO3Primary,MeetsWHOHBV=="Y")
length(NO3MeetsWHOHBV$Country2) #countries that meet WHO HBV
NO3MeetsWHOHBVPop=sum(NO3MeetsWHOHBV$Population2)
NO3MeetsWHOHBVPopPercent=NO3MeetsWHOHBVPop/TotalPopulation
NO3MeetsWHOHBVPopPercent # % of world population that meets WHO HBV

NO3MeetsWHOHBVHasGDP=filter(NO3MeetsWHOHBV,GDP2>0)
NO3MeetsWHOHBVHasGDPSumGDP=sum(NO3MeetsWHOHBVHasGDP$GDP2)
NO3MeetsWHOHBVHasGDPSumPop=sum(NO3MeetsWHOHBVHasGDP$Population2)
NO3MeetsWHOTotalGDP=NO3MeetsWHOHBVHasGDPSumGDP/NO3MeetsWHOHBVHasGDPSumPop
NO3MeetsWHOTotalGDP

NO3AboveWHOHBV=filter(NO3Primary,AboveHBV=="Y")
length(NO3AboveWHOHBV$Country2) #countries that meet WHO HBV
NO3AboveWHOHBVPop=sum(NO3AboveWHOHBV$Population2)
NO3AboveWHOHBVPopPercent=NO3AboveWHOHBVPop/TotalPopulation
NO3AboveWHOHBVPopPercent # % of world population that Above WHO HBV

NO3AboveWHOHBVHasGDP=filter(NO3AboveWHOHBV,GDP2>0)
NO3AboveWHOHBVHasGDPSumGDP=sum(NO3AboveWHOHBVHasGDP$GDP2)
NO3AboveWHOHBVHasGDPSumPop=sum(NO3AboveWHOHBVHasGDP$Population2)
NO3AboveWHOTotalGDP=NO3AboveWHOHBVHasGDPSumGDP/NO3AboveWHOHBVHasGDPSumPop
NO3AboveWHOTotalGDP

#AVs
NO3MeetsWHOAV=filter(NO3Primary,MeetsWHOAV=="Y")
length(NO3MeetsWHOAV$Country2) #countries that meet WHO AV
NO3MeetsWHOAVPop=sum(NO3MeetsWHOAV$Population2)
NO3MeetsWHOAVPopPercent=NO3MeetsWHOAVPop/TotalPopulation
NO3MeetsWHOAVPopPercent # % of world population that meets WHO AV

NO3MeetsWHOAVHasGDP=filter(NO3MeetsWHOAV,GDP2>0)
NO3MeetsWHOAVHasGDPSumGDP=sum(NO3MeetsWHOAVHasGDP$GDP2)
NO3MeetsWHOAVHasGDPSumPop=sum(NO3MeetsWHOAVHasGDP$Population2)
NO3MeetsWHOTotalGDP=NO3MeetsWHOAVHasGDPSumGDP/NO3MeetsWHOAVHasGDPSumPop
NO3MeetsWHOTotalGDP

NO3AboveWHOAV=filter(NO3Primary,AboveAV=="Y")
length(NO3AboveWHOAV$Country2) #countries that meet WHO AV
NO3AboveWHOAVPop=sum(NO3AboveWHOAV$Population2)
NO3AboveWHOAVPopPercent=NO3AboveWHOAVPop/TotalPopulation
NO3AboveWHOAVPopPercent # % of world population that Above WHO AV

NO3AboveWHOAVHasGDP=filter(NO3AboveWHOAV,GDP2>0)
NO3AboveWHOAVHasGDPSumGDP=sum(NO3AboveWHOAVHasGDP$GDP2)
NO3AboveWHOAVHasGDPSumPop=sum(NO3AboveWHOAVHasGDP$Population2)
NO3AboveWHOTotalGDP=NO3AboveWHOAVHasGDPSumGDP/NO3AboveWHOAVHasGDPSumPop
NO3AboveWHOTotalGDP

#No Regs
NO3NoRegs=filter(NO3,NoReg=="Y")
length(NO3NoRegs$Country2) #countries that have no regs
NO3NoRegsPop=sum(NO3NoRegs$Population2)
NO3NoRegsPopPercent=NO3NoRegsPop/TotalPopulation
NO3NoRegsPopPercent # % of world population that have no regs

NO3NoRegsHasGDP=filter(NO3NoRegs,GDP2>0)
NO3NoRegsHasGDPSumGDP=sum(NO3NoRegsHasGDP$GDP2)
NO3NoRegsHasGDPSumPop=sum(NO3NoRegsHasGDP$Population2)
NO3NoRegsTotalGDP=NO3NoRegsHasGDPSumGDP/NO3NoRegsHasGDPSumPop
NO3NoRegsTotalGDP

#=========Nitrite==================
NO2=filter(ContaminantData,Contaminant=="NO2") # Total NO2 set
length(NO2$Country2)

NO2Primary=filter(NO2,(is.na(Secondary))) # Distinct countries
length(NO2Primary$Country2)

NO2PrimaryRegs=filter(NO2Primary,(!is.na(ValueType))) #Distinct countries with NO2 regs
length(NO2PrimaryRegs$Country2) #Seth needs to fix Mongolia
NO2PrimaryNames=NO2PrimaryRegs$Country2
NO2PrimaryNames

NO2Regs=filter(NO2,Value>-1) #NO2l regs
length(NO2Regs$Country2) 

NO2Mandatory=filter(NO2,ValueType=="M") # Mandatory regs
length(NO2Mandatory$Country2) 

NO2Indicator=filter(NO2,ValueType=="I") # Indicator regs
length(NO2Indicator$Country2) 

NO2NoNO2t=filter(NO2,ValueType=="A") # No alt regs
length(NO2NoNO2t$Country2) 

NO2Emergency=filter(NO2,ValueType=="E") # Emergency regs
length(NO2Emergency$Country2) 

NO2Both=filter(NO2,Both=="Y") # Countries with both M and I regs
length(NO2Both$Country2) 

NO2NoEmergency=filter(NO2Regs,ValueType!="E") # Select the set of chronic regs (M, I, A)
length(NO2NoEmergency$Country2)

#With typos
mfv(NO2Regs$Value) #mode of NO2l Regs
median(NO2Regs$Value) #median of NO2l regs
min(NO2Regs$Value) #min of NO2l regs
max(NO2NoEmergency$Value) #max of NO2l CHRONIC regs
CountNO2NoEmergency=length(NO2NoEmergency$Value)
sd(NO2NoEmergency$Value) #SAMPLE sd of NO2l CHRONIC regs
sd(NO2NoEmergency$Value)*(sqrt((CountNO2NoEmergency-1)/CountNO2NoEmergency)) #POPULATION sd of ALL CHRONIC regs

#Typos deleted
NO2NoTypos=filter(NO2Regs,is.na(Typo))
length(NO2NoTypos$Country2)
NO2NoTyposNoEmergency=filter(NO2NoEmergency,is.na(Typo))
length(NO2NoTyposNoEmergency$Country2)
NO2Typos=filter(NO2,Typo=="Y")
length(NO2Typos$Country2)
min(NO2NoTypos$Value) #min of NO2l regs
max(NO2NoTyposNoEmergency$Value) #max of NO2l CHRONIC regs, no typos

#Has Regs
NO2HasRegsPop=sum(NO2PrimaryRegs$Population2)
NO2HasRegsPopPercent=NO2HasRegsPop/TotalPopulation
NO2HasRegsPopPercent # % of world population that have regs

NO2HasRegsHasGDP=filter(NO2PrimaryRegs,GDP2>0)
NO2HasRegsHasGDPSumGDP=sum(NO2HasRegsHasGDP$GDP2)
NO2HasRegsHasGDPSumPop=sum(NO2HasRegsHasGDP$Population2)
NO2HasRegsTotalGDP=NO2HasRegsHasGDPSumGDP/NO2HasRegsHasGDPSumPop
NO2HasRegsTotalGDP

#GVs
NO2MeetsWHOGV=filter(NO2PrimaryRegs,MeetsWHOGV=="Y")
length(NO2MeetsWHOGV$Country2) #countries that meet WHO GV
NO2MeetsWHOGVPop=sum(NO2MeetsWHOGV$Population2)
NO2MeetsWHOGVPopPercent=NO2MeetsWHOGVPop/TotalPopulation
NO2MeetsWHOGVPopPercent # % of world population that meets WHO GV

NO2MeetsWHOGVHasGDP=filter(NO2MeetsWHOGV,GDP2>0)
NO2MeetsWHOGVHasGDPSumGDP=sum(NO2MeetsWHOGVHasGDP$GDP2)
NO2MeetsWHOGVHasGDPSumPop=sum(NO2MeetsWHOGVHasGDP$Population2)
NO2MeetsWHOTotalGDP=NO2MeetsWHOGVHasGDPSumGDP/NO2MeetsWHOGVHasGDPSumPop
NO2MeetsWHOTotalGDP

NO2AboveWHOGV=filter(NO2Primary,AboveGV=="Y")
length(NO2AboveWHOGV$Country2) #countries that meet WHO GV
NO2AboveWHOGVPop=sum(NO2AboveWHOGV$Population2)
NO2AboveWHOGVPopPercent=NO2AboveWHOGVPop/TotalPopulation
NO2AboveWHOGVPopPercent # % of world population that Above WHO GV

NO2AboveWHOGVHasGDP=filter(NO2AboveWHOGV,GDP2>0)
NO2AboveWHOGVHasGDPSumGDP=sum(NO2AboveWHOGVHasGDP$GDP2)
NO2AboveWHOGVHasGDPSumPop=sum(NO2AboveWHOGVHasGDP$Population2)
NO2AboveWHOTotalGDP=NO2AboveWHOGVHasGDPSumGDP/NO2AboveWHOGVHasGDPSumPop
NO2AboveWHOTotalGDP

#HBVs
NO2MeetsWHOHBV=filter(NO2Primary,MeetsWHOHBV=="Y")
length(NO2MeetsWHOHBV$Country2) #countries that meet WHO HBV
NO2MeetsWHOHBVPop=sum(NO2MeetsWHOHBV$Population2)
NO2MeetsWHOHBVPopPercent=NO2MeetsWHOHBVPop/TotalPopulation
NO2MeetsWHOHBVPopPercent # % of world population that meets WHO HBV

NO2MeetsWHOHBVHasGDP=filter(NO2MeetsWHOHBV,GDP2>0)
NO2MeetsWHOHBVHasGDPSumGDP=sum(NO2MeetsWHOHBVHasGDP$GDP2)
NO2MeetsWHOHBVHasGDPSumPop=sum(NO2MeetsWHOHBVHasGDP$Population2)
NO2MeetsWHOTotalGDP=NO2MeetsWHOHBVHasGDPSumGDP/NO2MeetsWHOHBVHasGDPSumPop
NO2MeetsWHOTotalGDP

NO2AboveWHOHBV=filter(NO2Primary,AboveHBV=="Y")
length(NO2AboveWHOHBV$Country2) #countries that meet WHO HBV
NO2AboveWHOHBVPop=sum(NO2AboveWHOHBV$Population2)
NO2AboveWHOHBVPopPercent=NO2AboveWHOHBVPop/TotalPopulation
NO2AboveWHOHBVPopPercent # % of world population that Above WHO HBV

NO2AboveWHOHBVHasGDP=filter(NO2AboveWHOHBV,GDP2>0)
NO2AboveWHOHBVHasGDPSumGDP=sum(NO2AboveWHOHBVHasGDP$GDP2)
NO2AboveWHOHBVHasGDPSumPop=sum(NO2AboveWHOHBVHasGDP$Population2)
NO2AboveWHOTotalGDP=NO2AboveWHOHBVHasGDPSumGDP/NO2AboveWHOHBVHasGDPSumPop
NO2AboveWHOTotalGDP

#AVs
NO2MeetsWHOAV=filter(NO2Primary,MeetsWHOAV=="Y")
length(NO2MeetsWHOAV$Country2) #countries that meet WHO AV
NO2MeetsWHOAVPop=sum(NO2MeetsWHOAV$Population2)
NO2MeetsWHOAVPopPercent=NO2MeetsWHOAVPop/TotalPopulation
NO2MeetsWHOAVPopPercent # % of world population that meets WHO AV

NO2MeetsWHOAVHasGDP=filter(NO2MeetsWHOAV,GDP2>0)
NO2MeetsWHOAVHasGDPSumGDP=sum(NO2MeetsWHOAVHasGDP$GDP2)
NO2MeetsWHOAVHasGDPSumPop=sum(NO2MeetsWHOAVHasGDP$Population2)
NO2MeetsWHOTotalGDP=NO2MeetsWHOAVHasGDPSumGDP/NO2MeetsWHOAVHasGDPSumPop
NO2MeetsWHOTotalGDP

NO2AboveWHOAV=filter(NO2Primary,AboveAV=="Y")
length(NO2AboveWHOAV$Country2) #countries that meet WHO AV
NO2AboveWHOAVPop=sum(NO2AboveWHOAV$Population2)
NO2AboveWHOAVPopPercent=NO2AboveWHOAVPop/TotalPopulation
NO2AboveWHOAVPopPercent # % of world population that Above WHO AV

NO2AboveWHOAVHasGDP=filter(NO2AboveWHOAV,GDP2>0)
NO2AboveWHOAVHasGDPSumGDP=sum(NO2AboveWHOAVHasGDP$GDP2)
NO2AboveWHOAVHasGDPSumPop=sum(NO2AboveWHOAVHasGDP$Population2)
NO2AboveWHOTotalGDP=NO2AboveWHOAVHasGDPSumGDP/NO2AboveWHOAVHasGDPSumPop
NO2AboveWHOTotalGDP

#No Regs
NO2NoRegs=filter(NO2,NoReg=="Y")
length(NO2NoRegs$Country2) #countries that have no regs
NO2NoRegsPop=sum(NO2NoRegs$Population2)
NO2NoRegsPopPercent=NO2NoRegsPop/TotalPopulation
NO2NoRegsPopPercent # % of world population that have no regs

NO2NoRegsHasGDP=filter(NO2NoRegs,GDP2>0)
NO2NoRegsHasGDPSumGDP=sum(NO2NoRegsHasGDP$GDP2)
NO2NoRegsHasGDPSumPop=sum(NO2NoRegsHasGDP$Population2)
NO2NoRegsTotalGDP=NO2NoRegsHasGDPSumGDP/NO2NoRegsHasGDPSumPop
NO2NoRegsTotalGDP

#=========Niobium===================
Nb=filter(ContaminantData,Contaminant=="Nb") # Total Nb set
length(Nb$Country2)

NbPrimary=filter(Nb,(is.na(Secondary))) # Distinct countries
length(NbPrimary$Country2)

NbPrimaryRegs=filter(NbPrimary,(!is.na(ValueType))) #Distinct countries with Nb regs
length(NbPrimaryRegs$Country2) 
NbPrimaryNames=NbPrimaryRegs$Country2
NbPrimaryNames

NbRegs=filter(Nb,Value>-1) #Nbl regs
length(NbRegs$Country2) 

NbMandatory=filter(Nb,ValueType=="M") # Mandatory regs
length(NbMandatory$Country2) 

NbIndicator=filter(Nb,ValueType=="I") # Indicator regs
length(NbIndicator$Country2) 

NbNoNbt=filter(Nb,ValueType=="A") # No alt regs
length(NbNoNbt$Country2) 

NbEmergency=filter(Nb,ValueType=="E") # Emergency regs
length(NbEmergency$Country2) 

NbBoth=filter(Nb,Both=="Y") # Countries with both M and I regs
length(NbBoth$Country2) 

NbNoEmergency=filter(NbRegs,ValueType!="E") # Select the set of chronic regs (M, I, A)
length(NbNoEmergency$Country2)

#With typos
mfv(NbRegs$Value) #mode of Nbl Regs
median(NbRegs$Value) #median of Nbl regs
min(NbRegs$Value) #min of Nbl regs
max(NbNoEmergency$Value) #max of Nbl CHRONIC regs
CountNbNoEmergency=length(NbNoEmergency$Value)
sd(NbNoEmergency$Value) #SAMPLE sd of Nbl CHRONIC regs
sd(NbNoEmergency$Value)*(sqrt((CountNbNoEmergency-1)/CountNbNoEmergency)) #POPULATION sd of ALL CHRONIC regs

#Typos deleted
NbNoTypos=filter(NbRegs,is.na(Typo))
length(NbNoTypos$Country2)
NbNoTyposNoEmergency=filter(NbNoEmergency,is.na(Typo))
length(NbNoTyposNoEmergency$Country2)
NbTypos=filter(Nb,Typo=="Y")
length(NbTypos$Country2)
min(NbNoTypos$Value) #min of Nbl regs
max(NbNoTyposNoEmergency$Value) #max of Nbl CHRONIC regs, no typos

#Has Regs
NbHasRegsPop=sum(NbPrimaryRegs$Population2)
NbHasRegsPopPercent=NbHasRegsPop/TotalPopulation
NbHasRegsPopPercent # % of world population that have regs

NbHasRegsHasGDP=filter(NbPrimaryRegs,GDP2>0)
NbHasRegsHasGDPSumGDP=sum(NbHasRegsHasGDP$GDP2)
NbHasRegsHasGDPSumPop=sum(NbHasRegsHasGDP$Population2)
NbHasRegsTotalGDP=NbHasRegsHasGDPSumGDP/NbHasRegsHasGDPSumPop
NbHasRegsTotalGDP

#GVs
NbMeetsWHOGV=filter(NbPrimaryRegs,MeetsWHOGV=="Y")
length(NbMeetsWHOGV$Country2) #countries that meet WHO GV
NbMeetsWHOGVPop=sum(NbMeetsWHOGV$Population2)
NbMeetsWHOGVPopPercent=NbMeetsWHOGVPop/TotalPopulation
NbMeetsWHOGVPopPercent # % of world population that meets WHO GV

NbMeetsWHOGVHasGDP=filter(NbMeetsWHOGV,GDP2>0)
NbMeetsWHOGVHasGDPSumGDP=sum(NbMeetsWHOGVHasGDP$GDP2)
NbMeetsWHOGVHasGDPSumPop=sum(NbMeetsWHOGVHasGDP$Population2)
NbMeetsWHOTotalGDP=NbMeetsWHOGVHasGDPSumGDP/NbMeetsWHOGVHasGDPSumPop
NbMeetsWHOTotalGDP

NbAboveWHOGV=filter(NbPrimary,AboveGV=="Y")
length(NbAboveWHOGV$Country2) #countries that meet WHO GV
NbAboveWHOGVPop=sum(NbAboveWHOGV$Population2)
NbAboveWHOGVPopPercent=NbAboveWHOGVPop/TotalPopulation
NbAboveWHOGVPopPercent # % of world population that Above WHO GV

NbAboveWHOGVHasGDP=filter(NbAboveWHOGV,GDP2>0)
NbAboveWHOGVHasGDPSumGDP=sum(NbAboveWHOGVHasGDP$GDP2)
NbAboveWHOGVHasGDPSumPop=sum(NbAboveWHOGVHasGDP$Population2)
NbAboveWHOTotalGDP=NbAboveWHOGVHasGDPSumGDP/NbAboveWHOGVHasGDPSumPop
NbAboveWHOTotalGDP

#HBVs
NbMeetsWHOHBV=filter(NbPrimary,MeetsWHOHBV=="Y")
length(NbMeetsWHOHBV$Country2) #countries that meet WHO HBV
NbMeetsWHOHBVPop=sum(NbMeetsWHOHBV$Population2)
NbMeetsWHOHBVPopPercent=NbMeetsWHOHBVPop/TotalPopulation
NbMeetsWHOHBVPopPercent # % of world population that meets WHO HBV

NbMeetsWHOHBVHasGDP=filter(NbMeetsWHOHBV,GDP2>0)
NbMeetsWHOHBVHasGDPSumGDP=sum(NbMeetsWHOHBVHasGDP$GDP2)
NbMeetsWHOHBVHasGDPSumPop=sum(NbMeetsWHOHBVHasGDP$Population2)
NbMeetsWHOTotalGDP=NbMeetsWHOHBVHasGDPSumGDP/NbMeetsWHOHBVHasGDPSumPop
NbMeetsWHOTotalGDP

NbAboveWHOHBV=filter(NbPrimary,AboveHBV=="Y")
length(NbAboveWHOHBV$Country2) #countries that meet WHO HBV
NbAboveWHOHBVPop=sum(NbAboveWHOHBV$Population2)
NbAboveWHOHBVPopPercent=NbAboveWHOHBVPop/TotalPopulation
NbAboveWHOHBVPopPercent # % of world population that Above WHO HBV

NbAboveWHOHBVHasGDP=filter(NbAboveWHOHBV,GDP2>0)
NbAboveWHOHBVHasGDPSumGDP=sum(NbAboveWHOHBVHasGDP$GDP2)
NbAboveWHOHBVHasGDPSumPop=sum(NbAboveWHOHBVHasGDP$Population2)
NbAboveWHOTotalGDP=NbAboveWHOHBVHasGDPSumGDP/NbAboveWHOHBVHasGDPSumPop
NbAboveWHOTotalGDP

#AVs
NbMeetsWHOAV=filter(NbPrimary,MeetsWHOAV=="Y")
length(NbMeetsWHOAV$Country2) #countries that meet WHO AV
NbMeetsWHOAVPop=sum(NbMeetsWHOAV$Population2)
NbMeetsWHOAVPopPercent=NbMeetsWHOAVPop/TotalPopulation
NbMeetsWHOAVPopPercent # % of world population that meets WHO AV

NbMeetsWHOAVHasGDP=filter(NbMeetsWHOAV,GDP2>0)
NbMeetsWHOAVHasGDPSumGDP=sum(NbMeetsWHOAVHasGDP$GDP2)
NbMeetsWHOAVHasGDPSumPop=sum(NbMeetsWHOAVHasGDP$Population2)
NbMeetsWHOTotalGDP=NbMeetsWHOAVHasGDPSumGDP/NbMeetsWHOAVHasGDPSumPop
NbMeetsWHOTotalGDP

NbAboveWHOAV=filter(NbPrimary,AboveAV=="Y")
length(NbAboveWHOAV$Country2) #countries that meet WHO AV
NbAboveWHOAVPop=sum(NbAboveWHOAV$Population2)
NbAboveWHOAVPopPercent=NbAboveWHOAVPop/TotalPopulation
NbAboveWHOAVPopPercent # % of world population that Above WHO AV

NbAboveWHOAVHasGDP=filter(NbAboveWHOAV,GDP2>0)
NbAboveWHOAVHasGDPSumGDP=sum(NbAboveWHOAVHasGDP$GDP2)
NbAboveWHOAVHasGDPSumPop=sum(NbAboveWHOAVHasGDP$Population2)
NbAboveWHOTotalGDP=NbAboveWHOAVHasGDPSumGDP/NbAboveWHOAVHasGDPSumPop
NbAboveWHOTotalGDP

#No Regs
NbNoRegs=filter(Nb,NoReg=="Y")
length(NbNoRegs$Country2) #countries that have no regs
NbNoRegsPop=sum(NbNoRegs$Population2)
NbNoRegsPopPercent=NbNoRegsPop/TotalPopulation
NbNoRegsPopPercent # % of world population that have no regs

NbNoRegsHasGDP=filter(NbNoRegs,GDP2>0)
NbNoRegsHasGDPSumGDP=sum(NbNoRegsHasGDP$GDP2)
NbNoRegsHasGDPSumPop=sum(NbNoRegsHasGDP$Population2)
NbNoRegsTotalGDP=NbNoRegsHasGDPSumGDP/NbNoRegsHasGDPSumPop
NbNoRegsTotalGDP

#=========Nitrogen==================
Nitrogen=filter(ContaminantData,Contaminant=="Nitrogen") # Total Nitrogen set
length(Nitrogen$Country2)

NitrogenPrimary=filter(Nitrogen,(is.na(Secondary))) # Distinct countries
length(NitrogenPrimary$Country2)

NitrogenPrimaryRegs=filter(NitrogenPrimary,(!is.na(ValueType))) #Distinct countries with Nitrogen regs
length(NitrogenPrimaryRegs$Country2) 
NitrogenPrimaryNames=NitrogenPrimaryRegs$Country2
NitrogenPrimaryNames

NitrogenRegs=filter(Nitrogen,Value>-1) #Nitrogenl regs
length(NitrogenRegs$Country2) 

NitrogenMandatory=filter(Nitrogen,ValueType=="M") # Mandatory regs
length(NitrogenMandatory$Country2) 

NitrogenIndicator=filter(Nitrogen,ValueType=="I") # Indicator regs
length(NitrogenIndicator$Country2) 

NitrogenNoNitrogent=filter(Nitrogen,ValueType=="A") # No alt regs
length(NitrogenNoNitrogent$Country2) 

NitrogenEmergency=filter(Nitrogen,ValueType=="E") # Emergency regs
length(NitrogenEmergency$Country2) 

NitrogenBoth=filter(Nitrogen,Both=="Y") # Countries with both M and I regs
length(NitrogenBoth$Country2) 

NitrogenNoEmergency=filter(NitrogenRegs,ValueType!="E") # Select the set of chronic regs (M, I, A)
length(NitrogenNoEmergency$Country2)

#With typos
mfv(NitrogenRegs$Value) #mode of Nitrogenl Regs
median(NitrogenRegs$Value) #median of Nitrogenl regs
min(NitrogenRegs$Value) #min of Nitrogenl regs
max(NitrogenNoEmergency$Value) #max of Nitrogenl CHRONIC regs
CountNitrogenNoEmergency=length(NitrogenNoEmergency$Value)
sd(NitrogenNoEmergency$Value) #SAMPLE sd of Nitrogenl CHRONIC regs
sd(NitrogenNoEmergency$Value)*(sqrt((CountNitrogenNoEmergency-1)/CountNitrogenNoEmergency)) #POPULATION sd of ALL CHRONIC regs

#Typos deleted
NitrogenNoTypos=filter(NitrogenRegs,is.na(Typo))
length(NitrogenNoTypos$Country2)
NitrogenNoTyposNoEmergency=filter(NitrogenNoEmergency,is.na(Typo))
length(NitrogenNoTyposNoEmergency$Country2)
NitrogenTypos=filter(Nitrogen,Typo=="Y")
length(NitrogenTypos$Country2)
min(NitrogenNoTypos$Value) #min of Nitrogenl regs
max(NitrogenNoTyposNoEmergency$Value) #max of Nitrogenl CHRONIC regs, no typos

#Has Regs
NitrogenHasRegsPop=sum(NitrogenPrimaryRegs$Population2)
NitrogenHasRegsPopPercent=NitrogenHasRegsPop/TotalPopulation
NitrogenHasRegsPopPercent # % of world population that have regs

NitrogenHasRegsHasGDP=filter(NitrogenPrimaryRegs,GDP2>0)
NitrogenHasRegsHasGDPSumGDP=sum(NitrogenHasRegsHasGDP$GDP2)
NitrogenHasRegsHasGDPSumPop=sum(NitrogenHasRegsHasGDP$Population2)
NitrogenHasRegsTotalGDP=NitrogenHasRegsHasGDPSumGDP/NitrogenHasRegsHasGDPSumPop
NitrogenHasRegsTotalGDP

#GVs
NitrogenMeetsWHOGV=filter(NitrogenPrimaryRegs,MeetsWHOGV=="Y")
length(NitrogenMeetsWHOGV$Country2) #countries that meet WHO GV
NitrogenMeetsWHOGVPop=sum(NitrogenMeetsWHOGV$Population2)
NitrogenMeetsWHOGVPopPercent=NitrogenMeetsWHOGVPop/TotalPopulation
NitrogenMeetsWHOGVPopPercent # % of world population that meets WHO GV

NitrogenMeetsWHOGVHasGDP=filter(NitrogenMeetsWHOGV,GDP2>0)
NitrogenMeetsWHOGVHasGDPSumGDP=sum(NitrogenMeetsWHOGVHasGDP$GDP2)
NitrogenMeetsWHOGVHasGDPSumPop=sum(NitrogenMeetsWHOGVHasGDP$Population2)
NitrogenMeetsWHOTotalGDP=NitrogenMeetsWHOGVHasGDPSumGDP/NitrogenMeetsWHOGVHasGDPSumPop
NitrogenMeetsWHOTotalGDP

NitrogenAboveWHOGV=filter(NitrogenPrimary,AboveGV=="Y")
length(NitrogenAboveWHOGV$Country2) #countries that meet WHO GV
NitrogenAboveWHOGVPop=sum(NitrogenAboveWHOGV$Population2)
NitrogenAboveWHOGVPopPercent=NitrogenAboveWHOGVPop/TotalPopulation
NitrogenAboveWHOGVPopPercent # % of world population that Above WHO GV

NitrogenAboveWHOGVHasGDP=filter(NitrogenAboveWHOGV,GDP2>0)
NitrogenAboveWHOGVHasGDPSumGDP=sum(NitrogenAboveWHOGVHasGDP$GDP2)
NitrogenAboveWHOGVHasGDPSumPop=sum(NitrogenAboveWHOGVHasGDP$Population2)
NitrogenAboveWHOTotalGDP=NitrogenAboveWHOGVHasGDPSumGDP/NitrogenAboveWHOGVHasGDPSumPop
NitrogenAboveWHOTotalGDP

#HBVs
NitrogenMeetsWHOHBV=filter(NitrogenPrimary,MeetsWHOHBV=="Y")
length(NitrogenMeetsWHOHBV$Country2) #countries that meet WHO HBV
NitrogenMeetsWHOHBVPop=sum(NitrogenMeetsWHOHBV$Population2)
NitrogenMeetsWHOHBVPopPercent=NitrogenMeetsWHOHBVPop/TotalPopulation
NitrogenMeetsWHOHBVPopPercent # % of world population that meets WHO HBV

NitrogenMeetsWHOHBVHasGDP=filter(NitrogenMeetsWHOHBV,GDP2>0)
NitrogenMeetsWHOHBVHasGDPSumGDP=sum(NitrogenMeetsWHOHBVHasGDP$GDP2)
NitrogenMeetsWHOHBVHasGDPSumPop=sum(NitrogenMeetsWHOHBVHasGDP$Population2)
NitrogenMeetsWHOTotalGDP=NitrogenMeetsWHOHBVHasGDPSumGDP/NitrogenMeetsWHOHBVHasGDPSumPop
NitrogenMeetsWHOTotalGDP

NitrogenAboveWHOHBV=filter(NitrogenPrimary,AboveHBV=="Y")
length(NitrogenAboveWHOHBV$Country2) #countries that meet WHO HBV
NitrogenAboveWHOHBVPop=sum(NitrogenAboveWHOHBV$Population2)
NitrogenAboveWHOHBVPopPercent=NitrogenAboveWHOHBVPop/TotalPopulation
NitrogenAboveWHOHBVPopPercent # % of world population that Above WHO HBV

NitrogenAboveWHOHBVHasGDP=filter(NitrogenAboveWHOHBV,GDP2>0)
NitrogenAboveWHOHBVHasGDPSumGDP=sum(NitrogenAboveWHOHBVHasGDP$GDP2)
NitrogenAboveWHOHBVHasGDPSumPop=sum(NitrogenAboveWHOHBVHasGDP$Population2)
NitrogenAboveWHOTotalGDP=NitrogenAboveWHOHBVHasGDPSumGDP/NitrogenAboveWHOHBVHasGDPSumPop
NitrogenAboveWHOTotalGDP

#AVs
NitrogenMeetsWHOAV=filter(NitrogenPrimary,MeetsWHOAV=="Y")
length(NitrogenMeetsWHOAV$Country2) #countries that meet WHO AV
NitrogenMeetsWHOAVPop=sum(NitrogenMeetsWHOAV$Population2)
NitrogenMeetsWHOAVPopPercent=NitrogenMeetsWHOAVPop/TotalPopulation
NitrogenMeetsWHOAVPopPercent # % of world population that meets WHO AV

NitrogenMeetsWHOAVHasGDP=filter(NitrogenMeetsWHOAV,GDP2>0)
NitrogenMeetsWHOAVHasGDPSumGDP=sum(NitrogenMeetsWHOAVHasGDP$GDP2)
NitrogenMeetsWHOAVHasGDPSumPop=sum(NitrogenMeetsWHOAVHasGDP$Population2)
NitrogenMeetsWHOTotalGDP=NitrogenMeetsWHOAVHasGDPSumGDP/NitrogenMeetsWHOAVHasGDPSumPop
NitrogenMeetsWHOTotalGDP

NitrogenAboveWHOAV=filter(NitrogenPrimary,AboveAV=="Y")
length(NitrogenAboveWHOAV$Country2) #countries that meet WHO AV
NitrogenAboveWHOAVPop=sum(NitrogenAboveWHOAV$Population2)
NitrogenAboveWHOAVPopPercent=NitrogenAboveWHOAVPop/TotalPopulation
NitrogenAboveWHOAVPopPercent # % of world population that Above WHO AV

NitrogenAboveWHOAVHasGDP=filter(NitrogenAboveWHOAV,GDP2>0)
NitrogenAboveWHOAVHasGDPSumGDP=sum(NitrogenAboveWHOAVHasGDP$GDP2)
NitrogenAboveWHOAVHasGDPSumPop=sum(NitrogenAboveWHOAVHasGDP$Population2)
NitrogenAboveWHOTotalGDP=NitrogenAboveWHOAVHasGDPSumGDP/NitrogenAboveWHOAVHasGDPSumPop
NitrogenAboveWHOTotalGDP

#No Regs
NitrogenNoRegs=filter(Nitrogen,NoReg=="Y")
length(NitrogenNoRegs$Country2) #countries that have no regs
NitrogenNoRegsPop=sum(NitrogenNoRegs$Population2)
NitrogenNoRegsPopPercent=NitrogenNoRegsPop/TotalPopulation
NitrogenNoRegsPopPercent # % of world population that have no regs

NitrogenNoRegsHasGDP=filter(NitrogenNoRegs,GDP2>0)
NitrogenNoRegsHasGDPSumGDP=sum(NitrogenNoRegsHasGDP$GDP2)
NitrogenNoRegsHasGDPSumPop=sum(NitrogenNoRegsHasGDP$Population2)
NitrogenNoRegsTotalGDP=NitrogenNoRegsHasGDPSumGDP/NitrogenNoRegsHasGDPSumPop
NitrogenNoRegsTotalGDP

#=========Dissolved oxygen==================
O2=filter(ContaminantData,Contaminant=="O2") # Total O2 set
length(O2$Country2)

O2Primary=filter(O2,(is.na(Secondary))) # Distinct countries
length(O2Primary$Country2)

O2PrimaryRegs=filter(O2Primary,(!is.na(ValueType))) #Distinct countries with O2 regs
length(O2PrimaryRegs$Country2) 
O2PrimaryNames=O2PrimaryRegs$Country2
O2PrimaryNames

O2Regs=filter(O2,Value>-1) #O2l regs
length(O2Regs$Country2) 

O2Mandatory=filter(O2,ValueType=="M") # Mandatory regs
length(O2Mandatory$Country2) 

O2Indicator=filter(O2,ValueType=="I") # Indicator regs
length(O2Indicator$Country2) 

O2NoO2t=filter(O2,ValueType=="A") # No alt regs
length(O2NoO2t$Country2) 

O2Emergency=filter(O2,ValueType=="E") # Emergency regs
length(O2Emergency$Country2) 

O2Both=filter(O2,Both=="Y") # Countries with both M and I regs
length(O2Both$Country2) 

O2NoEmergency=filter(O2Regs,ValueType!="E") # Select the set of chronic regs (M, I, A)
length(O2NoEmergency$Country2)

#With typos
mfv(O2Regs$Value) #mode of O2l Regs
median(O2Regs$Value) #median of O2l regs
min(O2Regs$Value) #min of O2l regs
max(O2NoEmergency$Value) #max of O2l CHRONIC regs
CountO2NoEmergency=length(O2NoEmergency$Value)
sd(O2NoEmergency$Value) #SAMPLE sd of O2l CHRONIC regs
sd(O2NoEmergency$Value)*(sqrt((CountO2NoEmergency-1)/CountO2NoEmergency)) #POPULATION sd of ALL CHRONIC regs

#Typos deleted
O2NoTypos=filter(O2Regs,is.na(Typo))
length(O2NoTypos$Country2)
O2NoTyposNoEmergency=filter(O2NoEmergency,is.na(Typo))
length(O2NoTyposNoEmergency$Country2)
O2Typos=filter(O2,Typo=="Y")
length(O2Typos$Country2)
min(O2NoTypos$Value) #min of O2l regs
max(O2NoTyposNoEmergency$Value) #max of O2l CHRONIC regs, no typos

#Has Regs
O2HasRegsPop=sum(O2PrimaryRegs$Population2)
O2HasRegsPopPercent=O2HasRegsPop/TotalPopulation
O2HasRegsPopPercent # % of world population that have regs

O2HasRegsHasGDP=filter(O2PrimaryRegs,GDP2>0)
O2HasRegsHasGDPSumGDP=sum(O2HasRegsHasGDP$GDP2)
O2HasRegsHasGDPSumPop=sum(O2HasRegsHasGDP$Population2)
O2HasRegsTotalGDP=O2HasRegsHasGDPSumGDP/O2HasRegsHasGDPSumPop
O2HasRegsTotalGDP

#GVs
O2MeetsWHOGV=filter(O2PrimaryRegs,MeetsWHOGV=="Y")
length(O2MeetsWHOGV$Country2) #countries that meet WHO GV
O2MeetsWHOGVPop=sum(O2MeetsWHOGV$Population2)
O2MeetsWHOGVPopPercent=O2MeetsWHOGVPop/TotalPopulation
O2MeetsWHOGVPopPercent # % of world population that meets WHO GV

O2MeetsWHOGVHasGDP=filter(O2MeetsWHOGV,GDP2>0)
O2MeetsWHOGVHasGDPSumGDP=sum(O2MeetsWHOGVHasGDP$GDP2)
O2MeetsWHOGVHasGDPSumPop=sum(O2MeetsWHOGVHasGDP$Population2)
O2MeetsWHOTotalGDP=O2MeetsWHOGVHasGDPSumGDP/O2MeetsWHOGVHasGDPSumPop
O2MeetsWHOTotalGDP

O2AboveWHOGV=filter(O2Primary,AboveGV=="Y")
length(O2AboveWHOGV$Country2) #countries that meet WHO GV
O2AboveWHOGVPop=sum(O2AboveWHOGV$Population2)
O2AboveWHOGVPopPercent=O2AboveWHOGVPop/TotalPopulation
O2AboveWHOGVPopPercent # % of world population that Above WHO GV

O2AboveWHOGVHasGDP=filter(O2AboveWHOGV,GDP2>0)
O2AboveWHOGVHasGDPSumGDP=sum(O2AboveWHOGVHasGDP$GDP2)
O2AboveWHOGVHasGDPSumPop=sum(O2AboveWHOGVHasGDP$Population2)
O2AboveWHOTotalGDP=O2AboveWHOGVHasGDPSumGDP/O2AboveWHOGVHasGDPSumPop
O2AboveWHOTotalGDP

#HBVs
O2MeetsWHOHBV=filter(O2Primary,MeetsWHOHBV=="Y")
length(O2MeetsWHOHBV$Country2) #countries that meet WHO HBV
O2MeetsWHOHBVPop=sum(O2MeetsWHOHBV$Population2)
O2MeetsWHOHBVPopPercent=O2MeetsWHOHBVPop/TotalPopulation
O2MeetsWHOHBVPopPercent # % of world population that meets WHO HBV

O2MeetsWHOHBVHasGDP=filter(O2MeetsWHOHBV,GDP2>0)
O2MeetsWHOHBVHasGDPSumGDP=sum(O2MeetsWHOHBVHasGDP$GDP2)
O2MeetsWHOHBVHasGDPSumPop=sum(O2MeetsWHOHBVHasGDP$Population2)
O2MeetsWHOTotalGDP=O2MeetsWHOHBVHasGDPSumGDP/O2MeetsWHOHBVHasGDPSumPop
O2MeetsWHOTotalGDP

O2AboveWHOHBV=filter(O2Primary,AboveHBV=="Y")
length(O2AboveWHOHBV$Country2) #countries that meet WHO HBV
O2AboveWHOHBVPop=sum(O2AboveWHOHBV$Population2)
O2AboveWHOHBVPopPercent=O2AboveWHOHBVPop/TotalPopulation
O2AboveWHOHBVPopPercent # % of world population that Above WHO HBV

O2AboveWHOHBVHasGDP=filter(O2AboveWHOHBV,GDP2>0)
O2AboveWHOHBVHasGDPSumGDP=sum(O2AboveWHOHBVHasGDP$GDP2)
O2AboveWHOHBVHasGDPSumPop=sum(O2AboveWHOHBVHasGDP$Population2)
O2AboveWHOTotalGDP=O2AboveWHOHBVHasGDPSumGDP/O2AboveWHOHBVHasGDPSumPop
O2AboveWHOTotalGDP

#AVs
O2MeetsWHOAV=filter(O2Primary,MeetsWHOAV=="Y")
length(O2MeetsWHOAV$Country2) #countries that meet WHO AV
O2MeetsWHOAVPop=sum(O2MeetsWHOAV$Population2)
O2MeetsWHOAVPopPercent=O2MeetsWHOAVPop/TotalPopulation
O2MeetsWHOAVPopPercent # % of world population that meets WHO AV

O2MeetsWHOAVHasGDP=filter(O2MeetsWHOAV,GDP2>0)
O2MeetsWHOAVHasGDPSumGDP=sum(O2MeetsWHOAVHasGDP$GDP2)
O2MeetsWHOAVHasGDPSumPop=sum(O2MeetsWHOAVHasGDP$Population2)
O2MeetsWHOTotalGDP=O2MeetsWHOAVHasGDPSumGDP/O2MeetsWHOAVHasGDPSumPop
O2MeetsWHOTotalGDP

O2AboveWHOAV=filter(O2Primary,AboveAV=="Y")
length(O2AboveWHOAV$Country2) #countries that meet WHO AV
O2AboveWHOAVPop=sum(O2AboveWHOAV$Population2)
O2AboveWHOAVPopPercent=O2AboveWHOAVPop/TotalPopulation
O2AboveWHOAVPopPercent # % of world population that Above WHO AV

O2AboveWHOAVHasGDP=filter(O2AboveWHOAV,GDP2>0)
O2AboveWHOAVHasGDPSumGDP=sum(O2AboveWHOAVHasGDP$GDP2)
O2AboveWHOAVHasGDPSumPop=sum(O2AboveWHOAVHasGDP$Population2)
O2AboveWHOTotalGDP=O2AboveWHOAVHasGDPSumGDP/O2AboveWHOAVHasGDPSumPop
O2AboveWHOTotalGDP

#No Regs
O2NoRegs=filter(O2,NoReg=="Y")
length(O2NoRegs$Country2) #countries that have no regs
O2NoRegsPop=sum(O2NoRegs$Population2)
O2NoRegsPopPercent=O2NoRegsPop/TotalPopulation
O2NoRegsPopPercent # % of world population that have no regs

O2NoRegsHasGDP=filter(O2NoRegs,GDP2>0)
O2NoRegsHasGDPSumGDP=sum(O2NoRegsHasGDP$GDP2)
O2NoRegsHasGDPSumPop=sum(O2NoRegsHasGDP$Population2)
O2NoRegsTotalGDP=O2NoRegsHasGDPSumGDP/O2NoRegsHasGDPSumPop
O2NoRegsTotalGDP

#=========Ozone==================
O3=filter(ContaminantData,Contaminant=="O3") # Total O3 set
length(O3$Country2)

O3Primary=filter(O3,(is.na(Secondary))) # Distinct countries
length(O3Primary$Country2)

O3PrimaryRegs=filter(O3Primary,(!is.na(ValueType))) #Distinct countries with O3 regs
length(O3PrimaryRegs$Country2) 
O3PrimaryNames=O3PrimaryRegs$Country2
O3PrimaryNames

O3Regs=filter(O3,Value>-1) #O3l regs
length(O3Regs$Country2) 

O3Mandatory=filter(O3,ValueType=="M") # Mandatory regs
length(O3Mandatory$Country2) 

O3Indicator=filter(O3,ValueType=="I") # Indicator regs
length(O3Indicator$Country2) 

O3NoO3t=filter(O3,ValueType=="A") # No alt regs
length(O3NoO3t$Country2) 

O3Emergency=filter(O3,ValueType=="E") # Emergency regs
length(O3Emergency$Country2) 

O3Both=filter(O3,Both=="Y") # Countries with both M and I regs
length(O3Both$Country2) 

O3NoEmergency=filter(O3Regs,ValueType!="E") # Select the set of chronic regs (M, I, A)
length(O3NoEmergency$Country2)

#With typos
mfv(O3Regs$Value) #mode of O3l Regs
median(O3Regs$Value) #median of O3l regs
min(O3Regs$Value) #min of O3l regs
max(O3NoEmergency$Value) #max of O3l CHRONIC regs
CountO3NoEmergency=length(O3NoEmergency$Value)
sd(O3NoEmergency$Value) #SAMPLE sd of O3l CHRONIC regs
sd(O3NoEmergency$Value)*(sqrt((CountO3NoEmergency-1)/CountO3NoEmergency)) #POPULATION sd of ALL CHRONIC regs

#Typos deleted
O3NoTypos=filter(O3Regs,is.na(Typo))
length(O3NoTypos$Country2)
O3NoTyposNoEmergency=filter(O3NoEmergency,is.na(Typo))
length(O3NoTyposNoEmergency$Country2)
O3Typos=filter(O3,Typo=="Y")
length(O3Typos$Country2)
min(O3NoTypos$Value) #min of O3l regs
max(O3NoTyposNoEmergency$Value) #max of O3l CHRONIC regs, no typos

#Has Regs
O3HasRegsPop=sum(O3PrimaryRegs$Population2)
O3HasRegsPopPercent=O3HasRegsPop/TotalPopulation
O3HasRegsPopPercent # % of world population that have regs

O3HasRegsHasGDP=filter(O3PrimaryRegs,GDP2>0)
O3HasRegsHasGDPSumGDP=sum(O3HasRegsHasGDP$GDP2)
O3HasRegsHasGDPSumPop=sum(O3HasRegsHasGDP$Population2)
O3HasRegsTotalGDP=O3HasRegsHasGDPSumGDP/O3HasRegsHasGDPSumPop
O3HasRegsTotalGDP

#GVs
O3MeetsWHOGV=filter(O3PrimaryRegs,MeetsWHOGV=="Y")
length(O3MeetsWHOGV$Country2) #countries that meet WHO GV
O3MeetsWHOGVPop=sum(O3MeetsWHOGV$Population2)
O3MeetsWHOGVPopPercent=O3MeetsWHOGVPop/TotalPopulation
O3MeetsWHOGVPopPercent # % of world population that meets WHO GV

O3MeetsWHOGVHasGDP=filter(O3MeetsWHOGV,GDP2>0)
O3MeetsWHOGVHasGDPSumGDP=sum(O3MeetsWHOGVHasGDP$GDP2)
O3MeetsWHOGVHasGDPSumPop=sum(O3MeetsWHOGVHasGDP$Population2)
O3MeetsWHOTotalGDP=O3MeetsWHOGVHasGDPSumGDP/O3MeetsWHOGVHasGDPSumPop
O3MeetsWHOTotalGDP

O3AboveWHOGV=filter(O3Primary,AboveGV=="Y")
length(O3AboveWHOGV$Country2) #countries that meet WHO GV
O3AboveWHOGVPop=sum(O3AboveWHOGV$Population2)
O3AboveWHOGVPopPercent=O3AboveWHOGVPop/TotalPopulation
O3AboveWHOGVPopPercent # % of world population that Above WHO GV

O3AboveWHOGVHasGDP=filter(O3AboveWHOGV,GDP2>0)
O3AboveWHOGVHasGDPSumGDP=sum(O3AboveWHOGVHasGDP$GDP2)
O3AboveWHOGVHasGDPSumPop=sum(O3AboveWHOGVHasGDP$Population2)
O3AboveWHOTotalGDP=O3AboveWHOGVHasGDPSumGDP/O3AboveWHOGVHasGDPSumPop
O3AboveWHOTotalGDP

#HBVs
O3MeetsWHOHBV=filter(O3Primary,MeetsWHOHBV=="Y")
length(O3MeetsWHOHBV$Country2) #countries that meet WHO HBV
O3MeetsWHOHBVPop=sum(O3MeetsWHOHBV$Population2)
O3MeetsWHOHBVPopPercent=O3MeetsWHOHBVPop/TotalPopulation
O3MeetsWHOHBVPopPercent # % of world population that meets WHO HBV

O3MeetsWHOHBVHasGDP=filter(O3MeetsWHOHBV,GDP2>0)
O3MeetsWHOHBVHasGDPSumGDP=sum(O3MeetsWHOHBVHasGDP$GDP2)
O3MeetsWHOHBVHasGDPSumPop=sum(O3MeetsWHOHBVHasGDP$Population2)
O3MeetsWHOTotalGDP=O3MeetsWHOHBVHasGDPSumGDP/O3MeetsWHOHBVHasGDPSumPop
O3MeetsWHOTotalGDP

O3AboveWHOHBV=filter(O3Primary,AboveHBV=="Y")
length(O3AboveWHOHBV$Country2) #countries that meet WHO HBV
O3AboveWHOHBVPop=sum(O3AboveWHOHBV$Population2)
O3AboveWHOHBVPopPercent=O3AboveWHOHBVPop/TotalPopulation
O3AboveWHOHBVPopPercent # % of world population that Above WHO HBV

O3AboveWHOHBVHasGDP=filter(O3AboveWHOHBV,GDP2>0)
O3AboveWHOHBVHasGDPSumGDP=sum(O3AboveWHOHBVHasGDP$GDP2)
O3AboveWHOHBVHasGDPSumPop=sum(O3AboveWHOHBVHasGDP$Population2)
O3AboveWHOTotalGDP=O3AboveWHOHBVHasGDPSumGDP/O3AboveWHOHBVHasGDPSumPop
O3AboveWHOTotalGDP

#AVs
O3MeetsWHOAV=filter(O3Primary,MeetsWHOAV=="Y")
length(O3MeetsWHOAV$Country2) #countries that meet WHO AV
O3MeetsWHOAVPop=sum(O3MeetsWHOAV$Population2)
O3MeetsWHOAVPopPercent=O3MeetsWHOAVPop/TotalPopulation
O3MeetsWHOAVPopPercent # % of world population that meets WHO AV

O3MeetsWHOAVHasGDP=filter(O3MeetsWHOAV,GDP2>0)
O3MeetsWHOAVHasGDPSumGDP=sum(O3MeetsWHOAVHasGDP$GDP2)
O3MeetsWHOAVHasGDPSumPop=sum(O3MeetsWHOAVHasGDP$Population2)
O3MeetsWHOTotalGDP=O3MeetsWHOAVHasGDPSumGDP/O3MeetsWHOAVHasGDPSumPop
O3MeetsWHOTotalGDP

O3AboveWHOAV=filter(O3Primary,AboveAV=="Y")
length(O3AboveWHOAV$Country2) #countries that meet WHO AV
O3AboveWHOAVPop=sum(O3AboveWHOAV$Population2)
O3AboveWHOAVPopPercent=O3AboveWHOAVPop/TotalPopulation
O3AboveWHOAVPopPercent # % of world population that Above WHO AV

O3AboveWHOAVHasGDP=filter(O3AboveWHOAV,GDP2>0)
O3AboveWHOAVHasGDPSumGDP=sum(O3AboveWHOAVHasGDP$GDP2)
O3AboveWHOAVHasGDPSumPop=sum(O3AboveWHOAVHasGDP$Population2)
O3AboveWHOTotalGDP=O3AboveWHOAVHasGDPSumGDP/O3AboveWHOAVHasGDPSumPop
O3AboveWHOTotalGDP

#No Regs
O3NoRegs=filter(O3,NoReg=="Y")
length(O3NoRegs$Country2) #countries that have no regs
O3NoRegsPop=sum(O3NoRegs$Population2)
O3NoRegsPopPercent=O3NoRegsPop/TotalPopulation
O3NoRegsPopPercent # % of world population that have no regs

O3NoRegsHasGDP=filter(O3NoRegs,GDP2>0)
O3NoRegsHasGDPSumGDP=sum(O3NoRegsHasGDP$GDP2)
O3NoRegsHasGDPSumPop=sum(O3NoRegsHasGDP$Population2)
O3NoRegsTotalGDP=O3NoRegsHasGDPSumGDP/O3NoRegsHasGDPSumPop
O3NoRegsTotalGDP

#=========Permanganate==================
KMnO4=filter(ContaminantData,Contaminant=="KMnO4") # Total KMnO4 set
length(KMnO4$Country2)

KMnO4Primary=filter(KMnO4,(is.na(Secondary))) # Distinct countries
length(KMnO4Primary$Country2)

KMnO4PrimaryRegs=filter(KMnO4Primary,(!is.na(ValueType))) #Distinct countries with KMnO4 regs
length(KMnO4PrimaryRegs$Country2) 
KMnO4PrimaryNames=KMnO4PrimaryRegs$Country2
KMnO4PrimaryNames

KMnO4Regs=filter(KMnO4,Value>-1) #KMnO4l regs
length(KMnO4Regs$Country2) 

KMnO4Mandatory=filter(KMnO4,ValueType=="M") # Mandatory regs
length(KMnO4Mandatory$Country2) 

KMnO4Indicator=filter(KMnO4,ValueType=="I") # Indicator regs
length(KMnO4Indicator$Country2) 

KMnO4NoKMnO4t=filter(KMnO4,ValueType=="A") # No alt regs
length(KMnO4NoKMnO4t$Country2) 

KMnO4Emergency=filter(KMnO4,ValueType=="E") # Emergency regs
length(KMnO4Emergency$Country2) 

KMnO4Both=filter(KMnO4,Both=="Y") # Countries with both M and I regs
length(KMnO4Both$Country2) 

KMnO4NoEmergency=filter(KMnO4Regs,ValueType!="E") # Select the set of chronic regs (M, I, A)
length(KMnO4NoEmergency$Country2)

#With typos
mfv(KMnO4Regs$Value) #mode of KMnO4l Regs
median(KMnO4Regs$Value) #median of KMnO4l regs
min(KMnO4Regs$Value) #min of KMnO4l regs
max(KMnO4NoEmergency$Value) #max of KMnO4l CHRONIC regs
CountKMnO4NoEmergency=length(KMnO4NoEmergency$Value)
sd(KMnO4NoEmergency$Value) #SAMPLE sd of KMnO4l CHRONIC regs
sd(KMnO4NoEmergency$Value)*(sqrt((CountKMnO4NoEmergency-1)/CountKMnO4NoEmergency)) #POPULATION sd of ALL CHRONIC regs

#Typos deleted
KMnO4NoTypos=filter(KMnO4Regs,is.na(Typo))
length(KMnO4NoTypos$Country2)
KMnO4NoTyposNoEmergency=filter(KMnO4NoEmergency,is.na(Typo))
length(KMnO4NoTyposNoEmergency$Country2)
KMnO4Typos=filter(KMnO4,Typo=="Y")
length(KMnO4Typos$Country2)
min(KMnO4NoTypos$Value) #min of KMnO4l regs
max(KMnO4NoTyposNoEmergency$Value) #max of KMnO4l CHRONIC regs, no typos

#Has Regs
KMnO4HasRegsPop=sum(KMnO4PrimaryRegs$Population2)
KMnO4HasRegsPopPercent=KMnO4HasRegsPop/TotalPopulation
KMnO4HasRegsPopPercent # % of world population that have regs

KMnO4HasRegsHasGDP=filter(KMnO4PrimaryRegs,GDP2>0)
KMnO4HasRegsHasGDPSumGDP=sum(KMnO4HasRegsHasGDP$GDP2)
KMnO4HasRegsHasGDPSumPop=sum(KMnO4HasRegsHasGDP$Population2)
KMnO4HasRegsTotalGDP=KMnO4HasRegsHasGDPSumGDP/KMnO4HasRegsHasGDPSumPop
KMnO4HasRegsTotalGDP

#GVs
KMnO4MeetsWHOGV=filter(KMnO4PrimaryRegs,MeetsWHOGV=="Y")
length(KMnO4MeetsWHOGV$Country2) #countries that meet WHO GV
KMnO4MeetsWHOGVPop=sum(KMnO4MeetsWHOGV$Population2)
KMnO4MeetsWHOGVPopPercent=KMnO4MeetsWHOGVPop/TotalPopulation
KMnO4MeetsWHOGVPopPercent # % of world population that meets WHO GV

KMnO4MeetsWHOGVHasGDP=filter(KMnO4MeetsWHOGV,GDP2>0)
KMnO4MeetsWHOGVHasGDPSumGDP=sum(KMnO4MeetsWHOGVHasGDP$GDP2)
KMnO4MeetsWHOGVHasGDPSumPop=sum(KMnO4MeetsWHOGVHasGDP$Population2)
KMnO4MeetsWHOTotalGDP=KMnO4MeetsWHOGVHasGDPSumGDP/KMnO4MeetsWHOGVHasGDPSumPop
KMnO4MeetsWHOTotalGDP

KMnO4AboveWHOGV=filter(KMnO4Primary,AboveGV=="Y")
length(KMnO4AboveWHOGV$Country2) #countries that meet WHO GV
KMnO4AboveWHOGVPop=sum(KMnO4AboveWHOGV$Population2)
KMnO4AboveWHOGVPopPercent=KMnO4AboveWHOGVPop/TotalPopulation
KMnO4AboveWHOGVPopPercent # % of world population that Above WHO GV

KMnO4AboveWHOGVHasGDP=filter(KMnO4AboveWHOGV,GDP2>0)
KMnO4AboveWHOGVHasGDPSumGDP=sum(KMnO4AboveWHOGVHasGDP$GDP2)
KMnO4AboveWHOGVHasGDPSumPop=sum(KMnO4AboveWHOGVHasGDP$Population2)
KMnO4AboveWHOTotalGDP=KMnO4AboveWHOGVHasGDPSumGDP/KMnO4AboveWHOGVHasGDPSumPop
KMnO4AboveWHOTotalGDP

#HBVs
KMnO4MeetsWHOHBV=filter(KMnO4Primary,MeetsWHOHBV=="Y")
length(KMnO4MeetsWHOHBV$Country2) #countries that meet WHO HBV
KMnO4MeetsWHOHBVPop=sum(KMnO4MeetsWHOHBV$Population2)
KMnO4MeetsWHOHBVPopPercent=KMnO4MeetsWHOHBVPop/TotalPopulation
KMnO4MeetsWHOHBVPopPercent # % of world population that meets WHO HBV

KMnO4MeetsWHOHBVHasGDP=filter(KMnO4MeetsWHOHBV,GDP2>0)
KMnO4MeetsWHOHBVHasGDPSumGDP=sum(KMnO4MeetsWHOHBVHasGDP$GDP2)
KMnO4MeetsWHOHBVHasGDPSumPop=sum(KMnO4MeetsWHOHBVHasGDP$Population2)
KMnO4MeetsWHOTotalGDP=KMnO4MeetsWHOHBVHasGDPSumGDP/KMnO4MeetsWHOHBVHasGDPSumPop
KMnO4MeetsWHOTotalGDP

KMnO4AboveWHOHBV=filter(KMnO4Primary,AboveHBV=="Y")
length(KMnO4AboveWHOHBV$Country2) #countries that meet WHO HBV
KMnO4AboveWHOHBVPop=sum(KMnO4AboveWHOHBV$Population2)
KMnO4AboveWHOHBVPopPercent=KMnO4AboveWHOHBVPop/TotalPopulation
KMnO4AboveWHOHBVPopPercent # % of world population that Above WHO HBV

KMnO4AboveWHOHBVHasGDP=filter(KMnO4AboveWHOHBV,GDP2>0)
KMnO4AboveWHOHBVHasGDPSumGDP=sum(KMnO4AboveWHOHBVHasGDP$GDP2)
KMnO4AboveWHOHBVHasGDPSumPop=sum(KMnO4AboveWHOHBVHasGDP$Population2)
KMnO4AboveWHOTotalGDP=KMnO4AboveWHOHBVHasGDPSumGDP/KMnO4AboveWHOHBVHasGDPSumPop
KMnO4AboveWHOTotalGDP

#AVs
KMnO4MeetsWHOAV=filter(KMnO4Primary,MeetsWHOAV=="Y")
length(KMnO4MeetsWHOAV$Country2) #countries that meet WHO AV
KMnO4MeetsWHOAVPop=sum(KMnO4MeetsWHOAV$Population2)
KMnO4MeetsWHOAVPopPercent=KMnO4MeetsWHOAVPop/TotalPopulation
KMnO4MeetsWHOAVPopPercent # % of world population that meets WHO AV

KMnO4MeetsWHOAVHasGDP=filter(KMnO4MeetsWHOAV,GDP2>0)
KMnO4MeetsWHOAVHasGDPSumGDP=sum(KMnO4MeetsWHOAVHasGDP$GDP2)
KMnO4MeetsWHOAVHasGDPSumPop=sum(KMnO4MeetsWHOAVHasGDP$Population2)
KMnO4MeetsWHOTotalGDP=KMnO4MeetsWHOAVHasGDPSumGDP/KMnO4MeetsWHOAVHasGDPSumPop
KMnO4MeetsWHOTotalGDP

KMnO4AboveWHOAV=filter(KMnO4Primary,AboveAV=="Y")
length(KMnO4AboveWHOAV$Country2) #countries that meet WHO AV
KMnO4AboveWHOAVPop=sum(KMnO4AboveWHOAV$Population2)
KMnO4AboveWHOAVPopPercent=KMnO4AboveWHOAVPop/TotalPopulation
KMnO4AboveWHOAVPopPercent # % of world population that Above WHO AV

KMnO4AboveWHOAVHasGDP=filter(KMnO4AboveWHOAV,GDP2>0)
KMnO4AboveWHOAVHasGDPSumGDP=sum(KMnO4AboveWHOAVHasGDP$GDP2)
KMnO4AboveWHOAVHasGDPSumPop=sum(KMnO4AboveWHOAVHasGDP$Population2)
KMnO4AboveWHOTotalGDP=KMnO4AboveWHOAVHasGDPSumGDP/KMnO4AboveWHOAVHasGDPSumPop
KMnO4AboveWHOTotalGDP

#No Regs
KMnO4NoRegs=filter(KMnO4,NoReg=="Y")
length(KMnO4NoRegs$Country2) #countries that have no regs
KMnO4NoRegsPop=sum(KMnO4NoRegs$Population2)
KMnO4NoRegsPopPercent=KMnO4NoRegsPop/TotalPopulation
KMnO4NoRegsPopPercent # % of world population that have no regs

KMnO4NoRegsHasGDP=filter(KMnO4NoRegs,GDP2>0)
KMnO4NoRegsHasGDPSumGDP=sum(KMnO4NoRegsHasGDP$GDP2)
KMnO4NoRegsHasGDPSumPop=sum(KMnO4NoRegsHasGDP$Population2)
KMnO4NoRegsTotalGDP=KMnO4NoRegsHasGDPSumGDP/KMnO4NoRegsHasGDPSumPop
KMnO4NoRegsTotalGDP

#=========Phosphate (PO43)==================
PO43=filter(ContaminantData,Contaminant=="PO43") # Total PO43 set
length(PO43$Country2)

PO43Primary=filter(PO43,(is.na(Secondary))) # Distinct countries
length(PO43Primary$Country2)

PO43PrimaryRegs=filter(PO43Primary,(!is.na(ValueType))) #Distinct countries with PO43 regs
length(PO43PrimaryRegs$Country2) #Add 1 for Mongolia
PO43PrimaryNames=PO43PrimaryRegs$Country2
PO43PrimaryNames

PO43Regs=filter(PO43,Value>-1) #PO43l regs
length(PO43Regs$Country2) 

PO43Mandatory=filter(PO43,ValueType=="M") # Mandatory regs
length(PO43Mandatory$Country2) 

PO43Indicator=filter(PO43,ValueType=="I") # Indicator regs
length(PO43Indicator$Country2) 

PO43NoPO43t=filter(PO43,ValueType=="A") # No alt regs
length(PO43NoPO43t$Country2) 

PO43Emergency=filter(PO43,ValueType=="E") # Emergency regs
length(PO43Emergency$Country2) 

PO43Both=filter(PO43,Both=="Y") # Countries with both M and I regs
length(PO43Both$Country2) 

PO43Converted=filter(PO43,ConvertedNumerical=="TRUE") # Countries with converted regs
length(PO43Converted$Country2) 

PO43NoEmergency=filter(PO43Regs,ValueType!="E") # Select the set of chronic regs (M, I, A)
length(PO43NoEmergency$Country2)

#With typos
mfv(PO43Regs$Value) #mode of PO43l Regs
median(PO43Regs$Value) #median of PO43l regs
min(PO43Regs$Value) #min of PO43l regs
max(PO43NoEmergency$Value) #max of PO43l CHRONIC regs
CountPO43NoEmergency=length(PO43NoEmergency$Value)
sd(PO43NoEmergency$Value) #SAMPLE sd of PO43l CHRONIC regs
sd(PO43NoEmergency$Value)*(sqrt((CountPO43NoEmergency-1)/CountPO43NoEmergency)) #POPULATION sd of ALL CHRONIC regs

#Typos deleted
PO43NoTypos=filter(PO43Regs,is.na(Typo))
length(PO43NoTypos$Country2)
PO43NoTyposNoEmergency=filter(PO43NoEmergency,is.na(Typo))
length(PO43NoTyposNoEmergency$Country2)
PO43Typos=filter(PO43,Typo=="Y")
length(PO43Typos$Country2)
min(PO43NoTypos$Value) #min of PO43l regs
max(PO43NoTyposNoEmergency$Value) #max of PO43l CHRONIC regs, no typos

#Has Regs
PO43HasRegsPop=sum(PO43PrimaryRegs$Population2)
PO43HasRegsPopPercent=PO43HasRegsPop/TotalPopulation
PO43HasRegsPopPercent # % of world population that have regs

PO43HasRegsHasGDP=filter(PO43PrimaryRegs,GDP2>0)
PO43HasRegsHasGDPSumGDP=sum(PO43HasRegsHasGDP$GDP2)
PO43HasRegsHasGDPSumPop=sum(PO43HasRegsHasGDP$Population2)
PO43HasRegsTotalGDP=PO43HasRegsHasGDPSumGDP/PO43HasRegsHasGDPSumPop
PO43HasRegsTotalGDP

#GVs
PO43MeetsWHOGV=filter(PO43PrimaryRegs,MeetsWHOGV=="Y")
length(PO43MeetsWHOGV$Country2) #countries that meet WHO GV
PO43MeetsWHOGVPop=sum(PO43MeetsWHOGV$Population2)
PO43MeetsWHOGVPopPercent=PO43MeetsWHOGVPop/TotalPopulation
PO43MeetsWHOGVPopPercent # % of world population that meets WHO GV

PO43MeetsWHOGVHasGDP=filter(PO43MeetsWHOGV,GDP2>0)
PO43MeetsWHOGVHasGDPSumGDP=sum(PO43MeetsWHOGVHasGDP$GDP2)
PO43MeetsWHOGVHasGDPSumPop=sum(PO43MeetsWHOGVHasGDP$Population2)
PO43MeetsWHOTotalGDP=PO43MeetsWHOGVHasGDPSumGDP/PO43MeetsWHOGVHasGDPSumPop
PO43MeetsWHOTotalGDP

PO43AboveWHOGV=filter(PO43Primary,AboveGV=="Y")
length(PO43AboveWHOGV$Country2) #countries that meet WHO GV
PO43AboveWHOGVPop=sum(PO43AboveWHOGV$Population2)
PO43AboveWHOGVPopPercent=PO43AboveWHOGVPop/TotalPopulation
PO43AboveWHOGVPopPercent # % of world population that Above WHO GV

PO43AboveWHOGVHasGDP=filter(PO43AboveWHOGV,GDP2>0)
PO43AboveWHOGVHasGDPSumGDP=sum(PO43AboveWHOGVHasGDP$GDP2)
PO43AboveWHOGVHasGDPSumPop=sum(PO43AboveWHOGVHasGDP$Population2)
PO43AboveWHOTotalGDP=PO43AboveWHOGVHasGDPSumGDP/PO43AboveWHOGVHasGDPSumPop
PO43AboveWHOTotalGDP

#HBVs
PO43MeetsWHOHBV=filter(PO43Primary,MeetsWHOHBV=="Y")
length(PO43MeetsWHOHBV$Country2) #countries that meet WHO HBV
PO43MeetsWHOHBVPop=sum(PO43MeetsWHOHBV$Population2)
PO43MeetsWHOHBVPopPercent=PO43MeetsWHOHBVPop/TotalPopulation
PO43MeetsWHOHBVPopPercent # % of world population that meets WHO HBV

PO43MeetsWHOHBVHasGDP=filter(PO43MeetsWHOHBV,GDP2>0)
PO43MeetsWHOHBVHasGDPSumGDP=sum(PO43MeetsWHOHBVHasGDP$GDP2)
PO43MeetsWHOHBVHasGDPSumPop=sum(PO43MeetsWHOHBVHasGDP$Population2)
PO43MeetsWHOTotalGDP=PO43MeetsWHOHBVHasGDPSumGDP/PO43MeetsWHOHBVHasGDPSumPop
PO43MeetsWHOTotalGDP

PO43AboveWHOHBV=filter(PO43Primary,AboveHBV=="Y")
length(PO43AboveWHOHBV$Country2) #countries that meet WHO HBV
PO43AboveWHOHBVPop=sum(PO43AboveWHOHBV$Population2)
PO43AboveWHOHBVPopPercent=PO43AboveWHOHBVPop/TotalPopulation
PO43AboveWHOHBVPopPercent # % of world population that Above WHO HBV

PO43AboveWHOHBVHasGDP=filter(PO43AboveWHOHBV,GDP2>0)
PO43AboveWHOHBVHasGDPSumGDP=sum(PO43AboveWHOHBVHasGDP$GDP2)
PO43AboveWHOHBVHasGDPSumPop=sum(PO43AboveWHOHBVHasGDP$Population2)
PO43AboveWHOTotalGDP=PO43AboveWHOHBVHasGDPSumGDP/PO43AboveWHOHBVHasGDPSumPop
PO43AboveWHOTotalGDP

#AVs
PO43MeetsWHOAV=filter(PO43Primary,MeetsWHOAV=="Y")
length(PO43MeetsWHOAV$Country2) #countries that meet WHO AV
PO43MeetsWHOAVPop=sum(PO43MeetsWHOAV$Population2)
PO43MeetsWHOAVPopPercent=PO43MeetsWHOAVPop/TotalPopulation
PO43MeetsWHOAVPopPercent # % of world population that meets WHO AV

PO43MeetsWHOAVHasGDP=filter(PO43MeetsWHOAV,GDP2>0)
PO43MeetsWHOAVHasGDPSumGDP=sum(PO43MeetsWHOAVHasGDP$GDP2)
PO43MeetsWHOAVHasGDPSumPop=sum(PO43MeetsWHOAVHasGDP$Population2)
PO43MeetsWHOTotalGDP=PO43MeetsWHOAVHasGDPSumGDP/PO43MeetsWHOAVHasGDPSumPop
PO43MeetsWHOTotalGDP

PO43AboveWHOAV=filter(PO43Primary,AboveAV=="Y")
length(PO43AboveWHOAV$Country2) #countries that meet WHO AV
PO43AboveWHOAVPop=sum(PO43AboveWHOAV$Population2)
PO43AboveWHOAVPopPercent=PO43AboveWHOAVPop/TotalPopulation
PO43AboveWHOAVPopPercent # % of world population that Above WHO AV

PO43AboveWHOAVHasGDP=filter(PO43AboveWHOAV,GDP2>0)
PO43AboveWHOAVHasGDPSumGDP=sum(PO43AboveWHOAVHasGDP$GDP2)
PO43AboveWHOAVHasGDPSumPop=sum(PO43AboveWHOAVHasGDP$Population2)
PO43AboveWHOTotalGDP=PO43AboveWHOAVHasGDPSumGDP/PO43AboveWHOAVHasGDPSumPop
PO43AboveWHOTotalGDP

#No Regs
PO43NoRegs=filter(PO43,NoReg=="Y")
length(PO43NoRegs$Country2) #countries that have no regs
PO43NoRegsPop=sum(PO43NoRegs$Population2)
PO43NoRegsPopPercent=PO43NoRegsPop/TotalPopulation
PO43NoRegsPopPercent # % of world population that have no regs

PO43NoRegsHasGDP=filter(PO43NoRegs,GDP2>0)
PO43NoRegsHasGDPSumGDP=sum(PO43NoRegsHasGDP$GDP2)
PO43NoRegsHasGDPSumPop=sum(PO43NoRegsHasGDP$Population2)
PO43NoRegsTotalGDP=PO43NoRegsHasGDPSumGDP/PO43NoRegsHasGDPSumPop
PO43NoRegsTotalGDP

#=========Phosphate (P2O5)==================
P2O5=filter(ContaminantData,Contaminant=="P2O5") # Total P2O5 set
length(P2O5$Country2)

P2O5Primary=filter(P2O5,(is.na(Secondary))) # Distinct countries
length(P2O5Primary$Country2)

P2O5PrimaryRegs=filter(P2O5Primary,(!is.na(ValueType))) #Distinct countries with P2O5 regs
length(P2O5PrimaryRegs$Country2) 
P2O5PrimaryNames=P2O5PrimaryRegs$Country2
P2O5PrimaryNames

P2O5Regs=filter(P2O5,Value>-1) #P2O5l regs
length(P2O5Regs$Country2) 

P2O5Mandatory=filter(P2O5,ValueType=="M") # Mandatory regs
length(P2O5Mandatory$Country2) 

P2O5Indicator=filter(P2O5,ValueType=="I") # Indicator regs
length(P2O5Indicator$Country2) 

P2O5NoP2O5t=filter(P2O5,ValueType=="A") # No alt regs
length(P2O5NoP2O5t$Country2) 

P2O5Emergency=filter(P2O5,ValueType=="E") # Emergency regs
length(P2O5Emergency$Country2) 

P2O5Both=filter(P2O5,Both=="Y") # Countries with both M and I regs
length(P2O5Both$Country2) 

P2O5NoEmergency=filter(P2O5Regs,ValueType!="E") # Select the set of chronic regs (M, I, A)
length(P2O5NoEmergency$Country2)

#With typos
mfv(P2O5Regs$Value) #mode of P2O5l Regs
median(P2O5Regs$Value) #median of P2O5l regs
min(P2O5Regs$Value) #min of P2O5l regs
max(P2O5NoEmergency$Value) #max of P2O5l CHRONIC regs
CountP2O5NoEmergency=length(P2O5NoEmergency$Value)
sd(P2O5NoEmergency$Value) #SAMPLE sd of P2O5l CHRONIC regs
sd(P2O5NoEmergency$Value)*(sqrt((CountP2O5NoEmergency-1)/CountP2O5NoEmergency)) #POPULATION sd of ALL CHRONIC regs

#Typos deleted
P2O5NoTypos=filter(P2O5Regs,is.na(Typo))
length(P2O5NoTypos$Country2)
P2O5NoTyposNoEmergency=filter(P2O5NoEmergency,is.na(Typo))
length(P2O5NoTyposNoEmergency$Country2)
P2O5Typos=filter(P2O5,Typo=="Y")
length(P2O5Typos$Country2)
min(P2O5NoTypos$Value) #min of P2O5l regs
max(P2O5NoTyposNoEmergency$Value) #max of P2O5l CHRONIC regs, no typos

#Has Regs
P2O5HasRegsPop=sum(P2O5PrimaryRegs$Population2)
P2O5HasRegsPopPercent=P2O5HasRegsPop/TotalPopulation
P2O5HasRegsPopPercent # % of world population that have regs

P2O5HasRegsHasGDP=filter(P2O5PrimaryRegs,GDP2>0)
P2O5HasRegsHasGDPSumGDP=sum(P2O5HasRegsHasGDP$GDP2)
P2O5HasRegsHasGDPSumPop=sum(P2O5HasRegsHasGDP$Population2)
P2O5HasRegsTotalGDP=P2O5HasRegsHasGDPSumGDP/P2O5HasRegsHasGDPSumPop
P2O5HasRegsTotalGDP

#GVs
P2O5MeetsWHOGV=filter(P2O5PrimaryRegs,MeetsWHOGV=="Y")
length(P2O5MeetsWHOGV$Country2) #countries that meet WHO GV
P2O5MeetsWHOGVPop=sum(P2O5MeetsWHOGV$Population2)
P2O5MeetsWHOGVPopPercent=P2O5MeetsWHOGVPop/TotalPopulation
P2O5MeetsWHOGVPopPercent # % of world population that meets WHO GV

P2O5MeetsWHOGVHasGDP=filter(P2O5MeetsWHOGV,GDP2>0)
P2O5MeetsWHOGVHasGDPSumGDP=sum(P2O5MeetsWHOGVHasGDP$GDP2)
P2O5MeetsWHOGVHasGDPSumPop=sum(P2O5MeetsWHOGVHasGDP$Population2)
P2O5MeetsWHOTotalGDP=P2O5MeetsWHOGVHasGDPSumGDP/P2O5MeetsWHOGVHasGDPSumPop
P2O5MeetsWHOTotalGDP

P2O5AboveWHOGV=filter(P2O5Primary,AboveGV=="Y")
length(P2O5AboveWHOGV$Country2) #countries that meet WHO GV
P2O5AboveWHOGVPop=sum(P2O5AboveWHOGV$Population2)
P2O5AboveWHOGVPopPercent=P2O5AboveWHOGVPop/TotalPopulation
P2O5AboveWHOGVPopPercent # % of world population that Above WHO GV

P2O5AboveWHOGVHasGDP=filter(P2O5AboveWHOGV,GDP2>0)
P2O5AboveWHOGVHasGDPSumGDP=sum(P2O5AboveWHOGVHasGDP$GDP2)
P2O5AboveWHOGVHasGDPSumPop=sum(P2O5AboveWHOGVHasGDP$Population2)
P2O5AboveWHOTotalGDP=P2O5AboveWHOGVHasGDPSumGDP/P2O5AboveWHOGVHasGDPSumPop
P2O5AboveWHOTotalGDP

#HBVs
P2O5MeetsWHOHBV=filter(P2O5Primary,MeetsWHOHBV=="Y")
length(P2O5MeetsWHOHBV$Country2) #countries that meet WHO HBV
P2O5MeetsWHOHBVPop=sum(P2O5MeetsWHOHBV$Population2)
P2O5MeetsWHOHBVPopPercent=P2O5MeetsWHOHBVPop/TotalPopulation
P2O5MeetsWHOHBVPopPercent # % of world population that meets WHO HBV

P2O5MeetsWHOHBVHasGDP=filter(P2O5MeetsWHOHBV,GDP2>0)
P2O5MeetsWHOHBVHasGDPSumGDP=sum(P2O5MeetsWHOHBVHasGDP$GDP2)
P2O5MeetsWHOHBVHasGDPSumPop=sum(P2O5MeetsWHOHBVHasGDP$Population2)
P2O5MeetsWHOTotalGDP=P2O5MeetsWHOHBVHasGDPSumGDP/P2O5MeetsWHOHBVHasGDPSumPop
P2O5MeetsWHOTotalGDP

P2O5AboveWHOHBV=filter(P2O5Primary,AboveHBV=="Y")
length(P2O5AboveWHOHBV$Country2) #countries that meet WHO HBV
P2O5AboveWHOHBVPop=sum(P2O5AboveWHOHBV$Population2)
P2O5AboveWHOHBVPopPercent=P2O5AboveWHOHBVPop/TotalPopulation
P2O5AboveWHOHBVPopPercent # % of world population that Above WHO HBV

P2O5AboveWHOHBVHasGDP=filter(P2O5AboveWHOHBV,GDP2>0)
P2O5AboveWHOHBVHasGDPSumGDP=sum(P2O5AboveWHOHBVHasGDP$GDP2)
P2O5AboveWHOHBVHasGDPSumPop=sum(P2O5AboveWHOHBVHasGDP$Population2)
P2O5AboveWHOTotalGDP=P2O5AboveWHOHBVHasGDPSumGDP/P2O5AboveWHOHBVHasGDPSumPop
P2O5AboveWHOTotalGDP

#AVs
P2O5MeetsWHOAV=filter(P2O5Primary,MeetsWHOAV=="Y")
length(P2O5MeetsWHOAV$Country2) #countries that meet WHO AV
P2O5MeetsWHOAVPop=sum(P2O5MeetsWHOAV$Population2)
P2O5MeetsWHOAVPopPercent=P2O5MeetsWHOAVPop/TotalPopulation
P2O5MeetsWHOAVPopPercent # % of world population that meets WHO AV

P2O5MeetsWHOAVHasGDP=filter(P2O5MeetsWHOAV,GDP2>0)
P2O5MeetsWHOAVHasGDPSumGDP=sum(P2O5MeetsWHOAVHasGDP$GDP2)
P2O5MeetsWHOAVHasGDPSumPop=sum(P2O5MeetsWHOAVHasGDP$Population2)
P2O5MeetsWHOTotalGDP=P2O5MeetsWHOAVHasGDPSumGDP/P2O5MeetsWHOAVHasGDPSumPop
P2O5MeetsWHOTotalGDP

P2O5AboveWHOAV=filter(P2O5Primary,AboveAV=="Y")
length(P2O5AboveWHOAV$Country2) #countries that meet WHO AV
P2O5AboveWHOAVPop=sum(P2O5AboveWHOAV$Population2)
P2O5AboveWHOAVPopPercent=P2O5AboveWHOAVPop/TotalPopulation
P2O5AboveWHOAVPopPercent # % of world population that Above WHO AV

P2O5AboveWHOAVHasGDP=filter(P2O5AboveWHOAV,GDP2>0)
P2O5AboveWHOAVHasGDPSumGDP=sum(P2O5AboveWHOAVHasGDP$GDP2)
P2O5AboveWHOAVHasGDPSumPop=sum(P2O5AboveWHOAVHasGDP$Population2)
P2O5AboveWHOTotalGDP=P2O5AboveWHOAVHasGDPSumGDP/P2O5AboveWHOAVHasGDPSumPop
P2O5AboveWHOTotalGDP

#No Regs
P2O5NoRegs=filter(P2O5,NoReg=="Y")
length(P2O5NoRegs$Country2) #countries that have no regs
P2O5NoRegsPop=sum(P2O5NoRegs$Population2)
P2O5NoRegsPopPercent=P2O5NoRegsPop/TotalPopulation
P2O5NoRegsPopPercent # % of world population that have no regs

P2O5NoRegsHasGDP=filter(P2O5NoRegs,GDP2>0)
P2O5NoRegsHasGDPSumGDP=sum(P2O5NoRegsHasGDP$GDP2)
P2O5NoRegsHasGDPSumPop=sum(P2O5NoRegsHasGDP$Population2)
P2O5NoRegsTotalGDP=P2O5NoRegsHasGDPSumGDP/P2O5NoRegsHasGDPSumPop
P2O5NoRegsTotalGDP

#=========Phosphorus==================
Phosphorus=filter(ContaminantData,Contaminant=="Phosphorus") # Total Phosphorus set
length(Phosphorus$Country2)

PhosphorusPrimary=filter(Phosphorus,(is.na(Secondary))) # Distinct countries
length(PhosphorusPrimary$Country2)

PhosphorusPrimaryRegs=filter(PhosphorusPrimary,(!is.na(ValueType))) #Distinct countries with Phosphorus regs
length(PhosphorusPrimaryRegs$Country2) 
PhosphorusPrimaryNames=PhosphorusPrimaryRegs$Country2
PhosphorusPrimaryNames

PhosphorusRegs=filter(Phosphorus,Value>-1) #Phosphorusl regs
length(PhosphorusRegs$Country2) 

PhosphorusMandatory=filter(Phosphorus,ValueType=="M") # Mandatory regs
length(PhosphorusMandatory$Country2) 

PhosphorusIndicator=filter(Phosphorus,ValueType=="I") # Indicator regs
length(PhosphorusIndicator$Country2) 

PhosphorusNoPhosphorust=filter(Phosphorus,ValueType=="A") # No alt regs
length(PhosphorusNoPhosphorust$Country2) 

PhosphorusEmergency=filter(Phosphorus,ValueType=="E") # Emergency regs
length(PhosphorusEmergency$Country2) 

PhosphorusBoth=filter(Phosphorus,Both=="Y") # Countries with both M and I regs
length(PhosphorusBoth$Country2) 

PhosphorusNoEmergency=filter(PhosphorusRegs,ValueType!="E") # Select the set of chronic regs (M, I, A)
length(PhosphorusNoEmergency$Country2)

#With typos
mfv(PhosphorusRegs$Value) #mode of Phosphorusl Regs
median(PhosphorusRegs$Value) #median of Phosphorusl regs
min(PhosphorusRegs$Value) #min of Phosphorusl regs
max(PhosphorusNoEmergency$Value) #max of Phosphorusl CHRONIC regs
CountPhosphorusNoEmergency=length(PhosphorusNoEmergency$Value)
sd(PhosphorusNoEmergency$Value) #SAMPLE sd of Phosphorusl CHRONIC regs
sd(PhosphorusNoEmergency$Value)*(sqrt((CountPhosphorusNoEmergency-1)/CountPhosphorusNoEmergency)) #POPULATION sd of ALL CHRONIC regs

#Typos deleted
PhosphorusNoTypos=filter(PhosphorusRegs,is.na(Typo))
length(PhosphorusNoTypos$Country2)
PhosphorusNoTyposNoEmergency=filter(PhosphorusNoEmergency,is.na(Typo))
length(PhosphorusNoTyposNoEmergency$Country2)
PhosphorusTypos=filter(Phosphorus,Typo=="Y")
length(PhosphorusTypos$Country2)
min(PhosphorusNoTypos$Value) #min of Phosphorusl regs
max(PhosphorusNoTyposNoEmergency$Value) #max of Phosphorusl CHRONIC regs, no typos

#Has Regs
PhosphorusHasRegsPop=sum(PhosphorusPrimaryRegs$Population2)
PhosphorusHasRegsPopPercent=PhosphorusHasRegsPop/TotalPopulation
PhosphorusHasRegsPopPercent # % of world population that have regs

PhosphorusHasRegsHasGDP=filter(PhosphorusPrimaryRegs,GDP2>0)
PhosphorusHasRegsHasGDPSumGDP=sum(PhosphorusHasRegsHasGDP$GDP2)
PhosphorusHasRegsHasGDPSumPop=sum(PhosphorusHasRegsHasGDP$Population2)
PhosphorusHasRegsTotalGDP=PhosphorusHasRegsHasGDPSumGDP/PhosphorusHasRegsHasGDPSumPop
PhosphorusHasRegsTotalGDP

#GVs
PhosphorusMeetsWHOGV=filter(PhosphorusPrimaryRegs,MeetsWHOGV=="Y")
length(PhosphorusMeetsWHOGV$Country2) #countries that meet WHO GV
PhosphorusMeetsWHOGVPop=sum(PhosphorusMeetsWHOGV$Population2)
PhosphorusMeetsWHOGVPopPercent=PhosphorusMeetsWHOGVPop/TotalPopulation
PhosphorusMeetsWHOGVPopPercent # % of world population that meets WHO GV

PhosphorusMeetsWHOGVHasGDP=filter(PhosphorusMeetsWHOGV,GDP2>0)
PhosphorusMeetsWHOGVHasGDPSumGDP=sum(PhosphorusMeetsWHOGVHasGDP$GDP2)
PhosphorusMeetsWHOGVHasGDPSumPop=sum(PhosphorusMeetsWHOGVHasGDP$Population2)
PhosphorusMeetsWHOTotalGDP=PhosphorusMeetsWHOGVHasGDPSumGDP/PhosphorusMeetsWHOGVHasGDPSumPop
PhosphorusMeetsWHOTotalGDP

PhosphorusAboveWHOGV=filter(PhosphorusPrimary,AboveGV=="Y")
length(PhosphorusAboveWHOGV$Country2) #countries that meet WHO GV
PhosphorusAboveWHOGVPop=sum(PhosphorusAboveWHOGV$Population2)
PhosphorusAboveWHOGVPopPercent=PhosphorusAboveWHOGVPop/TotalPopulation
PhosphorusAboveWHOGVPopPercent # % of world population that Above WHO GV

PhosphorusAboveWHOGVHasGDP=filter(PhosphorusAboveWHOGV,GDP2>0)
PhosphorusAboveWHOGVHasGDPSumGDP=sum(PhosphorusAboveWHOGVHasGDP$GDP2)
PhosphorusAboveWHOGVHasGDPSumPop=sum(PhosphorusAboveWHOGVHasGDP$Population2)
PhosphorusAboveWHOTotalGDP=PhosphorusAboveWHOGVHasGDPSumGDP/PhosphorusAboveWHOGVHasGDPSumPop
PhosphorusAboveWHOTotalGDP

#HBVs
PhosphorusMeetsWHOHBV=filter(PhosphorusPrimary,MeetsWHOHBV=="Y")
length(PhosphorusMeetsWHOHBV$Country2) #countries that meet WHO HBV
PhosphorusMeetsWHOHBVPop=sum(PhosphorusMeetsWHOHBV$Population2)
PhosphorusMeetsWHOHBVPopPercent=PhosphorusMeetsWHOHBVPop/TotalPopulation
PhosphorusMeetsWHOHBVPopPercent # % of world population that meets WHO HBV

PhosphorusMeetsWHOHBVHasGDP=filter(PhosphorusMeetsWHOHBV,GDP2>0)
PhosphorusMeetsWHOHBVHasGDPSumGDP=sum(PhosphorusMeetsWHOHBVHasGDP$GDP2)
PhosphorusMeetsWHOHBVHasGDPSumPop=sum(PhosphorusMeetsWHOHBVHasGDP$Population2)
PhosphorusMeetsWHOTotalGDP=PhosphorusMeetsWHOHBVHasGDPSumGDP/PhosphorusMeetsWHOHBVHasGDPSumPop
PhosphorusMeetsWHOTotalGDP

PhosphorusAboveWHOHBV=filter(PhosphorusPrimary,AboveHBV=="Y")
length(PhosphorusAboveWHOHBV$Country2) #countries that meet WHO HBV
PhosphorusAboveWHOHBVPop=sum(PhosphorusAboveWHOHBV$Population2)
PhosphorusAboveWHOHBVPopPercent=PhosphorusAboveWHOHBVPop/TotalPopulation
PhosphorusAboveWHOHBVPopPercent # % of world population that Above WHO HBV

PhosphorusAboveWHOHBVHasGDP=filter(PhosphorusAboveWHOHBV,GDP2>0)
PhosphorusAboveWHOHBVHasGDPSumGDP=sum(PhosphorusAboveWHOHBVHasGDP$GDP2)
PhosphorusAboveWHOHBVHasGDPSumPop=sum(PhosphorusAboveWHOHBVHasGDP$Population2)
PhosphorusAboveWHOTotalGDP=PhosphorusAboveWHOHBVHasGDPSumGDP/PhosphorusAboveWHOHBVHasGDPSumPop
PhosphorusAboveWHOTotalGDP

#AVs
PhosphorusMeetsWHOAV=filter(PhosphorusPrimary,MeetsWHOAV=="Y")
length(PhosphorusMeetsWHOAV$Country2) #countries that meet WHO AV
PhosphorusMeetsWHOAVPop=sum(PhosphorusMeetsWHOAV$Population2)
PhosphorusMeetsWHOAVPopPercent=PhosphorusMeetsWHOAVPop/TotalPopulation
PhosphorusMeetsWHOAVPopPercent # % of world population that meets WHO AV

PhosphorusMeetsWHOAVHasGDP=filter(PhosphorusMeetsWHOAV,GDP2>0)
PhosphorusMeetsWHOAVHasGDPSumGDP=sum(PhosphorusMeetsWHOAVHasGDP$GDP2)
PhosphorusMeetsWHOAVHasGDPSumPop=sum(PhosphorusMeetsWHOAVHasGDP$Population2)
PhosphorusMeetsWHOTotalGDP=PhosphorusMeetsWHOAVHasGDPSumGDP/PhosphorusMeetsWHOAVHasGDPSumPop
PhosphorusMeetsWHOTotalGDP

PhosphorusAboveWHOAV=filter(PhosphorusPrimary,AboveAV=="Y")
length(PhosphorusAboveWHOAV$Country2) #countries that meet WHO AV
PhosphorusAboveWHOAVPop=sum(PhosphorusAboveWHOAV$Population2)
PhosphorusAboveWHOAVPopPercent=PhosphorusAboveWHOAVPop/TotalPopulation
PhosphorusAboveWHOAVPopPercent # % of world population that Above WHO AV

PhosphorusAboveWHOAVHasGDP=filter(PhosphorusAboveWHOAV,GDP2>0)
PhosphorusAboveWHOAVHasGDPSumGDP=sum(PhosphorusAboveWHOAVHasGDP$GDP2)
PhosphorusAboveWHOAVHasGDPSumPop=sum(PhosphorusAboveWHOAVHasGDP$Population2)
PhosphorusAboveWHOTotalGDP=PhosphorusAboveWHOAVHasGDPSumGDP/PhosphorusAboveWHOAVHasGDPSumPop
PhosphorusAboveWHOTotalGDP

#No Regs
PhosphorusNoRegs=filter(Phosphorus,NoReg=="Y")
length(PhosphorusNoRegs$Country2) #countries that have no regs
PhosphorusNoRegsPop=sum(PhosphorusNoRegs$Population2)
PhosphorusNoRegsPopPercent=PhosphorusNoRegsPop/TotalPopulation
PhosphorusNoRegsPopPercent # % of world population that have no regs

PhosphorusNoRegsHasGDP=filter(PhosphorusNoRegs,GDP2>0)
PhosphorusNoRegsHasGDPSumGDP=sum(PhosphorusNoRegsHasGDP$GDP2)
PhosphorusNoRegsHasGDPSumPop=sum(PhosphorusNoRegsHasGDP$Population2)
PhosphorusNoRegsTotalGDP=PhosphorusNoRegsHasGDPSumGDP/PhosphorusNoRegsHasGDPSumPop
PhosphorusNoRegsTotalGDP

#=========Potassium==================
K=filter(ContaminantData,Contaminant=="K") # Total K set
length(K$Country2)

KPrimary=filter(K,(is.na(Secondary))) # Distinct countries
length(KPrimary$Country2)

KPrimaryRegs=filter(KPrimary,(!is.na(ValueType))) #Distinct countries with K regs
length(KPrimaryRegs$Country2) 
KPrimaryNames=KPrimaryRegs$Country2
KPrimaryNames

KRegs=filter(K,Value>-1) #Kl regs
length(KRegs$Country2) 

KMandatory=filter(K,ValueType=="M") # Mandatory regs
length(KMandatory$Country2) 

KIndicator=filter(K,ValueType=="I") # Indicator regs
length(KIndicator$Country2) 

KNoKt=filter(K,ValueType=="A") # No alt regs
length(KNoKt$Country2) 

KEmergency=filter(K,ValueType=="E") # Emergency regs
length(KEmergency$Country2) 

KBoth=filter(K,Both=="Y") # Countries with both M and I regs
length(KBoth$Country2) 

KNoEmergency=filter(KRegs,ValueType!="E") # Select the set of chronic regs (M, I, A)
length(KNoEmergency$Country2)

#With typos
mfv(KRegs$Value) #mode of Kl Regs
median(KRegs$Value) #median of Kl regs
min(KRegs$Value) #min of Kl regs
max(KNoEmergency$Value) #max of Kl CHRONIC regs
CountKNoEmergency=length(KNoEmergency$Value)
sd(KNoEmergency$Value) #SAMPLE sd of Kl CHRONIC regs
sd(KNoEmergency$Value)*(sqrt((CountKNoEmergency-1)/CountKNoEmergency)) #POPULATION sd of ALL CHRONIC regs

#Typos deleted
KNoTypos=filter(KRegs,is.na(Typo))
length(KNoTypos$Country2)
KNoTyposNoEmergency=filter(KNoEmergency,is.na(Typo))
length(KNoTyposNoEmergency$Country2)
KTypos=filter(K,Typo=="Y")
length(KTypos$Country2)
min(KNoTypos$Value) #min of Kl regs
max(KNoTyposNoEmergency$Value) #max of Kl CHRONIC regs, no typos

#Has Regs
KHasRegsPop=sum(KPrimaryRegs$Population2)
KHasRegsPopPercent=KHasRegsPop/TotalPopulation
KHasRegsPopPercent # % of world population that have regs

KHasRegsHasGDP=filter(KPrimaryRegs,GDP2>0)
KHasRegsHasGDPSumGDP=sum(KHasRegsHasGDP$GDP2)
KHasRegsHasGDPSumPop=sum(KHasRegsHasGDP$Population2)
KHasRegsTotalGDP=KHasRegsHasGDPSumGDP/KHasRegsHasGDPSumPop
KHasRegsTotalGDP

#GVs
KMeetsWHOGV=filter(KPrimaryRegs,MeetsWHOGV=="Y")
length(KMeetsWHOGV$Country2) #countries that meet WHO GV
KMeetsWHOGVPop=sum(KMeetsWHOGV$Population2)
KMeetsWHOGVPopPercent=KMeetsWHOGVPop/TotalPopulation
KMeetsWHOGVPopPercent # % of world population that meets WHO GV

KMeetsWHOGVHasGDP=filter(KMeetsWHOGV,GDP2>0)
KMeetsWHOGVHasGDPSumGDP=sum(KMeetsWHOGVHasGDP$GDP2)
KMeetsWHOGVHasGDPSumPop=sum(KMeetsWHOGVHasGDP$Population2)
KMeetsWHOTotalGDP=KMeetsWHOGVHasGDPSumGDP/KMeetsWHOGVHasGDPSumPop
KMeetsWHOTotalGDP

KAboveWHOGV=filter(KPrimary,AboveGV=="Y")
length(KAboveWHOGV$Country2) #countries that meet WHO GV
KAboveWHOGVPop=sum(KAboveWHOGV$Population2)
KAboveWHOGVPopPercent=KAboveWHOGVPop/TotalPopulation
KAboveWHOGVPopPercent # % of world population that Above WHO GV

KAboveWHOGVHasGDP=filter(KAboveWHOGV,GDP2>0)
KAboveWHOGVHasGDPSumGDP=sum(KAboveWHOGVHasGDP$GDP2)
KAboveWHOGVHasGDPSumPop=sum(KAboveWHOGVHasGDP$Population2)
KAboveWHOTotalGDP=KAboveWHOGVHasGDPSumGDP/KAboveWHOGVHasGDPSumPop
KAboveWHOTotalGDP

#HBVs
KMeetsWHOHBV=filter(KPrimary,MeetsWHOHBV=="Y")
length(KMeetsWHOHBV$Country2) #countries that meet WHO HBV
KMeetsWHOHBVPop=sum(KMeetsWHOHBV$Population2)
KMeetsWHOHBVPopPercent=KMeetsWHOHBVPop/TotalPopulation
KMeetsWHOHBVPopPercent # % of world population that meets WHO HBV

KMeetsWHOHBVHasGDP=filter(KMeetsWHOHBV,GDP2>0)
KMeetsWHOHBVHasGDPSumGDP=sum(KMeetsWHOHBVHasGDP$GDP2)
KMeetsWHOHBVHasGDPSumPop=sum(KMeetsWHOHBVHasGDP$Population2)
KMeetsWHOTotalGDP=KMeetsWHOHBVHasGDPSumGDP/KMeetsWHOHBVHasGDPSumPop
KMeetsWHOTotalGDP

KAboveWHOHBV=filter(KPrimary,AboveHBV=="Y")
length(KAboveWHOHBV$Country2) #countries that meet WHO HBV
KAboveWHOHBVPop=sum(KAboveWHOHBV$Population2)
KAboveWHOHBVPopPercent=KAboveWHOHBVPop/TotalPopulation
KAboveWHOHBVPopPercent # % of world population that Above WHO HBV

KAboveWHOHBVHasGDP=filter(KAboveWHOHBV,GDP2>0)
KAboveWHOHBVHasGDPSumGDP=sum(KAboveWHOHBVHasGDP$GDP2)
KAboveWHOHBVHasGDPSumPop=sum(KAboveWHOHBVHasGDP$Population2)
KAboveWHOTotalGDP=KAboveWHOHBVHasGDPSumGDP/KAboveWHOHBVHasGDPSumPop
KAboveWHOTotalGDP

#AVs
KMeetsWHOAV=filter(KPrimary,MeetsWHOAV=="Y")
length(KMeetsWHOAV$Country2) #countries that meet WHO AV
KMeetsWHOAVPop=sum(KMeetsWHOAV$Population2)
KMeetsWHOAVPopPercent=KMeetsWHOAVPop/TotalPopulation
KMeetsWHOAVPopPercent # % of world population that meets WHO AV

KMeetsWHOAVHasGDP=filter(KMeetsWHOAV,GDP2>0)
KMeetsWHOAVHasGDPSumGDP=sum(KMeetsWHOAVHasGDP$GDP2)
KMeetsWHOAVHasGDPSumPop=sum(KMeetsWHOAVHasGDP$Population2)
KMeetsWHOTotalGDP=KMeetsWHOAVHasGDPSumGDP/KMeetsWHOAVHasGDPSumPop
KMeetsWHOTotalGDP

KAboveWHOAV=filter(KPrimary,AboveAV=="Y")
length(KAboveWHOAV$Country2) #countries that meet WHO AV
KAboveWHOAVPop=sum(KAboveWHOAV$Population2)
KAboveWHOAVPopPercent=KAboveWHOAVPop/TotalPopulation
KAboveWHOAVPopPercent # % of world population that Above WHO AV

KAboveWHOAVHasGDP=filter(KAboveWHOAV,GDP2>0)
KAboveWHOAVHasGDPSumGDP=sum(KAboveWHOAVHasGDP$GDP2)
KAboveWHOAVHasGDPSumPop=sum(KAboveWHOAVHasGDP$Population2)
KAboveWHOTotalGDP=KAboveWHOAVHasGDPSumGDP/KAboveWHOAVHasGDPSumPop
KAboveWHOTotalGDP

#No Regs
KNoRegs=filter(K,NoReg=="Y")
length(KNoRegs$Country2) #countries that have no regs
KNoRegsPop=sum(KNoRegs$Population2)
KNoRegsPopPercent=KNoRegsPop/TotalPopulation
KNoRegsPopPercent # % of world population that have no regs

KNoRegsHasGDP=filter(KNoRegs,GDP2>0)
KNoRegsHasGDPSumGDP=sum(KNoRegsHasGDP$GDP2)
KNoRegsHasGDPSumPop=sum(KNoRegsHasGDP$Population2)
KNoRegsTotalGDP=KNoRegsHasGDPSumGDP/KNoRegsHasGDPSumPop
KNoRegsTotalGDP

#=========Selenium==================
Se=filter(ContaminantData,Contaminant=="Se") # Total Se set
length(Se$Country2)

SePrimary=filter(Se,(is.na(Secondary))) # Distinct countries
length(SePrimary$Country2)

SePrimaryRegs=filter(SePrimary,(!is.na(ValueType))) #Distinct countries with Se regs
length(SePrimaryRegs$Country2) 
SePrimaryNames=SePrimaryRegs$Country2
SePrimaryNames

SeRegs=filter(Se,Value>-1) #Sel regs
length(SeRegs$Country2) 

SeMandatory=filter(Se,ValueType=="M") # Mandatory regs
length(SeMandatory$Country2) 

SeIndicator=filter(Se,ValueType=="I") # Indicator regs
length(SeIndicator$Country2) 

SeNoSet=filter(Se,ValueType=="A") # No alt regs
length(SeNoSet$Country2) 

SeEmergency=filter(Se,ValueType=="E") # Emergency regs
length(SeEmergency$Country2) 

SeBoth=filter(Se,Both=="Y") # Countries with both M and I regs
length(SeBoth$Country2) 

SeNoEmergency=filter(SeRegs,ValueType!="E") # Select the set of chronic regs (M, I, A)
length(SeNoEmergency$Country2)

#With typos
mfv(SeRegs$Value) #mode of Sel Regs
median(SeRegs$Value) #median of Sel regs
min(SeRegs$Value) #min of Sel regs
max(SeNoEmergency$Value) #max of Sel CHRONIC regs
CountSeNoEmergency=length(SeNoEmergency$Value)
sd(SeNoEmergency$Value) #SAMPLE sd of Sel CHRONIC regs
sd(SeNoEmergency$Value)*(sqrt((CountSeNoEmergency-1)/CountSeNoEmergency)) #POPULATION sd of ALL CHRONIC regs

#Typos deleted
SeNoTypos=filter(SeRegs,is.na(Typo))
length(SeNoTypos$Country2)
SeNoTyposNoEmergency=filter(SeNoEmergency,is.na(Typo))
length(SeNoTyposNoEmergency$Country2)
SeTypos=filter(Se,Typo=="Y")
length(SeTypos$Country2)
min(SeNoTypos$Value) #min of Sel regs
max(SeNoTyposNoEmergency$Value) #max of Sel CHRONIC regs, no typos

#Has Regs
SeHasRegsPop=sum(SePrimaryRegs$Population2)
SeHasRegsPopPercent=SeHasRegsPop/TotalPopulation
SeHasRegsPopPercent # % of world population that have regs

SeHasRegsHasGDP=filter(SePrimaryRegs,GDP2>0)
SeHasRegsHasGDPSumGDP=sum(SeHasRegsHasGDP$GDP2)
SeHasRegsHasGDPSumPop=sum(SeHasRegsHasGDP$Population2)
SeHasRegsTotalGDP=SeHasRegsHasGDPSumGDP/SeHasRegsHasGDPSumPop
SeHasRegsTotalGDP

#GVs
SeMeetsWHOGV=filter(SePrimaryRegs,MeetsWHOGV=="Y")
length(SeMeetsWHOGV$Country2) #countries that meet WHO GV
SeMeetsWHOGVPop=sum(SeMeetsWHOGV$Population2)
SeMeetsWHOGVPopPercent=SeMeetsWHOGVPop/TotalPopulation
SeMeetsWHOGVPopPercent # % of world population that meets WHO GV

SeMeetsWHOGVHasGDP=filter(SeMeetsWHOGV,GDP2>0)
SeMeetsWHOGVHasGDPSumGDP=sum(SeMeetsWHOGVHasGDP$GDP2)
SeMeetsWHOGVHasGDPSumPop=sum(SeMeetsWHOGVHasGDP$Population2)
SeMeetsWHOTotalGDP=SeMeetsWHOGVHasGDPSumGDP/SeMeetsWHOGVHasGDPSumPop
SeMeetsWHOTotalGDP

SeAboveWHOGV=filter(SePrimary,AboveGV=="Y")
length(SeAboveWHOGV$Country2) #countries that meet WHO GV
SeAboveWHOGVPop=sum(SeAboveWHOGV$Population2)
SeAboveWHOGVPopPercent=SeAboveWHOGVPop/TotalPopulation
SeAboveWHOGVPopPercent # % of world population that Above WHO GV

SeAboveWHOGVHasGDP=filter(SeAboveWHOGV,GDP2>0)
SeAboveWHOGVHasGDPSumGDP=sum(SeAboveWHOGVHasGDP$GDP2)
SeAboveWHOGVHasGDPSumPop=sum(SeAboveWHOGVHasGDP$Population2)
SeAboveWHOTotalGDP=SeAboveWHOGVHasGDPSumGDP/SeAboveWHOGVHasGDPSumPop
SeAboveWHOTotalGDP

#HBVs
SeMeetsWHOHBV=filter(SePrimary,MeetsWHOHBV=="Y")
length(SeMeetsWHOHBV$Country2) #countries that meet WHO HBV
SeMeetsWHOHBVPop=sum(SeMeetsWHOHBV$Population2)
SeMeetsWHOHBVPopPercent=SeMeetsWHOHBVPop/TotalPopulation
SeMeetsWHOHBVPopPercent # % of world population that meets WHO HBV

SeMeetsWHOHBVHasGDP=filter(SeMeetsWHOHBV,GDP2>0)
SeMeetsWHOHBVHasGDPSumGDP=sum(SeMeetsWHOHBVHasGDP$GDP2)
SeMeetsWHOHBVHasGDPSumPop=sum(SeMeetsWHOHBVHasGDP$Population2)
SeMeetsWHOTotalGDP=SeMeetsWHOHBVHasGDPSumGDP/SeMeetsWHOHBVHasGDPSumPop
SeMeetsWHOTotalGDP

SeAboveWHOHBV=filter(SePrimary,AboveHBV=="Y")
length(SeAboveWHOHBV$Country2) #countries that meet WHO HBV
SeAboveWHOHBVPop=sum(SeAboveWHOHBV$Population2)
SeAboveWHOHBVPopPercent=SeAboveWHOHBVPop/TotalPopulation
SeAboveWHOHBVPopPercent # % of world population that Above WHO HBV

SeAboveWHOHBVHasGDP=filter(SeAboveWHOHBV,GDP2>0)
SeAboveWHOHBVHasGDPSumGDP=sum(SeAboveWHOHBVHasGDP$GDP2)
SeAboveWHOHBVHasGDPSumPop=sum(SeAboveWHOHBVHasGDP$Population2)
SeAboveWHOTotalGDP=SeAboveWHOHBVHasGDPSumGDP/SeAboveWHOHBVHasGDPSumPop
SeAboveWHOTotalGDP

#AVs
SeMeetsWHOAV=filter(SePrimary,MeetsWHOAV=="Y")
length(SeMeetsWHOAV$Country2) #countries that meet WHO AV
SeMeetsWHOAVPop=sum(SeMeetsWHOAV$Population2)
SeMeetsWHOAVPopPercent=SeMeetsWHOAVPop/TotalPopulation
SeMeetsWHOAVPopPercent # % of world population that meets WHO AV

SeMeetsWHOAVHasGDP=filter(SeMeetsWHOAV,GDP2>0)
SeMeetsWHOAVHasGDPSumGDP=sum(SeMeetsWHOAVHasGDP$GDP2)
SeMeetsWHOAVHasGDPSumPop=sum(SeMeetsWHOAVHasGDP$Population2)
SeMeetsWHOTotalGDP=SeMeetsWHOAVHasGDPSumGDP/SeMeetsWHOAVHasGDPSumPop
SeMeetsWHOTotalGDP

SeAboveWHOAV=filter(SePrimary,AboveAV=="Y")
length(SeAboveWHOAV$Country2) #countries that meet WHO AV
SeAboveWHOAVPop=sum(SeAboveWHOAV$Population2)
SeAboveWHOAVPopPercent=SeAboveWHOAVPop/TotalPopulation
SeAboveWHOAVPopPercent # % of world population that Above WHO AV

SeAboveWHOAVHasGDP=filter(SeAboveWHOAV,GDP2>0)
SeAboveWHOAVHasGDPSumGDP=sum(SeAboveWHOAVHasGDP$GDP2)
SeAboveWHOAVHasGDPSumPop=sum(SeAboveWHOAVHasGDP$Population2)
SeAboveWHOTotalGDP=SeAboveWHOAVHasGDPSumGDP/SeAboveWHOAVHasGDPSumPop
SeAboveWHOTotalGDP

#No Regs
SeNoRegs=filter(Se,NoReg=="Y")
length(SeNoRegs$Country2) #countries that have no regs
SeNoRegsPop=sum(SeNoRegs$Population2)
SeNoRegsPopPercent=SeNoRegsPop/TotalPopulation
SeNoRegsPopPercent # % of world population that have no regs

SeNoRegsHasGDP=filter(SeNoRegs,GDP2>0)
SeNoRegsHasGDPSumGDP=sum(SeNoRegsHasGDP$GDP2)
SeNoRegsHasGDPSumPop=sum(SeNoRegsHasGDP$Population2)
SeNoRegsTotalGDP=SeNoRegsHasGDPSumGDP/SeNoRegsHasGDPSumPop
SeNoRegsTotalGDP

#=========Silicates==================
Si=filter(ContaminantData,Contaminant=="Si") # Total Si set
length(Si$Country2)

SiPrimary=filter(Si,(is.na(Secondary))) # Distinct countries
length(SiPrimary$Country2)

SiPrimaryRegs=filter(SiPrimary,(!is.na(ValueType))) #Distinct countries with Si regs
length(SiPrimaryRegs$Country2) 
SiPrimaryNames=SiPrimaryRegs$Country2
SiPrimaryNames

SiRegs=filter(Si,Value>-1) #Sil regs
length(SiRegs$Country2) 

SiMandatory=filter(Si,ValueType=="M") # Mandatory regs
length(SiMandatory$Country2) 

SiIndicator=filter(Si,ValueType=="I") # Indicator regs
length(SiIndicator$Country2) 

SiNoSit=filter(Si,ValueType=="A") # No alt regs
length(SiNoSit$Country2) 

SiEmergency=filter(Si,ValueType=="E") # Emergency regs
length(SiEmergency$Country2) 

SiBoth=filter(Si,Both=="Y") # Countries with both M and I regs
length(SiBoth$Country2) 

SiNoEmergency=filter(SiRegs,ValueType!="E") # Select the set of chronic regs (M, I, A)
length(SiNoEmergency$Country2)

#With typos
mfv(SiRegs$Value) #mode of Sil Regs
median(SiRegs$Value) #median of Sil regs
min(SiRegs$Value) #min of Sil regs
max(SiNoEmergency$Value) #max of Sil CHRONIC regs
CountSiNoEmergency=length(SiNoEmergency$Value)
sd(SiNoEmergency$Value) #SAMPLE sd of Sil CHRONIC regs
sd(SiNoEmergency$Value)*(sqrt((CountSiNoEmergency-1)/CountSiNoEmergency)) #POPULATION sd of ALL CHRONIC regs

#Typos deleted
SiNoTypos=filter(SiRegs,is.na(Typo))
length(SiNoTypos$Country2)
SiNoTyposNoEmergency=filter(SiNoEmergency,is.na(Typo))
length(SiNoTyposNoEmergency$Country2)
SiTypos=filter(Si,Typo=="Y")
length(SiTypos$Country2)
min(SiNoTypos$Value) #min of Sil regs
max(SiNoTyposNoEmergency$Value) #max of Sil CHRONIC regs, no typos

#Has Regs
SiHasRegsPop=sum(SiPrimaryRegs$Population2)
SiHasRegsPopPercent=SiHasRegsPop/TotalPopulation
SiHasRegsPopPercent # % of world population that have regs

SiHasRegsHasGDP=filter(SiPrimaryRegs,GDP2>0)
SiHasRegsHasGDPSumGDP=sum(SiHasRegsHasGDP$GDP2)
SiHasRegsHasGDPSumPop=sum(SiHasRegsHasGDP$Population2)
SiHasRegsTotalGDP=SiHasRegsHasGDPSumGDP/SiHasRegsHasGDPSumPop
SiHasRegsTotalGDP

#GVs
SiMeetsWHOGV=filter(SiPrimaryRegs,MeetsWHOGV=="Y")
length(SiMeetsWHOGV$Country2) #countries that meet WHO GV
SiMeetsWHOGVPop=sum(SiMeetsWHOGV$Population2)
SiMeetsWHOGVPopPercent=SiMeetsWHOGVPop/TotalPopulation
SiMeetsWHOGVPopPercent # % of world population that meets WHO GV

SiMeetsWHOGVHasGDP=filter(SiMeetsWHOGV,GDP2>0)
SiMeetsWHOGVHasGDPSumGDP=sum(SiMeetsWHOGVHasGDP$GDP2)
SiMeetsWHOGVHasGDPSumPop=sum(SiMeetsWHOGVHasGDP$Population2)
SiMeetsWHOTotalGDP=SiMeetsWHOGVHasGDPSumGDP/SiMeetsWHOGVHasGDPSumPop
SiMeetsWHOTotalGDP

SiAboveWHOGV=filter(SiPrimary,AboveGV=="Y")
length(SiAboveWHOGV$Country2) #countries that meet WHO GV
SiAboveWHOGVPop=sum(SiAboveWHOGV$Population2)
SiAboveWHOGVPopPercent=SiAboveWHOGVPop/TotalPopulation
SiAboveWHOGVPopPercent # % of world population that Above WHO GV

SiAboveWHOGVHasGDP=filter(SiAboveWHOGV,GDP2>0)
SiAboveWHOGVHasGDPSumGDP=sum(SiAboveWHOGVHasGDP$GDP2)
SiAboveWHOGVHasGDPSumPop=sum(SiAboveWHOGVHasGDP$Population2)
SiAboveWHOTotalGDP=SiAboveWHOGVHasGDPSumGDP/SiAboveWHOGVHasGDPSumPop
SiAboveWHOTotalGDP

#HBVs
SiMeetsWHOHBV=filter(SiPrimary,MeetsWHOHBV=="Y")
length(SiMeetsWHOHBV$Country2) #countries that meet WHO HBV
SiMeetsWHOHBVPop=sum(SiMeetsWHOHBV$Population2)
SiMeetsWHOHBVPopPercent=SiMeetsWHOHBVPop/TotalPopulation
SiMeetsWHOHBVPopPercent # % of world population that meets WHO HBV

SiMeetsWHOHBVHasGDP=filter(SiMeetsWHOHBV,GDP2>0)
SiMeetsWHOHBVHasGDPSumGDP=sum(SiMeetsWHOHBVHasGDP$GDP2)
SiMeetsWHOHBVHasGDPSumPop=sum(SiMeetsWHOHBVHasGDP$Population2)
SiMeetsWHOTotalGDP=SiMeetsWHOHBVHasGDPSumGDP/SiMeetsWHOHBVHasGDPSumPop
SiMeetsWHOTotalGDP

SiAboveWHOHBV=filter(SiPrimary,AboveHBV=="Y")
length(SiAboveWHOHBV$Country2) #countries that meet WHO HBV
SiAboveWHOHBVPop=sum(SiAboveWHOHBV$Population2)
SiAboveWHOHBVPopPercent=SiAboveWHOHBVPop/TotalPopulation
SiAboveWHOHBVPopPercent # % of world population that Above WHO HBV

SiAboveWHOHBVHasGDP=filter(SiAboveWHOHBV,GDP2>0)
SiAboveWHOHBVHasGDPSumGDP=sum(SiAboveWHOHBVHasGDP$GDP2)
SiAboveWHOHBVHasGDPSumPop=sum(SiAboveWHOHBVHasGDP$Population2)
SiAboveWHOTotalGDP=SiAboveWHOHBVHasGDPSumGDP/SiAboveWHOHBVHasGDPSumPop
SiAboveWHOTotalGDP

#AVs
SiMeetsWHOAV=filter(SiPrimary,MeetsWHOAV=="Y")
length(SiMeetsWHOAV$Country2) #countries that meet WHO AV
SiMeetsWHOAVPop=sum(SiMeetsWHOAV$Population2)
SiMeetsWHOAVPopPercent=SiMeetsWHOAVPop/TotalPopulation
SiMeetsWHOAVPopPercent # % of world population that meets WHO AV

SiMeetsWHOAVHasGDP=filter(SiMeetsWHOAV,GDP2>0)
SiMeetsWHOAVHasGDPSumGDP=sum(SiMeetsWHOAVHasGDP$GDP2)
SiMeetsWHOAVHasGDPSumPop=sum(SiMeetsWHOAVHasGDP$Population2)
SiMeetsWHOTotalGDP=SiMeetsWHOAVHasGDPSumGDP/SiMeetsWHOAVHasGDPSumPop
SiMeetsWHOTotalGDP

SiAboveWHOAV=filter(SiPrimary,AboveAV=="Y")
length(SiAboveWHOAV$Country2) #countries that meet WHO AV
SiAboveWHOAVPop=sum(SiAboveWHOAV$Population2)
SiAboveWHOAVPopPercent=SiAboveWHOAVPop/TotalPopulation
SiAboveWHOAVPopPercent # % of world population that Above WHO AV

SiAboveWHOAVHasGDP=filter(SiAboveWHOAV,GDP2>0)
SiAboveWHOAVHasGDPSumGDP=sum(SiAboveWHOAVHasGDP$GDP2)
SiAboveWHOAVHasGDPSumPop=sum(SiAboveWHOAVHasGDP$Population2)
SiAboveWHOTotalGDP=SiAboveWHOAVHasGDPSumGDP/SiAboveWHOAVHasGDPSumPop
SiAboveWHOTotalGDP

#No Regs
SiNoRegs=filter(Si,NoReg=="Y")
length(SiNoRegs$Country2) #countries that have no regs
SiNoRegsPop=sum(SiNoRegs$Population2)
SiNoRegsPopPercent=SiNoRegsPop/TotalPopulation
SiNoRegsPopPercent # % of world population that have no regs

SiNoRegsHasGDP=filter(SiNoRegs,GDP2>0)
SiNoRegsHasGDPSumGDP=sum(SiNoRegsHasGDP$GDP2)
SiNoRegsHasGDPSumPop=sum(SiNoRegsHasGDP$Population2)
SiNoRegsTotalGDP=SiNoRegsHasGDPSumGDP/SiNoRegsHasGDPSumPop
SiNoRegsTotalGDP

#=========Silver==================
Ag=filter(ContaminantData,Contaminant=="Ag") # Total Ag set
length(Ag$Country2)

AgPrimary=filter(Ag,(is.na(Secondary))) # Distinct countries
length(AgPrimary$Country2)

AgPrimaryRegs=filter(AgPrimary,(!is.na(ValueType))) #Distinct countries with Ag regs
length(AgPrimaryRegs$Country2) 
AgPrimaryNames=AgPrimaryRegs$Country2
AgPrimaryNames

AgRegs=filter(Ag,Value>-1) #Agl regs
length(AgRegs$Country2) 

AgMandatory=filter(Ag,ValueType=="M") # Mandatory regs
length(AgMandatory$Country2) 

AgIndicator=filter(Ag,ValueType=="I") # Indicator regs
length(AgIndicator$Country2) 

AgNoAgt=filter(Ag,ValueType=="A") # No alt regs
length(AgNoAgt$Country2) 

AgEmergency=filter(Ag,ValueType=="E") # Emergency regs
length(AgEmergency$Country2) 

AgBoth=filter(Ag,Both=="Y") # Countries with both M and I regs
length(AgBoth$Country2) 

AgNoEmergency=filter(AgRegs,ValueType!="E") # Select the set of chronic regs (M, I, A)
length(AgNoEmergency$Country2)

#With typos
mfv(AgRegs$Value) #mode of Agl Regs
median(AgRegs$Value) #median of Agl regs
min(AgRegs$Value) #min of Agl regs
max(AgNoEmergency$Value) #max of Agl CHRONIC regs
CountAgNoEmergency=length(AgNoEmergency$Value)
sd(AgNoEmergency$Value) #SAMPLE sd of Agl CHRONIC regs
sd(AgNoEmergency$Value)*(sqrt((CountAgNoEmergency-1)/CountAgNoEmergency)) #POPULATION sd of ALL CHRONIC regs

#Typos deleted
AgNoTypos=filter(AgRegs,is.na(Typo))
length(AgNoTypos$Country2)
AgNoTyposNoEmergency=filter(AgNoEmergency,is.na(Typo))
length(AgNoTyposNoEmergency$Country2)
AgTypos=filter(Ag,Typo=="Y")
length(AgTypos$Country2)
min(AgNoTypos$Value) #min of Agl regs
max(AgNoTyposNoEmergency$Value) #max of Agl CHRONIC regs, no typos

#Has Regs
AgHasRegsPop=sum(AgPrimaryRegs$Population2)
AgHasRegsPopPercent=AgHasRegsPop/TotalPopulation
AgHasRegsPopPercent # % of world population that have regs

AgHasRegsHasGDP=filter(AgPrimaryRegs,GDP2>0)
AgHasRegsHasGDPSumGDP=sum(AgHasRegsHasGDP$GDP2)
AgHasRegsHasGDPSumPop=sum(AgHasRegsHasGDP$Population2)
AgHasRegsTotalGDP=AgHasRegsHasGDPSumGDP/AgHasRegsHasGDPSumPop
AgHasRegsTotalGDP

#GVs
AgMeetsWHOGV=filter(AgPrimaryRegs,MeetsWHOGV=="Y")
length(AgMeetsWHOGV$Country2) #countries that meet WHO GV
AgMeetsWHOGVPop=sum(AgMeetsWHOGV$Population2)
AgMeetsWHOGVPopPercent=AgMeetsWHOGVPop/TotalPopulation
AgMeetsWHOGVPopPercent # % of world population that meets WHO GV

AgMeetsWHOGVHasGDP=filter(AgMeetsWHOGV,GDP2>0)
AgMeetsWHOGVHasGDPSumGDP=sum(AgMeetsWHOGVHasGDP$GDP2)
AgMeetsWHOGVHasGDPSumPop=sum(AgMeetsWHOGVHasGDP$Population2)
AgMeetsWHOTotalGDP=AgMeetsWHOGVHasGDPSumGDP/AgMeetsWHOGVHasGDPSumPop
AgMeetsWHOTotalGDP

AgAboveWHOGV=filter(AgPrimary,AboveGV=="Y")
length(AgAboveWHOGV$Country2) #countries that meet WHO GV
AgAboveWHOGVPop=sum(AgAboveWHOGV$Population2)
AgAboveWHOGVPopPercent=AgAboveWHOGVPop/TotalPopulation
AgAboveWHOGVPopPercent # % of world population that Above WHO GV

AgAboveWHOGVHasGDP=filter(AgAboveWHOGV,GDP2>0)
AgAboveWHOGVHasGDPSumGDP=sum(AgAboveWHOGVHasGDP$GDP2)
AgAboveWHOGVHasGDPSumPop=sum(AgAboveWHOGVHasGDP$Population2)
AgAboveWHOTotalGDP=AgAboveWHOGVHasGDPSumGDP/AgAboveWHOGVHasGDPSumPop
AgAboveWHOTotalGDP

#HBVs
AgMeetsWHOHBV=filter(AgPrimary,MeetsWHOHBV=="Y")
length(AgMeetsWHOHBV$Country2) #countries that meet WHO HBV
AgMeetsWHOHBVPop=sum(AgMeetsWHOHBV$Population2)
AgMeetsWHOHBVPopPercent=AgMeetsWHOHBVPop/TotalPopulation
AgMeetsWHOHBVPopPercent # % of world population that meets WHO HBV

AgMeetsWHOHBVHasGDP=filter(AgMeetsWHOHBV,GDP2>0)
AgMeetsWHOHBVHasGDPSumGDP=sum(AgMeetsWHOHBVHasGDP$GDP2)
AgMeetsWHOHBVHasGDPSumPop=sum(AgMeetsWHOHBVHasGDP$Population2)
AgMeetsWHOTotalGDP=AgMeetsWHOHBVHasGDPSumGDP/AgMeetsWHOHBVHasGDPSumPop
AgMeetsWHOTotalGDP

AgAboveWHOHBV=filter(AgPrimary,AboveHBV=="Y")
length(AgAboveWHOHBV$Country2) #countries that meet WHO HBV
AgAboveWHOHBVPop=sum(AgAboveWHOHBV$Population2)
AgAboveWHOHBVPopPercent=AgAboveWHOHBVPop/TotalPopulation
AgAboveWHOHBVPopPercent # % of world population that Above WHO HBV

AgAboveWHOHBVHasGDP=filter(AgAboveWHOHBV,GDP2>0)
AgAboveWHOHBVHasGDPSumGDP=sum(AgAboveWHOHBVHasGDP$GDP2)
AgAboveWHOHBVHasGDPSumPop=sum(AgAboveWHOHBVHasGDP$Population2)
AgAboveWHOTotalGDP=AgAboveWHOHBVHasGDPSumGDP/AgAboveWHOHBVHasGDPSumPop
AgAboveWHOTotalGDP

#AVs
AgMeetsWHOAV=filter(AgPrimary,MeetsWHOAV=="Y")
length(AgMeetsWHOAV$Country2) #countries that meet WHO AV
AgMeetsWHOAVPop=sum(AgMeetsWHOAV$Population2)
AgMeetsWHOAVPopPercent=AgMeetsWHOAVPop/TotalPopulation
AgMeetsWHOAVPopPercent # % of world population that meets WHO AV

AgMeetsWHOAVHasGDP=filter(AgMeetsWHOAV,GDP2>0)
AgMeetsWHOAVHasGDPSumGDP=sum(AgMeetsWHOAVHasGDP$GDP2)
AgMeetsWHOAVHasGDPSumPop=sum(AgMeetsWHOAVHasGDP$Population2)
AgMeetsWHOTotalGDP=AgMeetsWHOAVHasGDPSumGDP/AgMeetsWHOAVHasGDPSumPop
AgMeetsWHOTotalGDP

AgAboveWHOAV=filter(AgPrimary,AboveAV=="Y")
length(AgAboveWHOAV$Country2) #countries that meet WHO AV
AgAboveWHOAVPop=sum(AgAboveWHOAV$Population2)
AgAboveWHOAVPopPercent=AgAboveWHOAVPop/TotalPopulation
AgAboveWHOAVPopPercent # % of world population that Above WHO AV

AgAboveWHOAVHasGDP=filter(AgAboveWHOAV,GDP2>0)
AgAboveWHOAVHasGDPSumGDP=sum(AgAboveWHOAVHasGDP$GDP2)
AgAboveWHOAVHasGDPSumPop=sum(AgAboveWHOAVHasGDP$Population2)
AgAboveWHOTotalGDP=AgAboveWHOAVHasGDPSumGDP/AgAboveWHOAVHasGDPSumPop
AgAboveWHOTotalGDP

#No Regs
AgNoRegs=filter(Ag,NoReg=="Y")
length(AgNoRegs$Country2) #countries that have no regs
AgNoRegsPop=sum(AgNoRegs$Population2)
AgNoRegsPopPercent=AgNoRegsPop/TotalPopulation
AgNoRegsPopPercent # % of world population that have no regs

AgNoRegsHasGDP=filter(AgNoRegs,GDP2>0)
AgNoRegsHasGDPSumGDP=sum(AgNoRegsHasGDP$GDP2)
AgNoRegsHasGDPSumPop=sum(AgNoRegsHasGDP$Population2)
AgNoRegsTotalGDP=AgNoRegsHasGDPSumGDP/AgNoRegsHasGDPSumPop
AgNoRegsTotalGDP

#=========Sodium==================
Na=filter(ContaminantData,Contaminant=="Na") # Total Na set
length(Na$Country2)

NaPrimary=filter(Na,(is.na(Secondary))) # Distinct countries
length(NaPrimary$Country2)

NaPrimaryRegs=filter(NaPrimary,(!is.na(ValueType))) #Distinct countries with Na regs
length(NaPrimaryRegs$Country2) 
NaPrimaryNames=NaPrimaryRegs$Country2
NaPrimaryNames

NaRegs=filter(Na,Value>-1) #Nal regs
length(NaRegs$Country2) 

NaMandatory=filter(Na,ValueType=="M") # Mandatory regs
length(NaMandatory$Country2) 

NaIndicator=filter(Na,ValueType=="I") # Indicator regs
length(NaIndicator$Country2) 

NaNoNat=filter(Na,ValueType=="A") # No alt regs
length(NaNoNat$Country2) 

NaEmergency=filter(Na,ValueType=="E") # Emergency regs
length(NaEmergency$Country2) 

NaBoth=filter(Na,Both=="Y") # Countries with both M and I regs
length(NaBoth$Country2) 

NaNoEmergency=filter(NaRegs,ValueType!="E") # Select the set of chronic regs (M, I, A)
length(NaNoEmergency$Country2)

#With typos
mfv(NaRegs$Value) #mode of Nal Regs
median(NaRegs$Value) #median of Nal regs
min(NaRegs$Value) #min of Nal regs
max(NaNoEmergency$Value) #max of Nal CHRONIC regs
CountNaNoEmergency=length(NaNoEmergency$Value)
sd(NaNoEmergency$Value) #SAMPLE sd of Nal CHRONIC regs
sd(NaNoEmergency$Value)*(sqrt((CountNaNoEmergency-1)/CountNaNoEmergency)) #POPULATION sd of ALL CHRONIC regs

#Typos deleted
NaNoTypos=filter(NaRegs,is.na(Typo))
length(NaNoTypos$Country2)
NaNoTyposNoEmergency=filter(NaNoEmergency,is.na(Typo))
length(NaNoTyposNoEmergency$Country2)
NaTypos=filter(Na,Typo=="Y")
length(NaTypos$Country2)
min(NaNoTypos$Value) #min of Nal regs
max(NaNoTyposNoEmergency$Value) #max of Nal CHRONIC regs, no typos

#Has Regs
NaHasRegsPop=sum(NaPrimaryRegs$Population2)
NaHasRegsPopPercent=NaHasRegsPop/TotalPopulation
NaHasRegsPopPercent # % of world population that have regs

NaHasRegsHasGDP=filter(NaPrimaryRegs,GDP2>0)
NaHasRegsHasGDPSumGDP=sum(NaHasRegsHasGDP$GDP2)
NaHasRegsHasGDPSumPop=sum(NaHasRegsHasGDP$Population2)
NaHasRegsTotalGDP=NaHasRegsHasGDPSumGDP/NaHasRegsHasGDPSumPop
NaHasRegsTotalGDP

#GVs
NaMeetsWHOGV=filter(NaPrimaryRegs,MeetsWHOGV=="Y")
length(NaMeetsWHOGV$Country2) #countries that meet WHO GV
NaMeetsWHOGVPop=sum(NaMeetsWHOGV$Population2)
NaMeetsWHOGVPopPercent=NaMeetsWHOGVPop/TotalPopulation
NaMeetsWHOGVPopPercent # % of world population that meets WHO GV

NaMeetsWHOGVHasGDP=filter(NaMeetsWHOGV,GDP2>0)
NaMeetsWHOGVHasGDPSumGDP=sum(NaMeetsWHOGVHasGDP$GDP2)
NaMeetsWHOGVHasGDPSumPop=sum(NaMeetsWHOGVHasGDP$Population2)
NaMeetsWHOTotalGDP=NaMeetsWHOGVHasGDPSumGDP/NaMeetsWHOGVHasGDPSumPop
NaMeetsWHOTotalGDP

NaAboveWHOGV=filter(NaPrimary,AboveGV=="Y")
length(NaAboveWHOGV$Country2) #countries that meet WHO GV
NaAboveWHOGVPop=sum(NaAboveWHOGV$Population2)
NaAboveWHOGVPopPercent=NaAboveWHOGVPop/TotalPopulation
NaAboveWHOGVPopPercent # % of world population that Above WHO GV

NaAboveWHOGVHasGDP=filter(NaAboveWHOGV,GDP2>0)
NaAboveWHOGVHasGDPSumGDP=sum(NaAboveWHOGVHasGDP$GDP2)
NaAboveWHOGVHasGDPSumPop=sum(NaAboveWHOGVHasGDP$Population2)
NaAboveWHOTotalGDP=NaAboveWHOGVHasGDPSumGDP/NaAboveWHOGVHasGDPSumPop
NaAboveWHOTotalGDP

#HBVs
NaMeetsWHOHBV=filter(NaPrimary,MeetsWHOHBV=="Y")
length(NaMeetsWHOHBV$Country2) #countries that meet WHO HBV
NaMeetsWHOHBVPop=sum(NaMeetsWHOHBV$Population2)
NaMeetsWHOHBVPopPercent=NaMeetsWHOHBVPop/TotalPopulation
NaMeetsWHOHBVPopPercent # % of world population that meets WHO HBV

NaMeetsWHOHBVHasGDP=filter(NaMeetsWHOHBV,GDP2>0)
NaMeetsWHOHBVHasGDPSumGDP=sum(NaMeetsWHOHBVHasGDP$GDP2)
NaMeetsWHOHBVHasGDPSumPop=sum(NaMeetsWHOHBVHasGDP$Population2)
NaMeetsWHOTotalGDP=NaMeetsWHOHBVHasGDPSumGDP/NaMeetsWHOHBVHasGDPSumPop
NaMeetsWHOTotalGDP

NaAboveWHOHBV=filter(NaPrimary,AboveHBV=="Y")
length(NaAboveWHOHBV$Country2) #countries that meet WHO HBV
NaAboveWHOHBVPop=sum(NaAboveWHOHBV$Population2)
NaAboveWHOHBVPopPercent=NaAboveWHOHBVPop/TotalPopulation
NaAboveWHOHBVPopPercent # % of world population that Above WHO HBV

NaAboveWHOHBVHasGDP=filter(NaAboveWHOHBV,GDP2>0)
NaAboveWHOHBVHasGDPSumGDP=sum(NaAboveWHOHBVHasGDP$GDP2)
NaAboveWHOHBVHasGDPSumPop=sum(NaAboveWHOHBVHasGDP$Population2)
NaAboveWHOTotalGDP=NaAboveWHOHBVHasGDPSumGDP/NaAboveWHOHBVHasGDPSumPop
NaAboveWHOTotalGDP

#AVs
NaMeetsWHOAV=filter(NaPrimary,MeetsWHOAV=="Y")
length(NaMeetsWHOAV$Country2) #countries that meet WHO AV
NaMeetsWHOAVPop=sum(NaMeetsWHOAV$Population2)
NaMeetsWHOAVPopPercent=NaMeetsWHOAVPop/TotalPopulation
NaMeetsWHOAVPopPercent # % of world population that meets WHO AV

NaMeetsWHOAVHasGDP=filter(NaMeetsWHOAV,GDP2>0)
NaMeetsWHOAVHasGDPSumGDP=sum(NaMeetsWHOAVHasGDP$GDP2)
NaMeetsWHOAVHasGDPSumPop=sum(NaMeetsWHOAVHasGDP$Population2)
NaMeetsWHOTotalGDP=NaMeetsWHOAVHasGDPSumGDP/NaMeetsWHOAVHasGDPSumPop
NaMeetsWHOTotalGDP

NaAboveWHOAV=filter(NaPrimary,AboveAV=="Y")
length(NaAboveWHOAV$Country2) #countries that meet WHO AV
NaAboveWHOAVPop=sum(NaAboveWHOAV$Population2)
NaAboveWHOAVPopPercent=NaAboveWHOAVPop/TotalPopulation
NaAboveWHOAVPopPercent # % of world population that Above WHO AV

NaAboveWHOAVHasGDP=filter(NaAboveWHOAV,GDP2>0)
NaAboveWHOAVHasGDPSumGDP=sum(NaAboveWHOAVHasGDP$GDP2)
NaAboveWHOAVHasGDPSumPop=sum(NaAboveWHOAVHasGDP$Population2)
NaAboveWHOTotalGDP=NaAboveWHOAVHasGDPSumGDP/NaAboveWHOAVHasGDPSumPop
NaAboveWHOTotalGDP

#No Regs
NaNoRegs=filter(Na,NoReg=="Y")
length(NaNoRegs$Country2) #countries that have no regs
NaNoRegsPop=sum(NaNoRegs$Population2)
NaNoRegsPopPercent=NaNoRegsPop/TotalPopulation
NaNoRegsPopPercent # % of world population that have no regs

NaNoRegsHasGDP=filter(NaNoRegs,GDP2>0)
NaNoRegsHasGDPSumGDP=sum(NaNoRegsHasGDP$GDP2)
NaNoRegsHasGDPSumPop=sum(NaNoRegsHasGDP$Population2)
NaNoRegsTotalGDP=NaNoRegsHasGDPSumGDP/NaNoRegsHasGDPSumPop
NaNoRegsTotalGDP


#=========Sodium Chloride==================
NaCl=filter(ContaminantData,Contaminant=="NaCl") # Total NaCl set
length(NaCl$Country2)

NaClPrimary=filter(NaCl,(is.na(Secondary))) # Distinct countries
length(NaClPrimary$Country2)

NaClPrimaryRegs=filter(NaClPrimary,(!is.na(ValueType))) #Distinct countries with NaCl regs
length(NaClPrimaryRegs$Country2) 
NaClPrimaryNames=NaClPrimaryRegs$Country2
NaClPrimaryNames

NaClRegs=filter(NaCl,Value>-1) #NaCll regs
length(NaClRegs$Country2) 

NaClMandatory=filter(NaCl,ValueType=="M") # Mandatory regs
length(NaClMandatory$Country2) 

NaClIndicator=filter(NaCl,ValueType=="I") # Indicator regs
length(NaClIndicator$Country2) 

NaClNoNaClt=filter(NaCl,ValueType=="A") # No alt regs
length(NaClNoNaClt$Country2) 

NaClEmergency=filter(NaCl,ValueType=="E") # Emergency regs
length(NaClEmergency$Country2) 

NaClBoth=filter(NaCl,Both=="Y") # Countries with both M and I regs
length(NaClBoth$Country2) 

NaClNoEmergency=filter(NaClRegs,ValueType!="E") # Select the set of chronic regs (M, I, A)
length(NaClNoEmergency$Country2)

#With typos
mfv(NaClRegs$Value) #mode of NaCll Regs
median(NaClRegs$Value) #median of NaCll regs
min(NaClRegs$Value) #min of NaCll regs
max(NaClNoEmergency$Value) #max of NaCll CHRONIC regs
CountNaClNoEmergency=length(NaClNoEmergency$Value)
sd(NaClNoEmergency$Value) #SAMPLE sd of NaCll CHRONIC regs
sd(NaClNoEmergency$Value)*(sqrt((CountNaClNoEmergency-1)/CountNaClNoEmergency)) #POPULATION sd of ALL CHRONIC regs

#Typos deleted
NaClNoTypos=filter(NaClRegs,is.na(Typo))
length(NaClNoTypos$Country2)
NaClNoTyposNoEmergency=filter(NaClNoEmergency,is.na(Typo))
length(NaClNoTyposNoEmergency$Country2)
NaClTypos=filter(NaCl,Typo=="Y")
length(NaClTypos$Country2)
min(NaClNoTypos$Value) #min of NaCll regs
max(NaClNoTyposNoEmergency$Value) #max of NaCll CHRONIC regs, no typos

#Has Regs
NaClHasRegsPop=sum(NaClPrimaryRegs$Population2)
NaClHasRegsPopPercent=NaClHasRegsPop/TotalPopulation
NaClHasRegsPopPercent # % of world population that have regs

NaClHasRegsHasGDP=filter(NaClPrimaryRegs,GDP2>0)
NaClHasRegsHasGDPSumGDP=sum(NaClHasRegsHasGDP$GDP2)
NaClHasRegsHasGDPSumPop=sum(NaClHasRegsHasGDP$Population2)
NaClHasRegsTotalGDP=NaClHasRegsHasGDPSumGDP/NaClHasRegsHasGDPSumPop
NaClHasRegsTotalGDP

#GVs
NaClMeetsWHOGV=filter(NaClPrimaryRegs,MeetsWHOGV=="Y")
length(NaClMeetsWHOGV$Country2) #countries that meet WHO GV
NaClMeetsWHOGVPop=sum(NaClMeetsWHOGV$Population2)
NaClMeetsWHOGVPopPercent=NaClMeetsWHOGVPop/TotalPopulation
NaClMeetsWHOGVPopPercent # % of world population that meets WHO GV

NaClMeetsWHOGVHasGDP=filter(NaClMeetsWHOGV,GDP2>0)
NaClMeetsWHOGVHasGDPSumGDP=sum(NaClMeetsWHOGVHasGDP$GDP2)
NaClMeetsWHOGVHasGDPSumPop=sum(NaClMeetsWHOGVHasGDP$Population2)
NaClMeetsWHOTotalGDP=NaClMeetsWHOGVHasGDPSumGDP/NaClMeetsWHOGVHasGDPSumPop
NaClMeetsWHOTotalGDP

NaClAboveWHOGV=filter(NaClPrimary,AboveGV=="Y")
length(NaClAboveWHOGV$Country2) #countries that meet WHO GV
NaClAboveWHOGVPop=sum(NaClAboveWHOGV$Population2)
NaClAboveWHOGVPopPercent=NaClAboveWHOGVPop/TotalPopulation
NaClAboveWHOGVPopPercent # % of world population that Above WHO GV

NaClAboveWHOGVHasGDP=filter(NaClAboveWHOGV,GDP2>0)
NaClAboveWHOGVHasGDPSumGDP=sum(NaClAboveWHOGVHasGDP$GDP2)
NaClAboveWHOGVHasGDPSumPop=sum(NaClAboveWHOGVHasGDP$Population2)
NaClAboveWHOTotalGDP=NaClAboveWHOGVHasGDPSumGDP/NaClAboveWHOGVHasGDPSumPop
NaClAboveWHOTotalGDP

#HBVs
NaClMeetsWHOHBV=filter(NaClPrimary,MeetsWHOHBV=="Y")
length(NaClMeetsWHOHBV$Country2) #countries that meet WHO HBV
NaClMeetsWHOHBVPop=sum(NaClMeetsWHOHBV$Population2)
NaClMeetsWHOHBVPopPercent=NaClMeetsWHOHBVPop/TotalPopulation
NaClMeetsWHOHBVPopPercent # % of world population that meets WHO HBV

NaClMeetsWHOHBVHasGDP=filter(NaClMeetsWHOHBV,GDP2>0)
NaClMeetsWHOHBVHasGDPSumGDP=sum(NaClMeetsWHOHBVHasGDP$GDP2)
NaClMeetsWHOHBVHasGDPSumPop=sum(NaClMeetsWHOHBVHasGDP$Population2)
NaClMeetsWHOTotalGDP=NaClMeetsWHOHBVHasGDPSumGDP/NaClMeetsWHOHBVHasGDPSumPop
NaClMeetsWHOTotalGDP

NaClAboveWHOHBV=filter(NaClPrimary,AboveHBV=="Y")
length(NaClAboveWHOHBV$Country2) #countries that meet WHO HBV
NaClAboveWHOHBVPop=sum(NaClAboveWHOHBV$Population2)
NaClAboveWHOHBVPopPercent=NaClAboveWHOHBVPop/TotalPopulation
NaClAboveWHOHBVPopPercent # % of world population that Above WHO HBV

NaClAboveWHOHBVHasGDP=filter(NaClAboveWHOHBV,GDP2>0)
NaClAboveWHOHBVHasGDPSumGDP=sum(NaClAboveWHOHBVHasGDP$GDP2)
NaClAboveWHOHBVHasGDPSumPop=sum(NaClAboveWHOHBVHasGDP$Population2)
NaClAboveWHOTotalGDP=NaClAboveWHOHBVHasGDPSumGDP/NaClAboveWHOHBVHasGDPSumPop
NaClAboveWHOTotalGDP

#AVs
NaClMeetsWHOAV=filter(NaClPrimary,MeetsWHOAV=="Y")
length(NaClMeetsWHOAV$Country2) #countries that meet WHO AV
NaClMeetsWHOAVPop=sum(NaClMeetsWHOAV$Population2)
NaClMeetsWHOAVPopPercent=NaClMeetsWHOAVPop/TotalPopulation
NaClMeetsWHOAVPopPercent # % of world population that meets WHO AV

NaClMeetsWHOAVHasGDP=filter(NaClMeetsWHOAV,GDP2>0)
NaClMeetsWHOAVHasGDPSumGDP=sum(NaClMeetsWHOAVHasGDP$GDP2)
NaClMeetsWHOAVHasGDPSumPop=sum(NaClMeetsWHOAVHasGDP$Population2)
NaClMeetsWHOTotalGDP=NaClMeetsWHOAVHasGDPSumGDP/NaClMeetsWHOAVHasGDPSumPop
NaClMeetsWHOTotalGDP

NaClAboveWHOAV=filter(NaClPrimary,AboveAV=="Y")
length(NaClAboveWHOAV$Country2) #countries that meet WHO AV
NaClAboveWHOAVPop=sum(NaClAboveWHOAV$Population2)
NaClAboveWHOAVPopPercent=NaClAboveWHOAVPop/TotalPopulation
NaClAboveWHOAVPopPercent # % of world population that Above WHO AV

NaClAboveWHOAVHasGDP=filter(NaClAboveWHOAV,GDP2>0)
NaClAboveWHOAVHasGDPSumGDP=sum(NaClAboveWHOAVHasGDP$GDP2)
NaClAboveWHOAVHasGDPSumPop=sum(NaClAboveWHOAVHasGDP$Population2)
NaClAboveWHOTotalGDP=NaClAboveWHOAVHasGDPSumGDP/NaClAboveWHOAVHasGDPSumPop
NaClAboveWHOTotalGDP

#No Regs
NaClNoRegs=filter(NaCl,NoReg=="Y")
length(NaClNoRegs$Country2) #countries that have no regs
NaClNoRegsPop=sum(NaClNoRegs$Population2)
NaClNoRegsPopPercent=NaClNoRegsPop/TotalPopulation
NaClNoRegsPopPercent # % of world population that have no regs

NaClNoRegsHasGDP=filter(NaClNoRegs,GDP2>0)
NaClNoRegsHasGDPSumGDP=sum(NaClNoRegsHasGDP$GDP2)
NaClNoRegsHasGDPSumPop=sum(NaClNoRegsHasGDP$Population2)
NaClNoRegsTotalGDP=NaClNoRegsHasGDPSumGDP/NaClNoRegsHasGDPSumPop
NaClNoRegsTotalGDP

#=========Rhodium==================

Rh=filter(ContaminantData,Contaminant=="Rh") # Total Rh set
length(Rh$Country2)

RhPrimary=filter(Rh,(is.na(Secondary))) # Distinct countries
length(RhPrimary$Country2)

RhPrimaryRegs=filter(RhPrimary,(!is.na(ValueType))) #Distinct countries with Rh regs
length(RhPrimaryRegs$Country2) 
RhPrimaryNames=RhPrimaryRegs$Country2
RhPrimaryNames

RhRegs=filter(Rh,Value>-1) #Rhl regs
length(RhRegs$Country2) 

RhMandatory=filter(Rh,ValueType=="M") # Mandatory regs
length(RhMandatory$Country2) 

RhIndicator=filter(Rh,ValueType=="I") # Indicator regs
length(RhIndicator$Country2) 

RhNoRht=filter(Rh,ValueType=="A") # No alt regs
length(RhNoRht$Country2) 

RhEmergency=filter(Rh,ValueType=="E") # Emergency regs
length(RhEmergency$Country2) 

RhBoth=filter(Rh,Both=="Y") # Countries with both M and I regs
length(RhBoth$Country2) 

RhNoEmergency=filter(RhRegs,ValueType!="E") # Select the set of chronic regs (M, I, A)
length(RhNoEmergency$Country2)

#With typos
mfv(RhRegs$Value) #mode of Rhl Regs
median(RhRegs$Value) #median of Rhl regs
min(RhRegs$Value) #min of Rhl regs
max(RhNoEmergency$Value) #max of Rhl CHRONIC regs
CountRhNoEmergency=length(RhNoEmergency$Value)
sd(RhNoEmergency$Value) #SAMPLE sd of Rhl CHRONIC regs
sd(RhNoEmergency$Value)*(sqrt((CountRhNoEmergency-1)/CountRhNoEmergency)) #POPULATION sd of ALL CHRONIC regs

#Typos deleted
RhNoTypos=filter(RhRegs,is.na(Typo))
length(RhNoTypos$Country2)
RhNoTyposNoEmergency=filter(RhNoEmergency,is.na(Typo))
length(RhNoTyposNoEmergency$Country2)
RhTypos=filter(Rh,Typo=="Y")
length(RhTypos$Country2)
min(RhNoTypos$Value) #min of Rhl regs
max(RhNoTyposNoEmergency$Value) #max of Rhl CHRONIC regs, no typos

#Has Regs
RhHasRegsPop=sum(RhPrimaryRegs$Population2)
RhHasRegsPopPercent=RhHasRegsPop/TotalPopulation
RhHasRegsPopPercent # % of world population that have regs

RhHasRegsHasGDP=filter(RhPrimaryRegs,GDP2>0)
RhHasRegsHasGDPSumGDP=sum(RhHasRegsHasGDP$GDP2)
RhHasRegsHasGDPSumPop=sum(RhHasRegsHasGDP$Population2)
RhHasRegsTotalGDP=RhHasRegsHasGDPSumGDP/RhHasRegsHasGDPSumPop
RhHasRegsTotalGDP

#GVs
RhMeetsWHOGV=filter(RhPrimaryRegs,MeetsWHOGV=="Y")
length(RhMeetsWHOGV$Country2) #countries that meet WHO GV
RhMeetsWHOGVPop=sum(RhMeetsWHOGV$Population2)
RhMeetsWHOGVPopPercent=RhMeetsWHOGVPop/TotalPopulation
RhMeetsWHOGVPopPercent # % of world population that meets WHO GV

RhMeetsWHOGVHasGDP=filter(RhMeetsWHOGV,GDP2>0)
RhMeetsWHOGVHasGDPSumGDP=sum(RhMeetsWHOGVHasGDP$GDP2)
RhMeetsWHOGVHasGDPSumPop=sum(RhMeetsWHOGVHasGDP$Population2)
RhMeetsWHOTotalGDP=RhMeetsWHOGVHasGDPSumGDP/RhMeetsWHOGVHasGDPSumPop
RhMeetsWHOTotalGDP

RhAboveWHOGV=filter(RhPrimary,AboveGV=="Y")
length(RhAboveWHOGV$Country2) #countries that meet WHO GV
RhAboveWHOGVPop=sum(RhAboveWHOGV$Population2)
RhAboveWHOGVPopPercent=RhAboveWHOGVPop/TotalPopulation
RhAboveWHOGVPopPercent # % of world population that Above WHO GV

RhAboveWHOGVHasGDP=filter(RhAboveWHOGV,GDP2>0)
RhAboveWHOGVHasGDPSumGDP=sum(RhAboveWHOGVHasGDP$GDP2)
RhAboveWHOGVHasGDPSumPop=sum(RhAboveWHOGVHasGDP$Population2)
RhAboveWHOTotalGDP=RhAboveWHOGVHasGDPSumGDP/RhAboveWHOGVHasGDPSumPop
RhAboveWHOTotalGDP

#HBVs
RhMeetsWHOHBV=filter(RhPrimary,MeetsWHOHBV=="Y")
length(RhMeetsWHOHBV$Country2) #countries that meet WHO HBV
RhMeetsWHOHBVPop=sum(RhMeetsWHOHBV$Population2)
RhMeetsWHOHBVPopPercent=RhMeetsWHOHBVPop/TotalPopulation
RhMeetsWHOHBVPopPercent # % of world population that meets WHO HBV

RhMeetsWHOHBVHasGDP=filter(RhMeetsWHOHBV,GDP2>0)
RhMeetsWHOHBVHasGDPSumGDP=sum(RhMeetsWHOHBVHasGDP$GDP2)
RhMeetsWHOHBVHasGDPSumPop=sum(RhMeetsWHOHBVHasGDP$Population2)
RhMeetsWHOTotalGDP=RhMeetsWHOHBVHasGDPSumGDP/RhMeetsWHOHBVHasGDPSumPop
RhMeetsWHOTotalGDP

RhAboveWHOHBV=filter(RhPrimary,AboveHBV=="Y")
length(RhAboveWHOHBV$Country2) #countries that meet WHO HBV
RhAboveWHOHBVPop=sum(RhAboveWHOHBV$Population2)
RhAboveWHOHBVPopPercent=RhAboveWHOHBVPop/TotalPopulation
RhAboveWHOHBVPopPercent # % of world population that Above WHO HBV

RhAboveWHOHBVHasGDP=filter(RhAboveWHOHBV,GDP2>0)
RhAboveWHOHBVHasGDPSumGDP=sum(RhAboveWHOHBVHasGDP$GDP2)
RhAboveWHOHBVHasGDPSumPop=sum(RhAboveWHOHBVHasGDP$Population2)
RhAboveWHOTotalGDP=RhAboveWHOHBVHasGDPSumGDP/RhAboveWHOHBVHasGDPSumPop
RhAboveWHOTotalGDP

#AVs
RhMeetsWHOAV=filter(RhPrimary,MeetsWHOAV=="Y")
length(RhMeetsWHOAV$Country2) #countries that meet WHO AV
RhMeetsWHOAVPop=sum(RhMeetsWHOAV$Population2)
RhMeetsWHOAVPopPercent=RhMeetsWHOAVPop/TotalPopulation
RhMeetsWHOAVPopPercent # % of world population that meets WHO AV

RhMeetsWHOAVHasGDP=filter(RhMeetsWHOAV,GDP2>0)
RhMeetsWHOAVHasGDPSumGDP=sum(RhMeetsWHOAVHasGDP$GDP2)
RhMeetsWHOAVHasGDPSumPop=sum(RhMeetsWHOAVHasGDP$Population2)
RhMeetsWHOTotalGDP=RhMeetsWHOAVHasGDPSumGDP/RhMeetsWHOAVHasGDPSumPop
RhMeetsWHOTotalGDP

RhAboveWHOAV=filter(RhPrimary,AboveAV=="Y")
length(RhAboveWHOAV$Country2) #countries that meet WHO AV
RhAboveWHOAVPop=sum(RhAboveWHOAV$Population2)
RhAboveWHOAVPopPercent=RhAboveWHOAVPop/TotalPopulation
RhAboveWHOAVPopPercent # % of world population that Above WHO AV

RhAboveWHOAVHasGDP=filter(RhAboveWHOAV,GDP2>0)
RhAboveWHOAVHasGDPSumGDP=sum(RhAboveWHOAVHasGDP$GDP2)
RhAboveWHOAVHasGDPSumPop=sum(RhAboveWHOAVHasGDP$Population2)
RhAboveWHOTotalGDP=RhAboveWHOAVHasGDPSumGDP/RhAboveWHOAVHasGDPSumPop
RhAboveWHOTotalGDP

#No Regs
RhNoRegs=filter(Rh,NoReg=="Y")
length(RhNoRegs$Country2) #countries that have no regs
RhNoRegsPop=sum(RhNoRegs$Population2)
RhNoRegsPopPercent=RhNoRegsPop/TotalPopulation
RhNoRegsPopPercent # % of world population that have no regs

RhNoRegsHasGDP=filter(RhNoRegs,GDP2>0)
RhNoRegsHasGDPSumGDP=sum(RhNoRegsHasGDP$GDP2)
RhNoRegsHasGDPSumPop=sum(RhNoRegsHasGDP$Population2)
RhNoRegsTotalGDP=RhNoRegsHasGDPSumGDP/RhNoRegsHasGDPSumPop
RhNoRegsTotalGDP

#=========Rubidium=================
Rb=filter(ContaminantData,Contaminant=="Rb") # Total Rb set
length(Rb$Country2)

RbPrimary=filter(Rb,(is.na(Secondary))) # Distinct countries
length(RbPrimary$Country2)

RbPrimaryRegs=filter(RbPrimary,(!is.na(ValueType))) #Distinct countries with Rb regs
length(RbPrimaryRegs$Country2) 
RbPrimaryNames=RbPrimaryRegs$Country2
RbPrimaryNames

RbRegs=filter(Rb,Value>-1) #Rbl regs
length(RbRegs$Country2) 

RbMandatory=filter(Rb,ValueType=="M") # Mandatory regs
length(RbMandatory$Country2) 

RbIndicator=filter(Rb,ValueType=="I") # Indicator regs
length(RbIndicator$Country2) 

RbNoRbt=filter(Rb,ValueType=="A") # No alt regs
length(RbNoRbt$Country2) 

RbEmergency=filter(Rb,ValueType=="E") # Emergency regs
length(RbEmergency$Country2) 

RbBoth=filter(Rb,Both=="Y") # Countries with both M and I regs
length(RbBoth$Country2) 

RbNoEmergency=filter(RbRegs,ValueType!="E") # Select the set of chronic regs (M, I, A)
length(RbNoEmergency$Country2)

#With typos
mfv(RbRegs$Value) #mode of Rbl Regs
median(RbRegs$Value) #median of Rbl regs
min(RbRegs$Value) #min of Rbl regs
max(RbNoEmergency$Value) #max of Rbl CHRONIC regs
CountRbNoEmergency=length(RbNoEmergency$Value)
sd(RbNoEmergency$Value) #SAMPLE sd of Rbl CHRONIC regs
sd(RbNoEmergency$Value)*(sqrt((CountRbNoEmergency-1)/CountRbNoEmergency)) #POPULATION sd of ALL CHRONIC regs

#Typos deleted
RbNoTypos=filter(RbRegs,is.na(Typo))
length(RbNoTypos$Country2)
RbNoTyposNoEmergency=filter(RbNoEmergency,is.na(Typo))
length(RbNoTyposNoEmergency$Country2)
RbTypos=filter(Rb,Typo=="Y")
length(RbTypos$Country2)
min(RbNoTypos$Value) #min of Rbl regs
max(RbNoTyposNoEmergency$Value) #max of Rbl CHRONIC regs, no typos

#Has Regs
RbHasRegsPop=sum(RbPrimaryRegs$Population2)
RbHasRegsPopPercent=RbHasRegsPop/TotalPopulation
RbHasRegsPopPercent # % of world population that have regs

RbHasRegsHasGDP=filter(RbPrimaryRegs,GDP2>0)
RbHasRegsHasGDPSumGDP=sum(RbHasRegsHasGDP$GDP2)
RbHasRegsHasGDPSumPop=sum(RbHasRegsHasGDP$Population2)
RbHasRegsTotalGDP=RbHasRegsHasGDPSumGDP/RbHasRegsHasGDPSumPop
RbHasRegsTotalGDP

#GVs
RbMeetsWHOGV=filter(RbPrimaryRegs,MeetsWHOGV=="Y")
length(RbMeetsWHOGV$Country2) #countries that meet WHO GV
RbMeetsWHOGVPop=sum(RbMeetsWHOGV$Population2)
RbMeetsWHOGVPopPercent=RbMeetsWHOGVPop/TotalPopulation
RbMeetsWHOGVPopPercent # % of world population that meets WHO GV

RbMeetsWHOGVHasGDP=filter(RbMeetsWHOGV,GDP2>0)
RbMeetsWHOGVHasGDPSumGDP=sum(RbMeetsWHOGVHasGDP$GDP2)
RbMeetsWHOGVHasGDPSumPop=sum(RbMeetsWHOGVHasGDP$Population2)
RbMeetsWHOTotalGDP=RbMeetsWHOGVHasGDPSumGDP/RbMeetsWHOGVHasGDPSumPop
RbMeetsWHOTotalGDP

RbAboveWHOGV=filter(RbPrimary,AboveGV=="Y")
length(RbAboveWHOGV$Country2) #countries that meet WHO GV
RbAboveWHOGVPop=sum(RbAboveWHOGV$Population2)
RbAboveWHOGVPopPercent=RbAboveWHOGVPop/TotalPopulation
RbAboveWHOGVPopPercent # % of world population that Above WHO GV

RbAboveWHOGVHasGDP=filter(RbAboveWHOGV,GDP2>0)
RbAboveWHOGVHasGDPSumGDP=sum(RbAboveWHOGVHasGDP$GDP2)
RbAboveWHOGVHasGDPSumPop=sum(RbAboveWHOGVHasGDP$Population2)
RbAboveWHOTotalGDP=RbAboveWHOGVHasGDPSumGDP/RbAboveWHOGVHasGDPSumPop
RbAboveWHOTotalGDP

#HBVs
RbMeetsWHOHBV=filter(RbPrimary,MeetsWHOHBV=="Y")
length(RbMeetsWHOHBV$Country2) #countries that meet WHO HBV
RbMeetsWHOHBVPop=sum(RbMeetsWHOHBV$Population2)
RbMeetsWHOHBVPopPercent=RbMeetsWHOHBVPop/TotalPopulation
RbMeetsWHOHBVPopPercent # % of world population that meets WHO HBV

RbMeetsWHOHBVHasGDP=filter(RbMeetsWHOHBV,GDP2>0)
RbMeetsWHOHBVHasGDPSumGDP=sum(RbMeetsWHOHBVHasGDP$GDP2)
RbMeetsWHOHBVHasGDPSumPop=sum(RbMeetsWHOHBVHasGDP$Population2)
RbMeetsWHOTotalGDP=RbMeetsWHOHBVHasGDPSumGDP/RbMeetsWHOHBVHasGDPSumPop
RbMeetsWHOTotalGDP

RbAboveWHOHBV=filter(RbPrimary,AboveHBV=="Y")
length(RbAboveWHOHBV$Country2) #countries that meet WHO HBV
RbAboveWHOHBVPop=sum(RbAboveWHOHBV$Population2)
RbAboveWHOHBVPopPercent=RbAboveWHOHBVPop/TotalPopulation
RbAboveWHOHBVPopPercent # % of world population that Above WHO HBV

RbAboveWHOHBVHasGDP=filter(RbAboveWHOHBV,GDP2>0)
RbAboveWHOHBVHasGDPSumGDP=sum(RbAboveWHOHBVHasGDP$GDP2)
RbAboveWHOHBVHasGDPSumPop=sum(RbAboveWHOHBVHasGDP$Population2)
RbAboveWHOTotalGDP=RbAboveWHOHBVHasGDPSumGDP/RbAboveWHOHBVHasGDPSumPop
RbAboveWHOTotalGDP

#AVs
RbMeetsWHOAV=filter(RbPrimary,MeetsWHOAV=="Y")
length(RbMeetsWHOAV$Country2) #countries that meet WHO AV
RbMeetsWHOAVPop=sum(RbMeetsWHOAV$Population2)
RbMeetsWHOAVPopPercent=RbMeetsWHOAVPop/TotalPopulation
RbMeetsWHOAVPopPercent # % of world population that meets WHO AV

RbMeetsWHOAVHasGDP=filter(RbMeetsWHOAV,GDP2>0)
RbMeetsWHOAVHasGDPSumGDP=sum(RbMeetsWHOAVHasGDP$GDP2)
RbMeetsWHOAVHasGDPSumPop=sum(RbMeetsWHOAVHasGDP$Population2)
RbMeetsWHOTotalGDP=RbMeetsWHOAVHasGDPSumGDP/RbMeetsWHOAVHasGDPSumPop
RbMeetsWHOTotalGDP

RbAboveWHOAV=filter(RbPrimary,AboveAV=="Y")
length(RbAboveWHOAV$Country2) #countries that meet WHO AV
RbAboveWHOAVPop=sum(RbAboveWHOAV$Population2)
RbAboveWHOAVPopPercent=RbAboveWHOAVPop/TotalPopulation
RbAboveWHOAVPopPercent # % of world population that Above WHO AV

RbAboveWHOAVHasGDP=filter(RbAboveWHOAV,GDP2>0)
RbAboveWHOAVHasGDPSumGDP=sum(RbAboveWHOAVHasGDP$GDP2)
RbAboveWHOAVHasGDPSumPop=sum(RbAboveWHOAVHasGDP$Population2)
RbAboveWHOTotalGDP=RbAboveWHOAVHasGDPSumGDP/RbAboveWHOAVHasGDPSumPop
RbAboveWHOTotalGDP

#No Regs
RbNoRegs=filter(Rb,NoReg=="Y")
length(RbNoRegs$Country2) #countries that have no regs
RbNoRegsPop=sum(RbNoRegs$Population2)
RbNoRegsPopPercent=RbNoRegsPop/TotalPopulation
RbNoRegsPopPercent # % of world population that have no regs

RbNoRegsHasGDP=filter(RbNoRegs,GDP2>0)
RbNoRegsHasGDPSumGDP=sum(RbNoRegsHasGDP$GDP2)
RbNoRegsHasGDPSumPop=sum(RbNoRegsHasGDP$Population2)
RbNoRegsTotalGDP=RbNoRegsHasGDPSumGDP/RbNoRegsHasGDPSumPop
RbNoRegsTotalGDP

#=========Samarium
Sm=filter(ContaminantData,Contaminant=="Sm") # Total Sm set
length(Sm$Country2)

SmPrimary=filter(Sm,(is.na(Secondary))) # Distinct countries
length(SmPrimary$Country2)

SmPrimaryRegs=filter(SmPrimary,(!is.na(ValueType))) #Distinct countries with Sm regs
length(SmPrimaryRegs$Country2) 
SmPrimaryNames=SmPrimaryRegs$Country2
SmPrimaryNames

SmRegs=filter(Sm,Value>-1) #Sml regs
length(SmRegs$Country2) 

SmMandatory=filter(Sm,ValueType=="M") # Mandatory regs
length(SmMandatory$Country2) 

SmIndicator=filter(Sm,ValueType=="I") # Indicator regs
length(SmIndicator$Country2) 

SmNoSmt=filter(Sm,ValueType=="A") # No alt regs
length(SmNoSmt$Country2) 

SmEmergency=filter(Sm,ValueType=="E") # Emergency regs
length(SmEmergency$Country2) 

SmBoth=filter(Sm,Both=="Y") # Countries with both M and I regs
length(SmBoth$Country2) 

SmNoEmergency=filter(SmRegs,ValueType!="E") # Select the set of chronic regs (M, I, A)
length(SmNoEmergency$Country2)

#With typos
mfv(SmRegs$Value) #mode of Sml Regs
median(SmRegs$Value) #median of Sml regs
min(SmRegs$Value) #min of Sml regs
max(SmNoEmergency$Value) #max of Sml CHRONIC regs
CountSmNoEmergency=length(SmNoEmergency$Value)
sd(SmNoEmergency$Value) #SAMPLE sd of Sml CHRONIC regs
sd(SmNoEmergency$Value)*(sqrt((CountSmNoEmergency-1)/CountSmNoEmergency)) #POPULATION sd of ALL CHRONIC regs

#Typos deleted
SmNoTypos=filter(SmRegs,is.na(Typo))
length(SmNoTypos$Country2)
SmNoTyposNoEmergency=filter(SmNoEmergency,is.na(Typo))
length(SmNoTyposNoEmergency$Country2)
SmTypos=filter(Sm,Typo=="Y")
length(SmTypos$Country2)
min(SmNoTypos$Value) #min of Sml regs
max(SmNoTyposNoEmergency$Value) #max of Sml CHRONIC regs, no typos

#Has Regs
SmHasRegsPop=sum(SmPrimaryRegs$Population2)
SmHasRegsPopPercent=SmHasRegsPop/TotalPopulation
SmHasRegsPopPercent # % of world population that have regs

SmHasRegsHasGDP=filter(SmPrimaryRegs,GDP2>0)
SmHasRegsHasGDPSumGDP=sum(SmHasRegsHasGDP$GDP2)
SmHasRegsHasGDPSumPop=sum(SmHasRegsHasGDP$Population2)
SmHasRegsTotalGDP=SmHasRegsHasGDPSumGDP/SmHasRegsHasGDPSumPop
SmHasRegsTotalGDP

#GVs
SmMeetsWHOGV=filter(SmPrimaryRegs,MeetsWHOGV=="Y")
length(SmMeetsWHOGV$Country2) #countries that meet WHO GV
SmMeetsWHOGVPop=sum(SmMeetsWHOGV$Population2)
SmMeetsWHOGVPopPercent=SmMeetsWHOGVPop/TotalPopulation
SmMeetsWHOGVPopPercent # % of world population that meets WHO GV

SmMeetsWHOGVHasGDP=filter(SmMeetsWHOGV,GDP2>0)
SmMeetsWHOGVHasGDPSumGDP=sum(SmMeetsWHOGVHasGDP$GDP2)
SmMeetsWHOGVHasGDPSumPop=sum(SmMeetsWHOGVHasGDP$Population2)
SmMeetsWHOTotalGDP=SmMeetsWHOGVHasGDPSumGDP/SmMeetsWHOGVHasGDPSumPop
SmMeetsWHOTotalGDP

SmAboveWHOGV=filter(SmPrimary,AboveGV=="Y")
length(SmAboveWHOGV$Country2) #countries that meet WHO GV
SmAboveWHOGVPop=sum(SmAboveWHOGV$Population2)
SmAboveWHOGVPopPercent=SmAboveWHOGVPop/TotalPopulation
SmAboveWHOGVPopPercent # % of world population that Above WHO GV

SmAboveWHOGVHasGDP=filter(SmAboveWHOGV,GDP2>0)
SmAboveWHOGVHasGDPSumGDP=sum(SmAboveWHOGVHasGDP$GDP2)
SmAboveWHOGVHasGDPSumPop=sum(SmAboveWHOGVHasGDP$Population2)
SmAboveWHOTotalGDP=SmAboveWHOGVHasGDPSumGDP/SmAboveWHOGVHasGDPSumPop
SmAboveWHOTotalGDP

#HBVs
SmMeetsWHOHBV=filter(SmPrimary,MeetsWHOHBV=="Y")
length(SmMeetsWHOHBV$Country2) #countries that meet WHO HBV
SmMeetsWHOHBVPop=sum(SmMeetsWHOHBV$Population2)
SmMeetsWHOHBVPopPercent=SmMeetsWHOHBVPop/TotalPopulation
SmMeetsWHOHBVPopPercent # % of world population that meets WHO HBV

SmMeetsWHOHBVHasGDP=filter(SmMeetsWHOHBV,GDP2>0)
SmMeetsWHOHBVHasGDPSumGDP=sum(SmMeetsWHOHBVHasGDP$GDP2)
SmMeetsWHOHBVHasGDPSumPop=sum(SmMeetsWHOHBVHasGDP$Population2)
SmMeetsWHOTotalGDP=SmMeetsWHOHBVHasGDPSumGDP/SmMeetsWHOHBVHasGDPSumPop
SmMeetsWHOTotalGDP

SmAboveWHOHBV=filter(SmPrimary,AboveHBV=="Y")
length(SmAboveWHOHBV$Country2) #countries that meet WHO HBV
SmAboveWHOHBVPop=sum(SmAboveWHOHBV$Population2)
SmAboveWHOHBVPopPercent=SmAboveWHOHBVPop/TotalPopulation
SmAboveWHOHBVPopPercent # % of world population that Above WHO HBV

SmAboveWHOHBVHasGDP=filter(SmAboveWHOHBV,GDP2>0)
SmAboveWHOHBVHasGDPSumGDP=sum(SmAboveWHOHBVHasGDP$GDP2)
SmAboveWHOHBVHasGDPSumPop=sum(SmAboveWHOHBVHasGDP$Population2)
SmAboveWHOTotalGDP=SmAboveWHOHBVHasGDPSumGDP/SmAboveWHOHBVHasGDPSumPop
SmAboveWHOTotalGDP

#AVs
SmMeetsWHOAV=filter(SmPrimary,MeetsWHOAV=="Y")
length(SmMeetsWHOAV$Country2) #countries that meet WHO AV
SmMeetsWHOAVPop=sum(SmMeetsWHOAV$Population2)
SmMeetsWHOAVPopPercent=SmMeetsWHOAVPop/TotalPopulation
SmMeetsWHOAVPopPercent # % of world population that meets WHO AV

SmMeetsWHOAVHasGDP=filter(SmMeetsWHOAV,GDP2>0)
SmMeetsWHOAVHasGDPSumGDP=sum(SmMeetsWHOAVHasGDP$GDP2)
SmMeetsWHOAVHasGDPSumPop=sum(SmMeetsWHOAVHasGDP$Population2)
SmMeetsWHOTotalGDP=SmMeetsWHOAVHasGDPSumGDP/SmMeetsWHOAVHasGDPSumPop
SmMeetsWHOTotalGDP

SmAboveWHOAV=filter(SmPrimary,AboveAV=="Y")
length(SmAboveWHOAV$Country2) #countries that meet WHO AV
SmAboveWHOAVPop=sum(SmAboveWHOAV$Population2)
SmAboveWHOAVPopPercent=SmAboveWHOAVPop/TotalPopulation
SmAboveWHOAVPopPercent # % of world population that Above WHO AV

SmAboveWHOAVHasGDP=filter(SmAboveWHOAV,GDP2>0)
SmAboveWHOAVHasGDPSumGDP=sum(SmAboveWHOAVHasGDP$GDP2)
SmAboveWHOAVHasGDPSumPop=sum(SmAboveWHOAVHasGDP$Population2)
SmAboveWHOTotalGDP=SmAboveWHOAVHasGDPSumGDP/SmAboveWHOAVHasGDPSumPop
SmAboveWHOTotalGDP

#No Regs
SmNoRegs=filter(Sm,NoReg=="Y")
length(SmNoRegs$Country2) #countries that have no regs
SmNoRegsPop=sum(SmNoRegs$Population2)
SmNoRegsPopPercent=SmNoRegsPop/TotalPopulation
SmNoRegsPopPercent # % of world population that have no regs

SmNoRegsHasGDP=filter(SmNoRegs,GDP2>0)
SmNoRegsHasGDPSumGDP=sum(SmNoRegsHasGDP$GDP2)
SmNoRegsHasGDPSumPop=sum(SmNoRegsHasGDP$Population2)
SmNoRegsTotalGDP=SmNoRegsHasGDPSumGDP/SmNoRegsHasGDPSumPop
SmNoRegsTotalGDP

#=========Silicone dioxide===========
SiO2=filter(ContaminantData,Contaminant=="SiO2") # Total SiO2 set
length(SiO2$Country2)

SiO2Primary=filter(SiO2,(is.na(Secondary))) # Distinct countries
length(SiO2Primary$Country2)

SiO2PrimaryRegs=filter(SiO2Primary,(!is.na(ValueType))) #Distinct countries with SiO2 regs
length(SiO2PrimaryRegs$Country2) 
SiO2PrimaryNames=SiO2PrimaryRegs$Country2
SiO2PrimaryNames

SiO2Regs=filter(SiO2,Value>-1) #SiO2l regs
length(SiO2Regs$Country2) 

SiO2Mandatory=filter(SiO2,ValueType=="M") # Mandatory regs
length(SiO2Mandatory$Country2) 

SiO2Indicator=filter(SiO2,ValueType=="I") # Indicator regs
length(SiO2Indicator$Country2) 

SiO2NoSiO2t=filter(SiO2,ValueType=="A") # No alt regs
length(SiO2NoSiO2t$Country2) 

SiO2Emergency=filter(SiO2,ValueType=="E") # Emergency regs
length(SiO2Emergency$Country2) 

SiO2Both=filter(SiO2,Both=="Y") # Countries with both M and I regs
length(SiO2Both$Country2) 

SiO2NoEmergency=filter(SiO2Regs,ValueType!="E") # Select the set of chronic regs (M, I, A)
length(SiO2NoEmergency$Country2)

#With typos
mfv(SiO2Regs$Value) #mode of SiO2l Regs
median(SiO2Regs$Value) #median of SiO2l regs
min(SiO2Regs$Value) #min of SiO2l regs
max(SiO2NoEmergency$Value) #max of SiO2l CHRONIC regs
CountSiO2NoEmergency=length(SiO2NoEmergency$Value)
sd(SiO2NoEmergency$Value) #SAMPLE sd of SiO2l CHRONIC regs
sd(SiO2NoEmergency$Value)*(sqrt((CountSiO2NoEmergency-1)/CountSiO2NoEmergency)) #POPULATION sd of ALL CHRONIC regs

#Typos deleted
SiO2NoTypos=filter(SiO2Regs,is.na(Typo))
length(SiO2NoTypos$Country2)
SiO2NoTyposNoEmergency=filter(SiO2NoEmergency,is.na(Typo))
length(SiO2NoTyposNoEmergency$Country2)
SiO2Typos=filter(SiO2,Typo=="Y")
length(SiO2Typos$Country2)
min(SiO2NoTypos$Value) #min of SiO2l regs
max(SiO2NoTyposNoEmergency$Value) #max of SiO2l CHRONIC regs, no typos

#Has Regs
SiO2HasRegsPop=sum(SiO2PrimaryRegs$Population2)
SiO2HasRegsPopPercent=SiO2HasRegsPop/TotalPopulation
SiO2HasRegsPopPercent # % of world population that have regs

SiO2HasRegsHasGDP=filter(SiO2PrimaryRegs,GDP2>0)
SiO2HasRegsHasGDPSumGDP=sum(SiO2HasRegsHasGDP$GDP2)
SiO2HasRegsHasGDPSumPop=sum(SiO2HasRegsHasGDP$Population2)
SiO2HasRegsTotalGDP=SiO2HasRegsHasGDPSumGDP/SiO2HasRegsHasGDPSumPop
SiO2HasRegsTotalGDP

#GVs
SiO2MeetsWHOGV=filter(SiO2PrimaryRegs,MeetsWHOGV=="Y")
length(SiO2MeetsWHOGV$Country2) #countries that meet WHO GV
SiO2MeetsWHOGVPop=sum(SiO2MeetsWHOGV$Population2)
SiO2MeetsWHOGVPopPercent=SiO2MeetsWHOGVPop/TotalPopulation
SiO2MeetsWHOGVPopPercent # % of world population that meets WHO GV

SiO2MeetsWHOGVHasGDP=filter(SiO2MeetsWHOGV,GDP2>0)
SiO2MeetsWHOGVHasGDPSumGDP=sum(SiO2MeetsWHOGVHasGDP$GDP2)
SiO2MeetsWHOGVHasGDPSumPop=sum(SiO2MeetsWHOGVHasGDP$Population2)
SiO2MeetsWHOTotalGDP=SiO2MeetsWHOGVHasGDPSumGDP/SiO2MeetsWHOGVHasGDPSumPop
SiO2MeetsWHOTotalGDP

SiO2AboveWHOGV=filter(SiO2Primary,AboveGV=="Y")
length(SiO2AboveWHOGV$Country2) #countries that meet WHO GV
SiO2AboveWHOGVPop=sum(SiO2AboveWHOGV$Population2)
SiO2AboveWHOGVPopPercent=SiO2AboveWHOGVPop/TotalPopulation
SiO2AboveWHOGVPopPercent # % of world population that Above WHO GV

SiO2AboveWHOGVHasGDP=filter(SiO2AboveWHOGV,GDP2>0)
SiO2AboveWHOGVHasGDPSumGDP=sum(SiO2AboveWHOGVHasGDP$GDP2)
SiO2AboveWHOGVHasGDPSumPop=sum(SiO2AboveWHOGVHasGDP$Population2)
SiO2AboveWHOTotalGDP=SiO2AboveWHOGVHasGDPSumGDP/SiO2AboveWHOGVHasGDPSumPop
SiO2AboveWHOTotalGDP

#HBVs
SiO2MeetsWHOHBV=filter(SiO2Primary,MeetsWHOHBV=="Y")
length(SiO2MeetsWHOHBV$Country2) #countries that meet WHO HBV
SiO2MeetsWHOHBVPop=sum(SiO2MeetsWHOHBV$Population2)
SiO2MeetsWHOHBVPopPercent=SiO2MeetsWHOHBVPop/TotalPopulation
SiO2MeetsWHOHBVPopPercent # % of world population that meets WHO HBV

SiO2MeetsWHOHBVHasGDP=filter(SiO2MeetsWHOHBV,GDP2>0)
SiO2MeetsWHOHBVHasGDPSumGDP=sum(SiO2MeetsWHOHBVHasGDP$GDP2)
SiO2MeetsWHOHBVHasGDPSumPop=sum(SiO2MeetsWHOHBVHasGDP$Population2)
SiO2MeetsWHOTotalGDP=SiO2MeetsWHOHBVHasGDPSumGDP/SiO2MeetsWHOHBVHasGDPSumPop
SiO2MeetsWHOTotalGDP

SiO2AboveWHOHBV=filter(SiO2Primary,AboveHBV=="Y")
length(SiO2AboveWHOHBV$Country2) #countries that meet WHO HBV
SiO2AboveWHOHBVPop=sum(SiO2AboveWHOHBV$Population2)
SiO2AboveWHOHBVPopPercent=SiO2AboveWHOHBVPop/TotalPopulation
SiO2AboveWHOHBVPopPercent # % of world population that Above WHO HBV

SiO2AboveWHOHBVHasGDP=filter(SiO2AboveWHOHBV,GDP2>0)
SiO2AboveWHOHBVHasGDPSumGDP=sum(SiO2AboveWHOHBVHasGDP$GDP2)
SiO2AboveWHOHBVHasGDPSumPop=sum(SiO2AboveWHOHBVHasGDP$Population2)
SiO2AboveWHOTotalGDP=SiO2AboveWHOHBVHasGDPSumGDP/SiO2AboveWHOHBVHasGDPSumPop
SiO2AboveWHOTotalGDP

#AVs
SiO2MeetsWHOAV=filter(SiO2Primary,MeetsWHOAV=="Y")
length(SiO2MeetsWHOAV$Country2) #countries that meet WHO AV
SiO2MeetsWHOAVPop=sum(SiO2MeetsWHOAV$Population2)
SiO2MeetsWHOAVPopPercent=SiO2MeetsWHOAVPop/TotalPopulation
SiO2MeetsWHOAVPopPercent # % of world population that meets WHO AV

SiO2MeetsWHOAVHasGDP=filter(SiO2MeetsWHOAV,GDP2>0)
SiO2MeetsWHOAVHasGDPSumGDP=sum(SiO2MeetsWHOAVHasGDP$GDP2)
SiO2MeetsWHOAVHasGDPSumPop=sum(SiO2MeetsWHOAVHasGDP$Population2)
SiO2MeetsWHOTotalGDP=SiO2MeetsWHOAVHasGDPSumGDP/SiO2MeetsWHOAVHasGDPSumPop
SiO2MeetsWHOTotalGDP

SiO2AboveWHOAV=filter(SiO2Primary,AboveAV=="Y")
length(SiO2AboveWHOAV$Country2) #countries that meet WHO AV
SiO2AboveWHOAVPop=sum(SiO2AboveWHOAV$Population2)
SiO2AboveWHOAVPopPercent=SiO2AboveWHOAVPop/TotalPopulation
SiO2AboveWHOAVPopPercent # % of world population that Above WHO AV

SiO2AboveWHOAVHasGDP=filter(SiO2AboveWHOAV,GDP2>0)
SiO2AboveWHOAVHasGDPSumGDP=sum(SiO2AboveWHOAVHasGDP$GDP2)
SiO2AboveWHOAVHasGDPSumPop=sum(SiO2AboveWHOAVHasGDP$Population2)
SiO2AboveWHOTotalGDP=SiO2AboveWHOAVHasGDPSumGDP/SiO2AboveWHOAVHasGDPSumPop
SiO2AboveWHOTotalGDP

#No Regs
SiO2NoRegs=filter(SiO2,NoReg=="Y")
length(SiO2NoRegs$Country2) #countries that have no regs
SiO2NoRegsPop=sum(SiO2NoRegs$Population2)
SiO2NoRegsPopPercent=SiO2NoRegsPop/TotalPopulation
SiO2NoRegsPopPercent # % of world population that have no regs

SiO2NoRegsHasGDP=filter(SiO2NoRegs,GDP2>0)
SiO2NoRegsHasGDPSumGDP=sum(SiO2NoRegsHasGDP$GDP2)
SiO2NoRegsHasGDPSumPop=sum(SiO2NoRegsHasGDP$Population2)
SiO2NoRegsTotalGDP=SiO2NoRegsHasGDPSumGDP/SiO2NoRegsHasGDPSumPop
SiO2NoRegsTotalGDP

#=========Strontium==================
Sr=filter(ContaminantData,Contaminant=="Sr") # Total Sr set
length(Sr$Country2)

SrPrimary=filter(Sr,(is.na(Secondary))) # Distinct countries
length(SrPrimary$Country2)

SrPrimaryRegs=filter(SrPrimary,(!is.na(ValueType))) #Distinct countries with Sr regs
length(SrPrimaryRegs$Country2) 
SrPrimaryNames=SrPrimaryRegs$Country2
SrPrimaryNames

SrRegs=filter(Sr,Value>-1) #Srl regs
length(SrRegs$Country2) 

SrMandatory=filter(Sr,ValueType=="M") # Mandatory regs
length(SrMandatory$Country2) 

SrIndicator=filter(Sr,ValueType=="I") # Indicator regs
length(SrIndicator$Country2) 

SrNoSrt=filter(Sr,ValueType=="A") # No alt regs
length(SrNoSrt$Country2) 

SrEmergency=filter(Sr,ValueType=="E") # Emergency regs
length(SrEmergency$Country2) 

SrBoth=filter(Sr,Both=="Y") # Countries with both M and I regs
length(SrBoth$Country2) 

SrNoEmergency=filter(SrRegs,ValueType!="E") # Select the set of chronic regs (M, I, A)
length(SrNoEmergency$Country2)

#With typos
mfv(SrRegs$Value) #mode of Srl Regs
median(SrRegs$Value) #median of Srl regs
min(SrRegs$Value) #min of Srl regs
max(SrNoEmergency$Value) #max of Srl CHRONIC regs
CountSrNoEmergency=length(SrNoEmergency$Value)
sd(SrNoEmergency$Value) #SAMPLE sd of Srl CHRONIC regs
sd(SrNoEmergency$Value)*(sqrt((CountSrNoEmergency-1)/CountSrNoEmergency)) #POPULATION sd of ALL CHRONIC regs

#Typos deleted
SrNoTypos=filter(SrRegs,is.na(Typo))
length(SrNoTypos$Country2)
SrNoTyposNoEmergency=filter(SrNoEmergency,is.na(Typo))
length(SrNoTyposNoEmergency$Country2)
SrTypos=filter(Sr,Typo=="Y")
length(SrTypos$Country2)
min(SrNoTypos$Value) #min of Srl regs
max(SrNoTyposNoEmergency$Value) #max of Srl CHRONIC regs, no typos

#Has Regs
SrHasRegsPop=sum(SrPrimaryRegs$Population2)
SrHasRegsPopPercent=SrHasRegsPop/TotalPopulation
SrHasRegsPopPercent # % of world population that have regs

SrHasRegsHasGDP=filter(SrPrimaryRegs,GDP2>0)
SrHasRegsHasGDPSumGDP=sum(SrHasRegsHasGDP$GDP2)
SrHasRegsHasGDPSumPop=sum(SrHasRegsHasGDP$Population2)
SrHasRegsTotalGDP=SrHasRegsHasGDPSumGDP/SrHasRegsHasGDPSumPop
SrHasRegsTotalGDP

#GVs
SrMeetsWHOGV=filter(SrPrimaryRegs,MeetsWHOGV=="Y")
length(SrMeetsWHOGV$Country2) #countries that meet WHO GV
SrMeetsWHOGVPop=sum(SrMeetsWHOGV$Population2)
SrMeetsWHOGVPopPercent=SrMeetsWHOGVPop/TotalPopulation
SrMeetsWHOGVPopPercent # % of world population that meets WHO GV

SrMeetsWHOGVHasGDP=filter(SrMeetsWHOGV,GDP2>0)
SrMeetsWHOGVHasGDPSumGDP=sum(SrMeetsWHOGVHasGDP$GDP2)
SrMeetsWHOGVHasGDPSumPop=sum(SrMeetsWHOGVHasGDP$Population2)
SrMeetsWHOTotalGDP=SrMeetsWHOGVHasGDPSumGDP/SrMeetsWHOGVHasGDPSumPop
SrMeetsWHOTotalGDP

SrAboveWHOGV=filter(SrPrimary,AboveGV=="Y")
length(SrAboveWHOGV$Country2) #countries that meet WHO GV
SrAboveWHOGVPop=sum(SrAboveWHOGV$Population2)
SrAboveWHOGVPopPercent=SrAboveWHOGVPop/TotalPopulation
SrAboveWHOGVPopPercent # % of world population that Above WHO GV

SrAboveWHOGVHasGDP=filter(SrAboveWHOGV,GDP2>0)
SrAboveWHOGVHasGDPSumGDP=sum(SrAboveWHOGVHasGDP$GDP2)
SrAboveWHOGVHasGDPSumPop=sum(SrAboveWHOGVHasGDP$Population2)
SrAboveWHOTotalGDP=SrAboveWHOGVHasGDPSumGDP/SrAboveWHOGVHasGDPSumPop
SrAboveWHOTotalGDP

#HBVs
SrMeetsWHOHBV=filter(SrPrimary,MeetsWHOHBV=="Y")
length(SrMeetsWHOHBV$Country2) #countries that meet WHO HBV
SrMeetsWHOHBVPop=sum(SrMeetsWHOHBV$Population2)
SrMeetsWHOHBVPopPercent=SrMeetsWHOHBVPop/TotalPopulation
SrMeetsWHOHBVPopPercent # % of world population that meets WHO HBV

SrMeetsWHOHBVHasGDP=filter(SrMeetsWHOHBV,GDP2>0)
SrMeetsWHOHBVHasGDPSumGDP=sum(SrMeetsWHOHBVHasGDP$GDP2)
SrMeetsWHOHBVHasGDPSumPop=sum(SrMeetsWHOHBVHasGDP$Population2)
SrMeetsWHOTotalGDP=SrMeetsWHOHBVHasGDPSumGDP/SrMeetsWHOHBVHasGDPSumPop
SrMeetsWHOTotalGDP

SrAboveWHOHBV=filter(SrPrimary,AboveHBV=="Y")
length(SrAboveWHOHBV$Country2) #countries that meet WHO HBV
SrAboveWHOHBVPop=sum(SrAboveWHOHBV$Population2)
SrAboveWHOHBVPopPercent=SrAboveWHOHBVPop/TotalPopulation
SrAboveWHOHBVPopPercent # % of world population that Above WHO HBV

SrAboveWHOHBVHasGDP=filter(SrAboveWHOHBV,GDP2>0)
SrAboveWHOHBVHasGDPSumGDP=sum(SrAboveWHOHBVHasGDP$GDP2)
SrAboveWHOHBVHasGDPSumPop=sum(SrAboveWHOHBVHasGDP$Population2)
SrAboveWHOTotalGDP=SrAboveWHOHBVHasGDPSumGDP/SrAboveWHOHBVHasGDPSumPop
SrAboveWHOTotalGDP

#AVs
SrMeetsWHOAV=filter(SrPrimary,MeetsWHOAV=="Y")
length(SrMeetsWHOAV$Country2) #countries that meet WHO AV
SrMeetsWHOAVPop=sum(SrMeetsWHOAV$Population2)
SrMeetsWHOAVPopPercent=SrMeetsWHOAVPop/TotalPopulation
SrMeetsWHOAVPopPercent # % of world population that meets WHO AV

SrMeetsWHOAVHasGDP=filter(SrMeetsWHOAV,GDP2>0)
SrMeetsWHOAVHasGDPSumGDP=sum(SrMeetsWHOAVHasGDP$GDP2)
SrMeetsWHOAVHasGDPSumPop=sum(SrMeetsWHOAVHasGDP$Population2)
SrMeetsWHOTotalGDP=SrMeetsWHOAVHasGDPSumGDP/SrMeetsWHOAVHasGDPSumPop
SrMeetsWHOTotalGDP

SrAboveWHOAV=filter(SrPrimary,AboveAV=="Y")
length(SrAboveWHOAV$Country2) #countries that meet WHO AV
SrAboveWHOAVPop=sum(SrAboveWHOAV$Population2)
SrAboveWHOAVPopPercent=SrAboveWHOAVPop/TotalPopulation
SrAboveWHOAVPopPercent # % of world population that Above WHO AV

SrAboveWHOAVHasGDP=filter(SrAboveWHOAV,GDP2>0)
SrAboveWHOAVHasGDPSumGDP=sum(SrAboveWHOAVHasGDP$GDP2)
SrAboveWHOAVHasGDPSumPop=sum(SrAboveWHOAVHasGDP$Population2)
SrAboveWHOTotalGDP=SrAboveWHOAVHasGDPSumGDP/SrAboveWHOAVHasGDPSumPop
SrAboveWHOTotalGDP

#No Regs
SrNoRegs=filter(Sr,NoReg=="Y")
length(SrNoRegs$Country2) #countries that have no regs
SrNoRegsPop=sum(SrNoRegs$Population2)
SrNoRegsPopPercent=SrNoRegsPop/TotalPopulation
SrNoRegsPopPercent # % of world population that have no regs

SrNoRegsHasGDP=filter(SrNoRegs,GDP2>0)
SrNoRegsHasGDPSumGDP=sum(SrNoRegsHasGDP$GDP2)
SrNoRegsHasGDPSumPop=sum(SrNoRegsHasGDP$Population2)
SrNoRegsTotalGDP=SrNoRegsHasGDPSumGDP/SrNoRegsHasGDPSumPop
SrNoRegsTotalGDP


#=========Sulfate==================
SO42=filter(ContaminantData,Contaminant=="SO42") # Total SO42 set
length(SO42$Country2)

SO42Primary=filter(SO42,(is.na(Secondary))) # Distinct countries
length(SO42Primary$Country2)

SO42PrimaryRegs=filter(SO42Primary,(!is.na(ValueType))) #Distinct countries with SO42 regs
length(SO42PrimaryRegs$Country2) 
SO42PrimaryNames=SO42PrimaryRegs$Country2
SO42PrimaryNames

SO42Regs=filter(SO42,Value>-1) #SO42l regs
length(SO42Regs$Country2) 

SO42Mandatory=filter(SO42,ValueType=="M") # Mandatory regs
length(SO42Mandatory$Country2) 

SO42Indicator=filter(SO42,ValueType=="I") # Indicator regs
length(SO42Indicator$Country2) 

SO42NoSO42t=filter(SO42,ValueType=="A") # No alt regs
length(SO42NoSO42t$Country2) 

SO42Emergency=filter(SO42,ValueType=="E") # Emergency regs
length(SO42Emergency$Country2) 

SO42Both=filter(SO42,Both=="Y") # Countries with both M and I regs
length(SO42Both$Country2) 

SO42NoEmergency=filter(SO42Regs,ValueType!="E") # Select the set of chronic regs (M, I, A)
length(SO42NoEmergency$Country2)

#With typos
mfv(SO42Regs$Value) #mode of SO42l Regs
median(SO42Regs$Value) #median of SO42l regs
min(SO42Regs$Value) #min of SO42l regs
max(SO42NoEmergency$Value) #max of SO42l CHRONIC regs
CountSO42NoEmergency=length(SO42NoEmergency$Value)
sd(SO42NoEmergency$Value) #SAMPLE sd of SO42l CHRONIC regs
sd(SO42NoEmergency$Value)*(sqrt((CountSO42NoEmergency-1)/CountSO42NoEmergency)) #POPULATION sd of ALL CHRONIC regs

#Typos deleted
SO42NoTypos=filter(SO42Regs,is.na(Typo))
length(SO42NoTypos$Country2)
SO42NoTyposNoEmergency=filter(SO42NoEmergency,is.na(Typo))
length(SO42NoTyposNoEmergency$Country2)
SO42Typos=filter(SO42,Typo=="Y")
length(SO42Typos$Country2)
min(SO42NoTypos$Value) #min of SO42l regs
max(SO42NoTyposNoEmergency$Value) #max of SO42l CHRONIC regs, no typos

#Has Regs
SO42HasRegsPop=sum(SO42PrimaryRegs$Population2)
SO42HasRegsPopPercent=SO42HasRegsPop/TotalPopulation
SO42HasRegsPopPercent # % of world population that have regs

SO42HasRegsHasGDP=filter(SO42PrimaryRegs,GDP2>0)
SO42HasRegsHasGDPSumGDP=sum(SO42HasRegsHasGDP$GDP2)
SO42HasRegsHasGDPSumPop=sum(SO42HasRegsHasGDP$Population2)
SO42HasRegsTotalGDP=SO42HasRegsHasGDPSumGDP/SO42HasRegsHasGDPSumPop
SO42HasRegsTotalGDP

#GVs
SO42MeetsWHOGV=filter(SO42PrimaryRegs,MeetsWHOGV=="Y")
length(SO42MeetsWHOGV$Country2) #countries that meet WHO GV
SO42MeetsWHOGVPop=sum(SO42MeetsWHOGV$Population2)
SO42MeetsWHOGVPopPercent=SO42MeetsWHOGVPop/TotalPopulation
SO42MeetsWHOGVPopPercent # % of world population that meets WHO GV

SO42MeetsWHOGVHasGDP=filter(SO42MeetsWHOGV,GDP2>0)
SO42MeetsWHOGVHasGDPSumGDP=sum(SO42MeetsWHOGVHasGDP$GDP2)
SO42MeetsWHOGVHasGDPSumPop=sum(SO42MeetsWHOGVHasGDP$Population2)
SO42MeetsWHOTotalGDP=SO42MeetsWHOGVHasGDPSumGDP/SO42MeetsWHOGVHasGDPSumPop
SO42MeetsWHOTotalGDP

SO42AboveWHOGV=filter(SO42Primary,AboveGV=="Y")
length(SO42AboveWHOGV$Country2) #countries that meet WHO GV
SO42AboveWHOGVPop=sum(SO42AboveWHOGV$Population2)
SO42AboveWHOGVPopPercent=SO42AboveWHOGVPop/TotalPopulation
SO42AboveWHOGVPopPercent # % of world population that Above WHO GV

SO42AboveWHOGVHasGDP=filter(SO42AboveWHOGV,GDP2>0)
SO42AboveWHOGVHasGDPSumGDP=sum(SO42AboveWHOGVHasGDP$GDP2)
SO42AboveWHOGVHasGDPSumPop=sum(SO42AboveWHOGVHasGDP$Population2)
SO42AboveWHOTotalGDP=SO42AboveWHOGVHasGDPSumGDP/SO42AboveWHOGVHasGDPSumPop
SO42AboveWHOTotalGDP

#HBVs
SO42MeetsWHOHBV=filter(SO42Primary,MeetsWHOHBV=="Y")
length(SO42MeetsWHOHBV$Country2) #countries that meet WHO HBV
SO42MeetsWHOHBVPop=sum(SO42MeetsWHOHBV$Population2)
SO42MeetsWHOHBVPopPercent=SO42MeetsWHOHBVPop/TotalPopulation
SO42MeetsWHOHBVPopPercent # % of world population that meets WHO HBV

SO42MeetsWHOHBVHasGDP=filter(SO42MeetsWHOHBV,GDP2>0)
SO42MeetsWHOHBVHasGDPSumGDP=sum(SO42MeetsWHOHBVHasGDP$GDP2)
SO42MeetsWHOHBVHasGDPSumPop=sum(SO42MeetsWHOHBVHasGDP$Population2)
SO42MeetsWHOTotalGDP=SO42MeetsWHOHBVHasGDPSumGDP/SO42MeetsWHOHBVHasGDPSumPop
SO42MeetsWHOTotalGDP

SO42AboveWHOHBV=filter(SO42Primary,AboveHBV=="Y")
length(SO42AboveWHOHBV$Country2) #countries that meet WHO HBV
SO42AboveWHOHBVPop=sum(SO42AboveWHOHBV$Population2)
SO42AboveWHOHBVPopPercent=SO42AboveWHOHBVPop/TotalPopulation
SO42AboveWHOHBVPopPercent # % of world population that Above WHO HBV

SO42AboveWHOHBVHasGDP=filter(SO42AboveWHOHBV,GDP2>0)
SO42AboveWHOHBVHasGDPSumGDP=sum(SO42AboveWHOHBVHasGDP$GDP2)
SO42AboveWHOHBVHasGDPSumPop=sum(SO42AboveWHOHBVHasGDP$Population2)
SO42AboveWHOTotalGDP=SO42AboveWHOHBVHasGDPSumGDP/SO42AboveWHOHBVHasGDPSumPop
SO42AboveWHOTotalGDP

#AVs
SO42MeetsWHOAV=filter(SO42Primary,MeetsWHOAV=="Y")
length(SO42MeetsWHOAV$Country2) #countries that meet WHO AV
SO42MeetsWHOAVPop=sum(SO42MeetsWHOAV$Population2)
SO42MeetsWHOAVPopPercent=SO42MeetsWHOAVPop/TotalPopulation
SO42MeetsWHOAVPopPercent # % of world population that meets WHO AV

SO42MeetsWHOAVHasGDP=filter(SO42MeetsWHOAV,GDP2>0)
SO42MeetsWHOAVHasGDPSumGDP=sum(SO42MeetsWHOAVHasGDP$GDP2)
SO42MeetsWHOAVHasGDPSumPop=sum(SO42MeetsWHOAVHasGDP$Population2)
SO42MeetsWHOTotalGDP=SO42MeetsWHOAVHasGDPSumGDP/SO42MeetsWHOAVHasGDPSumPop
SO42MeetsWHOTotalGDP

SO42AboveWHOAV=filter(SO42Primary,AboveAV=="Y")
length(SO42AboveWHOAV$Country2) #countries that meet WHO AV
SO42AboveWHOAVPop=sum(SO42AboveWHOAV$Population2)
SO42AboveWHOAVPopPercent=SO42AboveWHOAVPop/TotalPopulation
SO42AboveWHOAVPopPercent # % of world population that Above WHO AV

SO42AboveWHOAVHasGDP=filter(SO42AboveWHOAV,GDP2>0)
SO42AboveWHOAVHasGDPSumGDP=sum(SO42AboveWHOAVHasGDP$GDP2)
SO42AboveWHOAVHasGDPSumPop=sum(SO42AboveWHOAVHasGDP$Population2)
SO42AboveWHOTotalGDP=SO42AboveWHOAVHasGDPSumGDP/SO42AboveWHOAVHasGDPSumPop
SO42AboveWHOTotalGDP

#No Regs
SO42NoRegs=filter(SO42,NoReg=="Y")
length(SO42NoRegs$Country2) #countries that have no regs
SO42NoRegsPop=sum(SO42NoRegs$Population2)
SO42NoRegsPopPercent=SO42NoRegsPop/TotalPopulation
SO42NoRegsPopPercent # % of world population that have no regs

SO42NoRegsHasGDP=filter(SO42NoRegs,GDP2>0)
SO42NoRegsHasGDPSumGDP=sum(SO42NoRegsHasGDP$GDP2)
SO42NoRegsHasGDPSumPop=sum(SO42NoRegsHasGDP$Population2)
SO42NoRegsTotalGDP=SO42NoRegsHasGDPSumGDP/SO42NoRegsHasGDPSumPop
SO42NoRegsTotalGDP

#=========Sulphur==================
Sulphur=filter(ContaminantData,Contaminant=="Sulphur") # Total Sulphur set
length(Sulphur$Country2)

SulphurPrimary=filter(Sulphur,(is.na(Secondary))) # Distinct countries
length(SulphurPrimary$Country2)

SulphurPrimaryRegs=filter(SulphurPrimary,(!is.na(ValueType))) #Distinct countries with Sulphur regs
length(SulphurPrimaryRegs$Country2) 
SulphurPrimaryNames=SulphurPrimaryRegs$Country2
SulphurPrimaryNames

SulphurRegs=filter(Sulphur,Value>-1) #Sulphurl regs
length(SulphurRegs$Country2) 

SulphurMandatory=filter(Sulphur,ValueType=="M") # Mandatory regs
length(SulphurMandatory$Country2) 

SulphurIndicator=filter(Sulphur,ValueType=="I") # Indicator regs
length(SulphurIndicator$Country2) 

SulphurNoSulphurt=filter(Sulphur,ValueType=="A") # No alt regs
length(SulphurNoSulphurt$Country2) 

SulphurEmergency=filter(Sulphur,ValueType=="E") # Emergency regs
length(SulphurEmergency$Country2) 

SulphurBoth=filter(Sulphur,Both=="Y") # Countries with both M and I regs
length(SulphurBoth$Country2) 

SulphurNoEmergency=filter(SulphurRegs,ValueType!="E") # Select the set of chronic regs (M, I, A)
length(SulphurNoEmergency$Country2)

#With typos
mfv(SulphurRegs$Value) #mode of Sulphurl Regs
median(SulphurRegs$Value) #median of Sulphurl regs
min(SulphurRegs$Value) #min of Sulphurl regs
max(SulphurNoEmergency$Value) #max of Sulphurl CHRONIC regs
CountSulphurNoEmergency=length(SulphurNoEmergency$Value)
sd(SulphurNoEmergency$Value) #SAMPLE sd of Sulphurl CHRONIC regs
sd(SulphurNoEmergency$Value)*(sqrt((CountSulphurNoEmergency-1)/CountSulphurNoEmergency)) #POPULATION sd of ALL CHRONIC regs

#Typos deleted
SulphurNoTypos=filter(SulphurRegs,is.na(Typo))
length(SulphurNoTypos$Country2)
SulphurNoTyposNoEmergency=filter(SulphurNoEmergency,is.na(Typo))
length(SulphurNoTyposNoEmergency$Country2)
SulphurTypos=filter(Sulphur,Typo=="Y")
length(SulphurTypos$Country2)
min(SulphurNoTypos$Value) #min of Sulphurl regs
max(SulphurNoTyposNoEmergency$Value) #max of Sulphurl CHRONIC regs, no typos

#Has Regs
SulphurHasRegsPop=sum(SulphurPrimaryRegs$Population2)
SulphurHasRegsPopPercent=SulphurHasRegsPop/TotalPopulation
SulphurHasRegsPopPercent # % of world population that have regs

SulphurHasRegsHasGDP=filter(SulphurPrimaryRegs,GDP2>0)
SulphurHasRegsHasGDPSumGDP=sum(SulphurHasRegsHasGDP$GDP2)
SulphurHasRegsHasGDPSumPop=sum(SulphurHasRegsHasGDP$Population2)
SulphurHasRegsTotalGDP=SulphurHasRegsHasGDPSumGDP/SulphurHasRegsHasGDPSumPop
SulphurHasRegsTotalGDP

#GVs
SulphurMeetsWHOGV=filter(SulphurPrimaryRegs,MeetsWHOGV=="Y")
length(SulphurMeetsWHOGV$Country2) #countries that meet WHO GV
SulphurMeetsWHOGVPop=sum(SulphurMeetsWHOGV$Population2)
SulphurMeetsWHOGVPopPercent=SulphurMeetsWHOGVPop/TotalPopulation
SulphurMeetsWHOGVPopPercent # % of world population that meets WHO GV

SulphurMeetsWHOGVHasGDP=filter(SulphurMeetsWHOGV,GDP2>0)
SulphurMeetsWHOGVHasGDPSumGDP=sum(SulphurMeetsWHOGVHasGDP$GDP2)
SulphurMeetsWHOGVHasGDPSumPop=sum(SulphurMeetsWHOGVHasGDP$Population2)
SulphurMeetsWHOTotalGDP=SulphurMeetsWHOGVHasGDPSumGDP/SulphurMeetsWHOGVHasGDPSumPop
SulphurMeetsWHOTotalGDP

SulphurAboveWHOGV=filter(SulphurPrimary,AboveGV=="Y")
length(SulphurAboveWHOGV$Country2) #countries that meet WHO GV
SulphurAboveWHOGVPop=sum(SulphurAboveWHOGV$Population2)
SulphurAboveWHOGVPopPercent=SulphurAboveWHOGVPop/TotalPopulation
SulphurAboveWHOGVPopPercent # % of world population that Above WHO GV

SulphurAboveWHOGVHasGDP=filter(SulphurAboveWHOGV,GDP2>0)
SulphurAboveWHOGVHasGDPSumGDP=sum(SulphurAboveWHOGVHasGDP$GDP2)
SulphurAboveWHOGVHasGDPSumPop=sum(SulphurAboveWHOGVHasGDP$Population2)
SulphurAboveWHOTotalGDP=SulphurAboveWHOGVHasGDPSumGDP/SulphurAboveWHOGVHasGDPSumPop
SulphurAboveWHOTotalGDP

#HBVs
SulphurMeetsWHOHBV=filter(SulphurPrimary,MeetsWHOHBV=="Y")
length(SulphurMeetsWHOHBV$Country2) #countries that meet WHO HBV
SulphurMeetsWHOHBVPop=sum(SulphurMeetsWHOHBV$Population2)
SulphurMeetsWHOHBVPopPercent=SulphurMeetsWHOHBVPop/TotalPopulation
SulphurMeetsWHOHBVPopPercent # % of world population that meets WHO HBV

SulphurMeetsWHOHBVHasGDP=filter(SulphurMeetsWHOHBV,GDP2>0)
SulphurMeetsWHOHBVHasGDPSumGDP=sum(SulphurMeetsWHOHBVHasGDP$GDP2)
SulphurMeetsWHOHBVHasGDPSumPop=sum(SulphurMeetsWHOHBVHasGDP$Population2)
SulphurMeetsWHOTotalGDP=SulphurMeetsWHOHBVHasGDPSumGDP/SulphurMeetsWHOHBVHasGDPSumPop
SulphurMeetsWHOTotalGDP

SulphurAboveWHOHBV=filter(SulphurPrimary,AboveHBV=="Y")
length(SulphurAboveWHOHBV$Country2) #countries that meet WHO HBV
SulphurAboveWHOHBVPop=sum(SulphurAboveWHOHBV$Population2)
SulphurAboveWHOHBVPopPercent=SulphurAboveWHOHBVPop/TotalPopulation
SulphurAboveWHOHBVPopPercent # % of world population that Above WHO HBV

SulphurAboveWHOHBVHasGDP=filter(SulphurAboveWHOHBV,GDP2>0)
SulphurAboveWHOHBVHasGDPSumGDP=sum(SulphurAboveWHOHBVHasGDP$GDP2)
SulphurAboveWHOHBVHasGDPSumPop=sum(SulphurAboveWHOHBVHasGDP$Population2)
SulphurAboveWHOTotalGDP=SulphurAboveWHOHBVHasGDPSumGDP/SulphurAboveWHOHBVHasGDPSumPop
SulphurAboveWHOTotalGDP

#AVs
SulphurMeetsWHOAV=filter(SulphurPrimary,MeetsWHOAV=="Y")
length(SulphurMeetsWHOAV$Country2) #countries that meet WHO AV
SulphurMeetsWHOAVPop=sum(SulphurMeetsWHOAV$Population2)
SulphurMeetsWHOAVPopPercent=SulphurMeetsWHOAVPop/TotalPopulation
SulphurMeetsWHOAVPopPercent # % of world population that meets WHO AV

SulphurMeetsWHOAVHasGDP=filter(SulphurMeetsWHOAV,GDP2>0)
SulphurMeetsWHOAVHasGDPSumGDP=sum(SulphurMeetsWHOAVHasGDP$GDP2)
SulphurMeetsWHOAVHasGDPSumPop=sum(SulphurMeetsWHOAVHasGDP$Population2)
SulphurMeetsWHOTotalGDP=SulphurMeetsWHOAVHasGDPSumGDP/SulphurMeetsWHOAVHasGDPSumPop
SulphurMeetsWHOTotalGDP

SulphurAboveWHOAV=filter(SulphurPrimary,AboveAV=="Y")
length(SulphurAboveWHOAV$Country2) #countries that meet WHO AV
SulphurAboveWHOAVPop=sum(SulphurAboveWHOAV$Population2)
SulphurAboveWHOAVPopPercent=SulphurAboveWHOAVPop/TotalPopulation
SulphurAboveWHOAVPopPercent # % of world population that Above WHO AV

SulphurAboveWHOAVHasGDP=filter(SulphurAboveWHOAV,GDP2>0)
SulphurAboveWHOAVHasGDPSumGDP=sum(SulphurAboveWHOAVHasGDP$GDP2)
SulphurAboveWHOAVHasGDPSumPop=sum(SulphurAboveWHOAVHasGDP$Population2)
SulphurAboveWHOTotalGDP=SulphurAboveWHOAVHasGDPSumGDP/SulphurAboveWHOAVHasGDPSumPop
SulphurAboveWHOTotalGDP

#No Regs
SulphurNoRegs=filter(Sulphur,NoReg=="Y")
length(SulphurNoRegs$Country2) #countries that have no regs
SulphurNoRegsPop=sum(SulphurNoRegs$Population2)
SulphurNoRegsPopPercent=SulphurNoRegsPop/TotalPopulation
SulphurNoRegsPopPercent # % of world population that have no regs

SulphurNoRegsHasGDP=filter(SulphurNoRegs,GDP2>0)
SulphurNoRegsHasGDPSumGDP=sum(SulphurNoRegsHasGDP$GDP2)
SulphurNoRegsHasGDPSumPop=sum(SulphurNoRegsHasGDP$Population2)
SulphurNoRegsTotalGDP=SulphurNoRegsHasGDPSumGDP/SulphurNoRegsHasGDPSumPop
SulphurNoRegsTotalGDP

#=========Sulfide==================
S2=filter(ContaminantData,Contaminant=="S2") # Total S2 set
length(S2$Country2)

S2Primary=filter(S2,(is.na(Secondary))) # Distinct countries
length(S2Primary$Country2)

S2PrimaryRegs=filter(S2Primary,(!is.na(ValueType))) #Distinct countries with S2 regs
length(S2PrimaryRegs$Country2) 
S2PrimaryNames=S2PrimaryRegs$Country2
S2PrimaryNames

S2Regs=filter(S2,Value>-1) #S2l regs
length(S2Regs$Country2) 

S2Mandatory=filter(S2,ValueType=="M") # Mandatory regs
length(S2Mandatory$Country2) 

S2Indicator=filter(S2,ValueType=="I") # Indicator regs
length(S2Indicator$Country2) 

S2NoS2t=filter(S2,ValueType=="A") # No alt regs
length(S2NoS2t$Country2) 

S2Emergency=filter(S2,ValueType=="E") # Emergency regs
length(S2Emergency$Country2) 

S2Both=filter(S2,Both=="Y") # Countries with both M and I regs
length(S2Both$Country2) 

S2NoEmergency=filter(S2Regs,ValueType!="E") # Select the set of chronic regs (M, I, A)
length(S2NoEmergency$Country2)

#With typos
mfv(S2Regs$Value) #mode of S2l Regs
median(S2Regs$Value) #median of S2l regs
min(S2Regs$Value) #min of S2l regs
max(S2NoEmergency$Value) #max of S2l CHRONIC regs
CountS2NoEmergency=length(S2NoEmergency$Value)
sd(S2NoEmergency$Value) #SAMPLE sd of S2l CHRONIC regs
sd(S2NoEmergency$Value)*(sqrt((CountS2NoEmergency-1)/CountS2NoEmergency)) #POPULATION sd of ALL CHRONIC regs

#Typos deleted
S2NoTypos=filter(S2Regs,is.na(Typo))
length(S2NoTypos$Country2)
S2NoTyposNoEmergency=filter(S2NoEmergency,is.na(Typo))
length(S2NoTyposNoEmergency$Country2)
S2Typos=filter(S2,Typo=="Y")
length(S2Typos$Country2)
min(S2NoTypos$Value) #min of S2l regs
max(S2NoTyposNoEmergency$Value) #max of S2l CHRONIC regs, no typos

#Has Regs
S2HasRegsPop=sum(S2PrimaryRegs$Population2)
S2HasRegsPopPercent=S2HasRegsPop/TotalPopulation
S2HasRegsPopPercent # % of world population that have regs

S2HasRegsHasGDP=filter(S2PrimaryRegs,GDP2>0)
S2HasRegsHasGDPSumGDP=sum(S2HasRegsHasGDP$GDP2)
S2HasRegsHasGDPSumPop=sum(S2HasRegsHasGDP$Population2)
S2HasRegsTotalGDP=S2HasRegsHasGDPSumGDP/S2HasRegsHasGDPSumPop
S2HasRegsTotalGDP

#GVs
S2MeetsWHOGV=filter(S2PrimaryRegs,MeetsWHOGV=="Y")
length(S2MeetsWHOGV$Country2) #countries that meet WHO GV
S2MeetsWHOGVPop=sum(S2MeetsWHOGV$Population2)
S2MeetsWHOGVPopPercent=S2MeetsWHOGVPop/TotalPopulation
S2MeetsWHOGVPopPercent # % of world population that meets WHO GV

S2MeetsWHOGVHasGDP=filter(S2MeetsWHOGV,GDP2>0)
S2MeetsWHOGVHasGDPSumGDP=sum(S2MeetsWHOGVHasGDP$GDP2)
S2MeetsWHOGVHasGDPSumPop=sum(S2MeetsWHOGVHasGDP$Population2)
S2MeetsWHOTotalGDP=S2MeetsWHOGVHasGDPSumGDP/S2MeetsWHOGVHasGDPSumPop
S2MeetsWHOTotalGDP

S2AboveWHOGV=filter(S2Primary,AboveGV=="Y")
length(S2AboveWHOGV$Country2) #countries that meet WHO GV
S2AboveWHOGVPop=sum(S2AboveWHOGV$Population2)
S2AboveWHOGVPopPercent=S2AboveWHOGVPop/TotalPopulation
S2AboveWHOGVPopPercent # % of world population that Above WHO GV

S2AboveWHOGVHasGDP=filter(S2AboveWHOGV,GDP2>0)
S2AboveWHOGVHasGDPSumGDP=sum(S2AboveWHOGVHasGDP$GDP2)
S2AboveWHOGVHasGDPSumPop=sum(S2AboveWHOGVHasGDP$Population2)
S2AboveWHOTotalGDP=S2AboveWHOGVHasGDPSumGDP/S2AboveWHOGVHasGDPSumPop
S2AboveWHOTotalGDP

#HBVs
S2MeetsWHOHBV=filter(S2Primary,MeetsWHOHBV=="Y")
length(S2MeetsWHOHBV$Country2) #countries that meet WHO HBV
S2MeetsWHOHBVPop=sum(S2MeetsWHOHBV$Population2)
S2MeetsWHOHBVPopPercent=S2MeetsWHOHBVPop/TotalPopulation
S2MeetsWHOHBVPopPercent # % of world population that meets WHO HBV

S2MeetsWHOHBVHasGDP=filter(S2MeetsWHOHBV,GDP2>0)
S2MeetsWHOHBVHasGDPSumGDP=sum(S2MeetsWHOHBVHasGDP$GDP2)
S2MeetsWHOHBVHasGDPSumPop=sum(S2MeetsWHOHBVHasGDP$Population2)
S2MeetsWHOTotalGDP=S2MeetsWHOHBVHasGDPSumGDP/S2MeetsWHOHBVHasGDPSumPop
S2MeetsWHOTotalGDP

S2AboveWHOHBV=filter(S2Primary,AboveHBV=="Y")
length(S2AboveWHOHBV$Country2) #countries that meet WHO HBV
S2AboveWHOHBVPop=sum(S2AboveWHOHBV$Population2)
S2AboveWHOHBVPopPercent=S2AboveWHOHBVPop/TotalPopulation
S2AboveWHOHBVPopPercent # % of world population that Above WHO HBV

S2AboveWHOHBVHasGDP=filter(S2AboveWHOHBV,GDP2>0)
S2AboveWHOHBVHasGDPSumGDP=sum(S2AboveWHOHBVHasGDP$GDP2)
S2AboveWHOHBVHasGDPSumPop=sum(S2AboveWHOHBVHasGDP$Population2)
S2AboveWHOTotalGDP=S2AboveWHOHBVHasGDPSumGDP/S2AboveWHOHBVHasGDPSumPop
S2AboveWHOTotalGDP

#AVs
S2MeetsWHOAV=filter(S2Primary,MeetsWHOAV=="Y")
length(S2MeetsWHOAV$Country2) #countries that meet WHO AV
S2MeetsWHOAVPop=sum(S2MeetsWHOAV$Population2)
S2MeetsWHOAVPopPercent=S2MeetsWHOAVPop/TotalPopulation
S2MeetsWHOAVPopPercent # % of world population that meets WHO AV

S2MeetsWHOAVHasGDP=filter(S2MeetsWHOAV,GDP2>0)
S2MeetsWHOAVHasGDPSumGDP=sum(S2MeetsWHOAVHasGDP$GDP2)
S2MeetsWHOAVHasGDPSumPop=sum(S2MeetsWHOAVHasGDP$Population2)
S2MeetsWHOTotalGDP=S2MeetsWHOAVHasGDPSumGDP/S2MeetsWHOAVHasGDPSumPop
S2MeetsWHOTotalGDP

S2AboveWHOAV=filter(S2Primary,AboveAV=="Y")
length(S2AboveWHOAV$Country2) #countries that meet WHO AV
S2AboveWHOAVPop=sum(S2AboveWHOAV$Population2)
S2AboveWHOAVPopPercent=S2AboveWHOAVPop/TotalPopulation
S2AboveWHOAVPopPercent # % of world population that Above WHO AV

S2AboveWHOAVHasGDP=filter(S2AboveWHOAV,GDP2>0)
S2AboveWHOAVHasGDPSumGDP=sum(S2AboveWHOAVHasGDP$GDP2)
S2AboveWHOAVHasGDPSumPop=sum(S2AboveWHOAVHasGDP$Population2)
S2AboveWHOTotalGDP=S2AboveWHOAVHasGDPSumGDP/S2AboveWHOAVHasGDPSumPop
S2AboveWHOTotalGDP

#No Regs
S2NoRegs=filter(S2,NoReg=="Y")
length(S2NoRegs$Country2) #countries that have no regs
S2NoRegsPop=sum(S2NoRegs$Population2)
S2NoRegsPopPercent=S2NoRegsPop/TotalPopulation
S2NoRegsPopPercent # % of world population that have no regs

S2NoRegsHasGDP=filter(S2NoRegs,GDP2>0)
S2NoRegsHasGDPSumGDP=sum(S2NoRegsHasGDP$GDP2)
S2NoRegsHasGDPSumPop=sum(S2NoRegsHasGDP$Population2)
S2NoRegsTotalGDP=S2NoRegsHasGDPSumGDP/S2NoRegsHasGDPSumPop
S2NoRegsTotalGDP

#=========Tellurium==================
Te=filter(ContaminantData,Contaminant=="Te") # Total Te set
length(Te$Country2)

TePrimary=filter(Te,(is.na(Secondary))) # Distinct countries
length(TePrimary$Country2)

TePrimaryRegs=filter(TePrimary,(!is.na(ValueType))) #Distinct countries with Te regs
length(TePrimaryRegs$Country2) 
TePrimaryNames=TePrimaryRegs$Country2
TePrimaryNames

TeRegs=filter(Te,Value>-1) #Tel regs
length(TeRegs$Country2) 

TeMandatory=filter(Te,ValueType=="M") # Mandatory regs
length(TeMandatory$Country2) 

TeIndicator=filter(Te,ValueType=="I") # Indicator regs
length(TeIndicator$Country2) 

TeNoTet=filter(Te,ValueType=="A") # No alt regs
length(TeNoTet$Country2) 

TeEmergency=filter(Te,ValueType=="E") # Emergency regs
length(TeEmergency$Country2) 

TeBoth=filter(Te,Both=="Y") # Countries with both M and I regs
length(TeBoth$Country2) 

TeNoEmergency=filter(TeRegs,ValueType!="E") # Select the set of chronic regs (M, I, A)
length(TeNoEmergency$Country2)

#With typos
mfv(TeRegs$Value) #mode of Tel Regs
median(TeRegs$Value) #median of Tel regs
min(TeRegs$Value) #min of Tel regs
max(TeNoEmergency$Value) #max of Tel CHRONIC regs
CountTeNoEmergency=length(TeNoEmergency$Value)
sd(TeNoEmergency$Value) #SAMPLE sd of Tel CHRONIC regs
sd(TeNoEmergency$Value)*(sqrt((CountTeNoEmergency-1)/CountTeNoEmergency)) #POPULATION sd of ALL CHRONIC regs

#Typos deleted
TeNoTypos=filter(TeRegs,is.na(Typo))
length(TeNoTypos$Country2)
TeNoTyposNoEmergency=filter(TeNoEmergency,is.na(Typo))
length(TeNoTyposNoEmergency$Country2)
TeTypos=filter(Te,Typo=="Y")
length(TeTypos$Country2)
min(TeNoTypos$Value) #min of Tel regs
max(TeNoTyposNoEmergency$Value) #max of Tel CHRONIC regs, no typos

#Has Regs
TeHasRegsPop=sum(TePrimaryRegs$Population2)
TeHasRegsPopPercent=TeHasRegsPop/TotalPopulation
TeHasRegsPopPercent # % of world population that have regs

TeHasRegsHasGDP=filter(TePrimaryRegs,GDP2>0)
TeHasRegsHasGDPSumGDP=sum(TeHasRegsHasGDP$GDP2)
TeHasRegsHasGDPSumPop=sum(TeHasRegsHasGDP$Population2)
TeHasRegsTotalGDP=TeHasRegsHasGDPSumGDP/TeHasRegsHasGDPSumPop
TeHasRegsTotalGDP

#GVs
TeMeetsWHOGV=filter(TePrimaryRegs,MeetsWHOGV=="Y")
length(TeMeetsWHOGV$Country2) #countries that meet WHO GV
TeMeetsWHOGVPop=sum(TeMeetsWHOGV$Population2)
TeMeetsWHOGVPopPercent=TeMeetsWHOGVPop/TotalPopulation
TeMeetsWHOGVPopPercent # % of world population that meets WHO GV

TeMeetsWHOGVHasGDP=filter(TeMeetsWHOGV,GDP2>0)
TeMeetsWHOGVHasGDPSumGDP=sum(TeMeetsWHOGVHasGDP$GDP2)
TeMeetsWHOGVHasGDPSumPop=sum(TeMeetsWHOGVHasGDP$Population2)
TeMeetsWHOTotalGDP=TeMeetsWHOGVHasGDPSumGDP/TeMeetsWHOGVHasGDPSumPop
TeMeetsWHOTotalGDP

TeAboveWHOGV=filter(TePrimary,AboveGV=="Y")
length(TeAboveWHOGV$Country2) #countries that meet WHO GV
TeAboveWHOGVPop=sum(TeAboveWHOGV$Population2)
TeAboveWHOGVPopPercent=TeAboveWHOGVPop/TotalPopulation
TeAboveWHOGVPopPercent # % of world population that Above WHO GV

TeAboveWHOGVHasGDP=filter(TeAboveWHOGV,GDP2>0)
TeAboveWHOGVHasGDPSumGDP=sum(TeAboveWHOGVHasGDP$GDP2)
TeAboveWHOGVHasGDPSumPop=sum(TeAboveWHOGVHasGDP$Population2)
TeAboveWHOTotalGDP=TeAboveWHOGVHasGDPSumGDP/TeAboveWHOGVHasGDPSumPop
TeAboveWHOTotalGDP

#HBVs
TeMeetsWHOHBV=filter(TePrimary,MeetsWHOHBV=="Y")
length(TeMeetsWHOHBV$Country2) #countries that meet WHO HBV
TeMeetsWHOHBVPop=sum(TeMeetsWHOHBV$Population2)
TeMeetsWHOHBVPopPercent=TeMeetsWHOHBVPop/TotalPopulation
TeMeetsWHOHBVPopPercent # % of world population that meets WHO HBV

TeMeetsWHOHBVHasGDP=filter(TeMeetsWHOHBV,GDP2>0)
TeMeetsWHOHBVHasGDPSumGDP=sum(TeMeetsWHOHBVHasGDP$GDP2)
TeMeetsWHOHBVHasGDPSumPop=sum(TeMeetsWHOHBVHasGDP$Population2)
TeMeetsWHOTotalGDP=TeMeetsWHOHBVHasGDPSumGDP/TeMeetsWHOHBVHasGDPSumPop
TeMeetsWHOTotalGDP

TeAboveWHOHBV=filter(TePrimary,AboveHBV=="Y")
length(TeAboveWHOHBV$Country2) #countries that meet WHO HBV
TeAboveWHOHBVPop=sum(TeAboveWHOHBV$Population2)
TeAboveWHOHBVPopPercent=TeAboveWHOHBVPop/TotalPopulation
TeAboveWHOHBVPopPercent # % of world population that Above WHO HBV

TeAboveWHOHBVHasGDP=filter(TeAboveWHOHBV,GDP2>0)
TeAboveWHOHBVHasGDPSumGDP=sum(TeAboveWHOHBVHasGDP$GDP2)
TeAboveWHOHBVHasGDPSumPop=sum(TeAboveWHOHBVHasGDP$Population2)
TeAboveWHOTotalGDP=TeAboveWHOHBVHasGDPSumGDP/TeAboveWHOHBVHasGDPSumPop
TeAboveWHOTotalGDP

#AVs
TeMeetsWHOAV=filter(TePrimary,MeetsWHOAV=="Y")
length(TeMeetsWHOAV$Country2) #countries that meet WHO AV
TeMeetsWHOAVPop=sum(TeMeetsWHOAV$Population2)
TeMeetsWHOAVPopPercent=TeMeetsWHOAVPop/TotalPopulation
TeMeetsWHOAVPopPercent # % of world population that meets WHO AV

TeMeetsWHOAVHasGDP=filter(TeMeetsWHOAV,GDP2>0)
TeMeetsWHOAVHasGDPSumGDP=sum(TeMeetsWHOAVHasGDP$GDP2)
TeMeetsWHOAVHasGDPSumPop=sum(TeMeetsWHOAVHasGDP$Population2)
TeMeetsWHOTotalGDP=TeMeetsWHOAVHasGDPSumGDP/TeMeetsWHOAVHasGDPSumPop
TeMeetsWHOTotalGDP

TeAboveWHOAV=filter(TePrimary,AboveAV=="Y")
length(TeAboveWHOAV$Country2) #countries that meet WHO AV
TeAboveWHOAVPop=sum(TeAboveWHOAV$Population2)
TeAboveWHOAVPopPercent=TeAboveWHOAVPop/TotalPopulation
TeAboveWHOAVPopPercent # % of world population that Above WHO AV

TeAboveWHOAVHasGDP=filter(TeAboveWHOAV,GDP2>0)
TeAboveWHOAVHasGDPSumGDP=sum(TeAboveWHOAVHasGDP$GDP2)
TeAboveWHOAVHasGDPSumPop=sum(TeAboveWHOAVHasGDP$Population2)
TeAboveWHOTotalGDP=TeAboveWHOAVHasGDPSumGDP/TeAboveWHOAVHasGDPSumPop
TeAboveWHOTotalGDP

#No Regs
TeNoRegs=filter(Te,NoReg=="Y")
length(TeNoRegs$Country2) #countries that have no regs
TeNoRegsPop=sum(TeNoRegs$Population2)
TeNoRegsPopPercent=TeNoRegsPop/TotalPopulation
TeNoRegsPopPercent # % of world population that have no regs

TeNoRegsHasGDP=filter(TeNoRegs,GDP2>0)
TeNoRegsHasGDPSumGDP=sum(TeNoRegsHasGDP$GDP2)
TeNoRegsHasGDPSumPop=sum(TeNoRegsHasGDP$Population2)
TeNoRegsTotalGDP=TeNoRegsHasGDPSumGDP/TeNoRegsHasGDPSumPop
TeNoRegsTotalGDP

#=========Thallium==================
Tl=filter(ContaminantData,Contaminant=="Tl") # Total Tl set
length(Tl$Country2)

TlPrimary=filter(Tl,(is.na(Secondary))) # Distinct countries
length(TlPrimary$Country2)

TlPrimaryRegs=filter(TlPrimary,(!is.na(ValueType))) #Distinct countries with Tl regs
length(TlPrimaryRegs$Country2) 
TlPrimaryNames=TlPrimaryRegs$Country2
TlPrimaryNames

TlRegs=filter(Tl,Value>-1) #Tll regs
length(TlRegs$Country2) 

TlMandatory=filter(Tl,ValueType=="M") # Mandatory regs
length(TlMandatory$Country2) 

TlIndicator=filter(Tl,ValueType=="I") # Indicator regs
length(TlIndicator$Country2) 

TlNoTlt=filter(Tl,ValueType=="A") # No alt regs
length(TlNoTlt$Country2) 

TlEmergency=filter(Tl,ValueType=="E") # Emergency regs
length(TlEmergency$Country2) 

TlBoth=filter(Tl,Both=="Y") # Countries with both M and I regs
length(TlBoth$Country2) 

TlNoEmergency=filter(TlRegs,ValueType!="E") # Select the set of chronic regs (M, I, A)
length(TlNoEmergency$Country2)

#With typos
mfv(TlRegs$Value) #mode of Tll Regs
median(TlRegs$Value) #median of Tll regs
min(TlRegs$Value) #min of Tll regs
max(TlNoEmergency$Value) #max of Tll CHRONIC regs
CountTlNoEmergency=length(TlNoEmergency$Value)
sd(TlNoEmergency$Value) #SAMPLE sd of Tll CHRONIC regs
sd(TlNoEmergency$Value)*(sqrt((CountTlNoEmergency-1)/CountTlNoEmergency)) #POPULATION sd of ALL CHRONIC regs

#Typos deleted
TlNoTypos=filter(TlRegs,is.na(Typo))
length(TlNoTypos$Country2)
TlNoTyposNoEmergency=filter(TlNoEmergency,is.na(Typo))
length(TlNoTyposNoEmergency$Country2)
TlTypos=filter(Tl,Typo=="Y")
length(TlTypos$Country2)
min(TlNoTypos$Value) #min of Tll regs
max(TlNoTyposNoEmergency$Value) #max of Tll CHRONIC regs, no typos

#Has Regs
TlHasRegsPop=sum(TlPrimaryRegs$Population2)
TlHasRegsPopPercent=TlHasRegsPop/TotalPopulation
TlHasRegsPopPercent # % of world population that have regs

TlHasRegsHasGDP=filter(TlPrimaryRegs,GDP2>0)
TlHasRegsHasGDPSumGDP=sum(TlHasRegsHasGDP$GDP2)
TlHasRegsHasGDPSumPop=sum(TlHasRegsHasGDP$Population2)
TlHasRegsTotalGDP=TlHasRegsHasGDPSumGDP/TlHasRegsHasGDPSumPop
TlHasRegsTotalGDP

#GVs
TlMeetsWHOGV=filter(TlPrimaryRegs,MeetsWHOGV=="Y")
length(TlMeetsWHOGV$Country2) #countries that meet WHO GV
TlMeetsWHOGVPop=sum(TlMeetsWHOGV$Population2)
TlMeetsWHOGVPopPercent=TlMeetsWHOGVPop/TotalPopulation
TlMeetsWHOGVPopPercent # % of world population that meets WHO GV

TlMeetsWHOGVHasGDP=filter(TlMeetsWHOGV,GDP2>0)
TlMeetsWHOGVHasGDPSumGDP=sum(TlMeetsWHOGVHasGDP$GDP2)
TlMeetsWHOGVHasGDPSumPop=sum(TlMeetsWHOGVHasGDP$Population2)
TlMeetsWHOTotalGDP=TlMeetsWHOGVHasGDPSumGDP/TlMeetsWHOGVHasGDPSumPop
TlMeetsWHOTotalGDP

TlAboveWHOGV=filter(TlPrimary,AboveGV=="Y")
length(TlAboveWHOGV$Country2) #countries that meet WHO GV
TlAboveWHOGVPop=sum(TlAboveWHOGV$Population2)
TlAboveWHOGVPopPercent=TlAboveWHOGVPop/TotalPopulation
TlAboveWHOGVPopPercent # % of world population that Above WHO GV

TlAboveWHOGVHasGDP=filter(TlAboveWHOGV,GDP2>0)
TlAboveWHOGVHasGDPSumGDP=sum(TlAboveWHOGVHasGDP$GDP2)
TlAboveWHOGVHasGDPSumPop=sum(TlAboveWHOGVHasGDP$Population2)
TlAboveWHOTotalGDP=TlAboveWHOGVHasGDPSumGDP/TlAboveWHOGVHasGDPSumPop
TlAboveWHOTotalGDP

#HBVs
TlMeetsWHOHBV=filter(TlPrimary,MeetsWHOHBV=="Y")
length(TlMeetsWHOHBV$Country2) #countries that meet WHO HBV
TlMeetsWHOHBVPop=sum(TlMeetsWHOHBV$Population2)
TlMeetsWHOHBVPopPercent=TlMeetsWHOHBVPop/TotalPopulation
TlMeetsWHOHBVPopPercent # % of world population that meets WHO HBV

TlMeetsWHOHBVHasGDP=filter(TlMeetsWHOHBV,GDP2>0)
TlMeetsWHOHBVHasGDPSumGDP=sum(TlMeetsWHOHBVHasGDP$GDP2)
TlMeetsWHOHBVHasGDPSumPop=sum(TlMeetsWHOHBVHasGDP$Population2)
TlMeetsWHOTotalGDP=TlMeetsWHOHBVHasGDPSumGDP/TlMeetsWHOHBVHasGDPSumPop
TlMeetsWHOTotalGDP

TlAboveWHOHBV=filter(TlPrimary,AboveHBV=="Y")
length(TlAboveWHOHBV$Country2) #countries that meet WHO HBV
TlAboveWHOHBVPop=sum(TlAboveWHOHBV$Population2)
TlAboveWHOHBVPopPercent=TlAboveWHOHBVPop/TotalPopulation
TlAboveWHOHBVPopPercent # % of world population that Above WHO HBV

TlAboveWHOHBVHasGDP=filter(TlAboveWHOHBV,GDP2>0)
TlAboveWHOHBVHasGDPSumGDP=sum(TlAboveWHOHBVHasGDP$GDP2)
TlAboveWHOHBVHasGDPSumPop=sum(TlAboveWHOHBVHasGDP$Population2)
TlAboveWHOTotalGDP=TlAboveWHOHBVHasGDPSumGDP/TlAboveWHOHBVHasGDPSumPop
TlAboveWHOTotalGDP

#AVs
TlMeetsWHOAV=filter(TlPrimary,MeetsWHOAV=="Y")
length(TlMeetsWHOAV$Country2) #countries that meet WHO AV
TlMeetsWHOAVPop=sum(TlMeetsWHOAV$Population2)
TlMeetsWHOAVPopPercent=TlMeetsWHOAVPop/TotalPopulation
TlMeetsWHOAVPopPercent # % of world population that meets WHO AV

TlMeetsWHOAVHasGDP=filter(TlMeetsWHOAV,GDP2>0)
TlMeetsWHOAVHasGDPSumGDP=sum(TlMeetsWHOAVHasGDP$GDP2)
TlMeetsWHOAVHasGDPSumPop=sum(TlMeetsWHOAVHasGDP$Population2)
TlMeetsWHOTotalGDP=TlMeetsWHOAVHasGDPSumGDP/TlMeetsWHOAVHasGDPSumPop
TlMeetsWHOTotalGDP

TlAboveWHOAV=filter(TlPrimary,AboveAV=="Y")
length(TlAboveWHOAV$Country2) #countries that meet WHO AV
TlAboveWHOAVPop=sum(TlAboveWHOAV$Population2)
TlAboveWHOAVPopPercent=TlAboveWHOAVPop/TotalPopulation
TlAboveWHOAVPopPercent # % of world population that Above WHO AV

TlAboveWHOAVHasGDP=filter(TlAboveWHOAV,GDP2>0)
TlAboveWHOAVHasGDPSumGDP=sum(TlAboveWHOAVHasGDP$GDP2)
TlAboveWHOAVHasGDPSumPop=sum(TlAboveWHOAVHasGDP$Population2)
TlAboveWHOTotalGDP=TlAboveWHOAVHasGDPSumGDP/TlAboveWHOAVHasGDPSumPop
TlAboveWHOTotalGDP

#No Regs
TlNoRegs=filter(Tl,NoReg=="Y")
length(TlNoRegs$Country2) #countries that have no regs
TlNoRegsPop=sum(TlNoRegs$Population2)
TlNoRegsPopPercent=TlNoRegsPop/TotalPopulation
TlNoRegsPopPercent # % of world population that have no regs

TlNoRegsHasGDP=filter(TlNoRegs,GDP2>0)
TlNoRegsHasGDPSumGDP=sum(TlNoRegsHasGDP$GDP2)
TlNoRegsHasGDPSumPop=sum(TlNoRegsHasGDP$Population2)
TlNoRegsTotalGDP=TlNoRegsHasGDPSumGDP/TlNoRegsHasGDPSumPop
TlNoRegsTotalGDP

#=========Tin==================
Sn=filter(ContaminantData,Contaminant=="Sn") # Total Sn set
length(Sn$Country2)

SnPrimary=filter(Sn,(is.na(Secondary))) # Distinct countries
length(SnPrimary$Country2)

SnPrimaryRegs=filter(SnPrimary,(!is.na(ValueType))) #Distinct countries with Sn regs
length(SnPrimaryRegs$Country2) 
SnPrimaryNames=SnPrimaryRegs$Country2
SnPrimaryNames

SnRegs=filter(Sn,Value>-1) #Snl regs
length(SnRegs$Country2) 

SnMandatory=filter(Sn,ValueType=="M") # Mandatory regs
length(SnMandatory$Country2) 

SnIndicator=filter(Sn,ValueType=="I") # Indicator regs
length(SnIndicator$Country2) 

SnNoSnt=filter(Sn,ValueType=="A") # No alt regs
length(SnNoSnt$Country2) 

SnEmergency=filter(Sn,ValueType=="E") # Emergency regs
length(SnEmergency$Country2) 

SnBoth=filter(Sn,Both=="Y") # Countries with both M and I regs
length(SnBoth$Country2) 

SnNoEmergency=filter(SnRegs,ValueType!="E") # Select the set of chronic regs (M, I, A)
length(SnNoEmergency$Country2)

#With typos
mfv(SnRegs$Value) #mode of Snl Regs
median(SnRegs$Value) #median of Snl regs
min(SnRegs$Value) #min of Snl regs
max(SnNoEmergency$Value) #max of Snl CHRONIC regs
CountSnNoEmergency=length(SnNoEmergency$Value)
sd(SnNoEmergency$Value) #SAMPLE sd of Snl CHRONIC regs
sd(SnNoEmergency$Value)*(sqrt((CountSnNoEmergency-1)/CountSnNoEmergency)) #POPULATION sd of ALL CHRONIC regs

#Typos deleted
SnNoTypos=filter(SnRegs,is.na(Typo))
length(SnNoTypos$Country2)
SnNoTyposNoEmergency=filter(SnNoEmergency,is.na(Typo))
length(SnNoTyposNoEmergency$Country2)
SnTypos=filter(Sn,Typo=="Y")
length(SnTypos$Country2)
min(SnNoTypos$Value) #min of Snl regs
max(SnNoTyposNoEmergency$Value) #max of Snl CHRONIC regs, no typos

#Has Regs
SnHasRegsPop=sum(SnPrimaryRegs$Population2)
SnHasRegsPopPercent=SnHasRegsPop/TotalPopulation
SnHasRegsPopPercent # % of world population that have regs

SnHasRegsHasGDP=filter(SnPrimaryRegs,GDP2>0)
SnHasRegsHasGDPSumGDP=sum(SnHasRegsHasGDP$GDP2)
SnHasRegsHasGDPSumPop=sum(SnHasRegsHasGDP$Population2)
SnHasRegsTotalGDP=SnHasRegsHasGDPSumGDP/SnHasRegsHasGDPSumPop
SnHasRegsTotalGDP

#GVs
SnMeetsWHOGV=filter(SnPrimaryRegs,MeetsWHOGV=="Y")
length(SnMeetsWHOGV$Country2) #countries that meet WHO GV
SnMeetsWHOGVPop=sum(SnMeetsWHOGV$Population2)
SnMeetsWHOGVPopPercent=SnMeetsWHOGVPop/TotalPopulation
SnMeetsWHOGVPopPercent # % of world population that meets WHO GV

SnMeetsWHOGVHasGDP=filter(SnMeetsWHOGV,GDP2>0)
SnMeetsWHOGVHasGDPSumGDP=sum(SnMeetsWHOGVHasGDP$GDP2)
SnMeetsWHOGVHasGDPSumPop=sum(SnMeetsWHOGVHasGDP$Population2)
SnMeetsWHOTotalGDP=SnMeetsWHOGVHasGDPSumGDP/SnMeetsWHOGVHasGDPSumPop
SnMeetsWHOTotalGDP

SnAboveWHOGV=filter(SnPrimary,AboveGV=="Y")
length(SnAboveWHOGV$Country2) #countries that meet WHO GV
SnAboveWHOGVPop=sum(SnAboveWHOGV$Population2)
SnAboveWHOGVPopPercent=SnAboveWHOGVPop/TotalPopulation
SnAboveWHOGVPopPercent # % of world population that Above WHO GV

SnAboveWHOGVHasGDP=filter(SnAboveWHOGV,GDP2>0)
SnAboveWHOGVHasGDPSumGDP=sum(SnAboveWHOGVHasGDP$GDP2)
SnAboveWHOGVHasGDPSumPop=sum(SnAboveWHOGVHasGDP$Population2)
SnAboveWHOTotalGDP=SnAboveWHOGVHasGDPSumGDP/SnAboveWHOGVHasGDPSumPop
SnAboveWHOTotalGDP

#HBVs
SnMeetsWHOHBV=filter(SnPrimary,MeetsWHOHBV=="Y")
length(SnMeetsWHOHBV$Country2) #countries that meet WHO HBV
SnMeetsWHOHBVPop=sum(SnMeetsWHOHBV$Population2)
SnMeetsWHOHBVPopPercent=SnMeetsWHOHBVPop/TotalPopulation
SnMeetsWHOHBVPopPercent # % of world population that meets WHO HBV

SnMeetsWHOHBVHasGDP=filter(SnMeetsWHOHBV,GDP2>0)
SnMeetsWHOHBVHasGDPSumGDP=sum(SnMeetsWHOHBVHasGDP$GDP2)
SnMeetsWHOHBVHasGDPSumPop=sum(SnMeetsWHOHBVHasGDP$Population2)
SnMeetsWHOTotalGDP=SnMeetsWHOHBVHasGDPSumGDP/SnMeetsWHOHBVHasGDPSumPop
SnMeetsWHOTotalGDP

SnAboveWHOHBV=filter(SnPrimary,AboveHBV=="Y")
length(SnAboveWHOHBV$Country2) #countries that meet WHO HBV
SnAboveWHOHBVPop=sum(SnAboveWHOHBV$Population2)
SnAboveWHOHBVPopPercent=SnAboveWHOHBVPop/TotalPopulation
SnAboveWHOHBVPopPercent # % of world population that Above WHO HBV

SnAboveWHOHBVHasGDP=filter(SnAboveWHOHBV,GDP2>0)
SnAboveWHOHBVHasGDPSumGDP=sum(SnAboveWHOHBVHasGDP$GDP2)
SnAboveWHOHBVHasGDPSumPop=sum(SnAboveWHOHBVHasGDP$Population2)
SnAboveWHOTotalGDP=SnAboveWHOHBVHasGDPSumGDP/SnAboveWHOHBVHasGDPSumPop
SnAboveWHOTotalGDP

#AVs
SnMeetsWHOAV=filter(SnPrimary,MeetsWHOAV=="Y")
length(SnMeetsWHOAV$Country2) #countries that meet WHO AV
SnMeetsWHOAVPop=sum(SnMeetsWHOAV$Population2)
SnMeetsWHOAVPopPercent=SnMeetsWHOAVPop/TotalPopulation
SnMeetsWHOAVPopPercent # % of world population that meets WHO AV

SnMeetsWHOAVHasGDP=filter(SnMeetsWHOAV,GDP2>0)
SnMeetsWHOAVHasGDPSumGDP=sum(SnMeetsWHOAVHasGDP$GDP2)
SnMeetsWHOAVHasGDPSumPop=sum(SnMeetsWHOAVHasGDP$Population2)
SnMeetsWHOTotalGDP=SnMeetsWHOAVHasGDPSumGDP/SnMeetsWHOAVHasGDPSumPop
SnMeetsWHOTotalGDP

SnAboveWHOAV=filter(SnPrimary,AboveAV=="Y")
length(SnAboveWHOAV$Country2) #countries that meet WHO AV
SnAboveWHOAVPop=sum(SnAboveWHOAV$Population2)
SnAboveWHOAVPopPercent=SnAboveWHOAVPop/TotalPopulation
SnAboveWHOAVPopPercent # % of world population that Above WHO AV

SnAboveWHOAVHasGDP=filter(SnAboveWHOAV,GDP2>0)
SnAboveWHOAVHasGDPSumGDP=sum(SnAboveWHOAVHasGDP$GDP2)
SnAboveWHOAVHasGDPSumPop=sum(SnAboveWHOAVHasGDP$Population2)
SnAboveWHOTotalGDP=SnAboveWHOAVHasGDPSumGDP/SnAboveWHOAVHasGDPSumPop
SnAboveWHOTotalGDP

#No Regs
SnNoRegs=filter(Sn,NoReg=="Y")
length(SnNoRegs$Country2) #countries that have no regs
SnNoRegsPop=sum(SnNoRegs$Population2)
SnNoRegsPopPercent=SnNoRegsPop/TotalPopulation
SnNoRegsPopPercent # % of world population that have no regs

SnNoRegsHasGDP=filter(SnNoRegs,GDP2>0)
SnNoRegsHasGDPSumGDP=sum(SnNoRegsHasGDP$GDP2)
SnNoRegsHasGDPSumPop=sum(SnNoRegsHasGDP$Population2)
SnNoRegsTotalGDP=SnNoRegsHasGDPSumGDP/SnNoRegsHasGDPSumPop
SnNoRegsTotalGDP

#=========Titanium==================
Ti=filter(ContaminantData,Contaminant=="Ti") # Total Ti set
length(Ti$Country2)

TiPrimary=filter(Ti,(is.na(Secondary))) # Distinct countries
length(TiPrimary$Country2)

TiPrimaryRegs=filter(TiPrimary,(!is.na(ValueType))) #Distinct countries with Ti regs
length(TiPrimaryRegs$Country2) 
TiPrimaryNames=TiPrimaryRegs$Country2
TiPrimaryNames

TiRegs=filter(Ti,Value>-1) #Til regs
length(TiRegs$Country2) 

TiMandatory=filter(Ti,ValueType=="M") # Mandatory regs
length(TiMandatory$Country2) 

TiIndicator=filter(Ti,ValueType=="I") # Indicator regs
length(TiIndicator$Country2) 

TiNoTit=filter(Ti,ValueType=="A") # No alt regs
length(TiNoTit$Country2) 

TiEmergency=filter(Ti,ValueType=="E") # Emergency regs
length(TiEmergency$Country2) 

TiBoth=filter(Ti,Both=="Y") # Countries with both M and I regs
length(TiBoth$Country2) 

TiNoEmergency=filter(TiRegs,ValueType!="E") # Select the set of chronic regs (M, I, A)
length(TiNoEmergency$Country2)

#With typos
mfv(TiRegs$Value) #mode of Til Regs
median(TiRegs$Value) #median of Til regs
min(TiRegs$Value) #min of Til regs
max(TiNoEmergency$Value) #max of Til CHRONIC regs
CountTiNoEmergency=length(TiNoEmergency$Value)
sd(TiNoEmergency$Value) #SAMPLE sd of Til CHRONIC regs
sd(TiNoEmergency$Value)*(sqrt((CountTiNoEmergency-1)/CountTiNoEmergency)) #POPULATION sd of ALL CHRONIC regs

#Typos deleted
TiNoTypos=filter(TiRegs,is.na(Typo))
length(TiNoTypos$Country2)
TiNoTyposNoEmergency=filter(TiNoEmergency,is.na(Typo))
length(TiNoTyposNoEmergency$Country2)
TiTypos=filter(Ti,Typo=="Y")
length(TiTypos$Country2)
min(TiNoTypos$Value) #min of Til regs
max(TiNoTyposNoEmergency$Value) #max of Til CHRONIC regs, no typos

#Has Regs
TiHasRegsPop=sum(TiPrimaryRegs$Population2)
TiHasRegsPopPercent=TiHasRegsPop/TotalPopulation
TiHasRegsPopPercent # % of world population that have regs

TiHasRegsHasGDP=filter(TiPrimaryRegs,GDP2>0)
TiHasRegsHasGDPSumGDP=sum(TiHasRegsHasGDP$GDP2)
TiHasRegsHasGDPSumPop=sum(TiHasRegsHasGDP$Population2)
TiHasRegsTotalGDP=TiHasRegsHasGDPSumGDP/TiHasRegsHasGDPSumPop
TiHasRegsTotalGDP

#GVs
TiMeetsWHOGV=filter(TiPrimaryRegs,MeetsWHOGV=="Y")
length(TiMeetsWHOGV$Country2) #countries that meet WHO GV
TiMeetsWHOGVPop=sum(TiMeetsWHOGV$Population2)
TiMeetsWHOGVPopPercent=TiMeetsWHOGVPop/TotalPopulation
TiMeetsWHOGVPopPercent # % of world population that meets WHO GV

TiMeetsWHOGVHasGDP=filter(TiMeetsWHOGV,GDP2>0)
TiMeetsWHOGVHasGDPSumGDP=sum(TiMeetsWHOGVHasGDP$GDP2)
TiMeetsWHOGVHasGDPSumPop=sum(TiMeetsWHOGVHasGDP$Population2)
TiMeetsWHOTotalGDP=TiMeetsWHOGVHasGDPSumGDP/TiMeetsWHOGVHasGDPSumPop
TiMeetsWHOTotalGDP

TiAboveWHOGV=filter(TiPrimary,AboveGV=="Y")
length(TiAboveWHOGV$Country2) #countries that meet WHO GV
TiAboveWHOGVPop=sum(TiAboveWHOGV$Population2)
TiAboveWHOGVPopPercent=TiAboveWHOGVPop/TotalPopulation
TiAboveWHOGVPopPercent # % of world population that Above WHO GV

TiAboveWHOGVHasGDP=filter(TiAboveWHOGV,GDP2>0)
TiAboveWHOGVHasGDPSumGDP=sum(TiAboveWHOGVHasGDP$GDP2)
TiAboveWHOGVHasGDPSumPop=sum(TiAboveWHOGVHasGDP$Population2)
TiAboveWHOTotalGDP=TiAboveWHOGVHasGDPSumGDP/TiAboveWHOGVHasGDPSumPop
TiAboveWHOTotalGDP

#HBVs
TiMeetsWHOHBV=filter(TiPrimary,MeetsWHOHBV=="Y")
length(TiMeetsWHOHBV$Country2) #countries that meet WHO HBV
TiMeetsWHOHBVPop=sum(TiMeetsWHOHBV$Population2)
TiMeetsWHOHBVPopPercent=TiMeetsWHOHBVPop/TotalPopulation
TiMeetsWHOHBVPopPercent # % of world population that meets WHO HBV

TiMeetsWHOHBVHasGDP=filter(TiMeetsWHOHBV,GDP2>0)
TiMeetsWHOHBVHasGDPSumGDP=sum(TiMeetsWHOHBVHasGDP$GDP2)
TiMeetsWHOHBVHasGDPSumPop=sum(TiMeetsWHOHBVHasGDP$Population2)
TiMeetsWHOTotalGDP=TiMeetsWHOHBVHasGDPSumGDP/TiMeetsWHOHBVHasGDPSumPop
TiMeetsWHOTotalGDP

TiAboveWHOHBV=filter(TiPrimary,AboveHBV=="Y")
length(TiAboveWHOHBV$Country2) #countries that meet WHO HBV
TiAboveWHOHBVPop=sum(TiAboveWHOHBV$Population2)
TiAboveWHOHBVPopPercent=TiAboveWHOHBVPop/TotalPopulation
TiAboveWHOHBVPopPercent # % of world population that Above WHO HBV

TiAboveWHOHBVHasGDP=filter(TiAboveWHOHBV,GDP2>0)
TiAboveWHOHBVHasGDPSumGDP=sum(TiAboveWHOHBVHasGDP$GDP2)
TiAboveWHOHBVHasGDPSumPop=sum(TiAboveWHOHBVHasGDP$Population2)
TiAboveWHOTotalGDP=TiAboveWHOHBVHasGDPSumGDP/TiAboveWHOHBVHasGDPSumPop
TiAboveWHOTotalGDP

#AVs
TiMeetsWHOAV=filter(TiPrimary,MeetsWHOAV=="Y")
length(TiMeetsWHOAV$Country2) #countries that meet WHO AV
TiMeetsWHOAVPop=sum(TiMeetsWHOAV$Population2)
TiMeetsWHOAVPopPercent=TiMeetsWHOAVPop/TotalPopulation
TiMeetsWHOAVPopPercent # % of world population that meets WHO AV

TiMeetsWHOAVHasGDP=filter(TiMeetsWHOAV,GDP2>0)
TiMeetsWHOAVHasGDPSumGDP=sum(TiMeetsWHOAVHasGDP$GDP2)
TiMeetsWHOAVHasGDPSumPop=sum(TiMeetsWHOAVHasGDP$Population2)
TiMeetsWHOTotalGDP=TiMeetsWHOAVHasGDPSumGDP/TiMeetsWHOAVHasGDPSumPop
TiMeetsWHOTotalGDP

TiAboveWHOAV=filter(TiPrimary,AboveAV=="Y")
length(TiAboveWHOAV$Country2) #countries that meet WHO AV
TiAboveWHOAVPop=sum(TiAboveWHOAV$Population2)
TiAboveWHOAVPopPercent=TiAboveWHOAVPop/TotalPopulation
TiAboveWHOAVPopPercent # % of world population that Above WHO AV

TiAboveWHOAVHasGDP=filter(TiAboveWHOAV,GDP2>0)
TiAboveWHOAVHasGDPSumGDP=sum(TiAboveWHOAVHasGDP$GDP2)
TiAboveWHOAVHasGDPSumPop=sum(TiAboveWHOAVHasGDP$Population2)
TiAboveWHOTotalGDP=TiAboveWHOAVHasGDPSumGDP/TiAboveWHOAVHasGDPSumPop
TiAboveWHOTotalGDP

#No Regs
TiNoRegs=filter(Ti,NoReg=="Y")
length(TiNoRegs$Country2) #countries that have no regs
TiNoRegsPop=sum(TiNoRegs$Population2)
TiNoRegsPopPercent=TiNoRegsPop/TotalPopulation
TiNoRegsPopPercent # % of world population that have no regs

TiNoRegsHasGDP=filter(TiNoRegs,GDP2>0)
TiNoRegsHasGDPSumGDP=sum(TiNoRegsHasGDP$GDP2)
TiNoRegsHasGDPSumPop=sum(TiNoRegsHasGDP$Population2)
TiNoRegsTotalGDP=TiNoRegsHasGDPSumGDP/TiNoRegsHasGDPSumPop
TiNoRegsTotalGDP

#=========Tungsten==================
W=filter(ContaminantData,Contaminant=="W") # Total W set
length(W$Country2)

WPrimary=filter(W,(is.na(Secondary))) # Distinct countries
length(WPrimary$Country2)

WPrimaryRegs=filter(WPrimary,(!is.na(ValueType))) #Distinct countries with W regs
length(WPrimaryRegs$Country2) 
WPrimaryNames=WPrimaryRegs$Country2
WPrimaryNames

WRegs=filter(W,Value>-1) #Wl regs
length(WRegs$Country2) 

WMandatory=filter(W,ValueType=="M") # Mandatory regs
length(WMandatory$Country2) 

WIndicator=filter(W,ValueType=="I") # Indicator regs
length(WIndicator$Country2) 

WNoWt=filter(W,ValueType=="A") # No alt regs
length(WNoWt$Country2) 

WEmergency=filter(W,ValueType=="E") # Emergency regs
length(WEmergency$Country2) 

WBoth=filter(W,Both=="Y") # Countries with both M and I regs
length(WBoth$Country2) 

WNoEmergency=filter(WRegs,ValueType!="E") # Select the set of chronic regs (M, I, A)
length(WNoEmergency$Country2)

#With typos
mfv(WRegs$Value) #mode of Wl Regs
median(WRegs$Value) #median of Wl regs
min(WRegs$Value) #min of Wl regs
max(WNoEmergency$Value) #max of Wl CHRONIC regs
CountWNoEmergency=length(WNoEmergency$Value)
sd(WNoEmergency$Value) #SAMPLE sd of Wl CHRONIC regs
sd(WNoEmergency$Value)*(sqrt((CountWNoEmergency-1)/CountWNoEmergency)) #POPULATION sd of ALL CHRONIC regs

#Typos deleted
WNoTypos=filter(WRegs,is.na(Typo))
length(WNoTypos$Country2)
WNoTyposNoEmergency=filter(WNoEmergency,is.na(Typo))
length(WNoTyposNoEmergency$Country2)
WTypos=filter(W,Typo=="Y")
length(WTypos$Country2)
min(WNoTypos$Value) #min of Wl regs
max(WNoTyposNoEmergency$Value) #max of Wl CHRONIC regs, no typos

#Has Regs
WHasRegsPop=sum(WPrimaryRegs$Population2)
WHasRegsPopPercent=WHasRegsPop/TotalPopulation
WHasRegsPopPercent # % of world population that have regs

WHasRegsHasGDP=filter(WPrimaryRegs,GDP2>0)
WHasRegsHasGDPSumGDP=sum(WHasRegsHasGDP$GDP2)
WHasRegsHasGDPSumPop=sum(WHasRegsHasGDP$Population2)
WHasRegsTotalGDP=WHasRegsHasGDPSumGDP/WHasRegsHasGDPSumPop
WHasRegsTotalGDP

#GVs
WMeetsWHOGV=filter(WPrimaryRegs,MeetsWHOGV=="Y")
[truncated: 20,247 more chars]
